# Supplementary material for: Transdifferentiation from cornea to lens in Xenopus laevis depends on BMP signalling and involves upregulation of Wnt signalling
Source: BMC Dev Biol. 2011 Sep 6;11:54. doi: 10.1186/1471-213X-11-54 (PMC3184090; doi:10.1186/1471-213X-11-54)
Supplement: Additional file 1 — Excel spreadsheet of CRY list. [file 1471-213X-11-54-S1.XLS]

## Sheet: heat map of data, crys PTM
rank	probeset	Gene Title	Human ortholog	Xenopus TC	GB_ACC	p Values	R values	L1	L2	L3	R1	R2	R3	S1	S3	S4	Rmean	r mean/smean
1	Xl.21502.1.S1_at	beta B1-crystallin-a	THC2464068	TC295065	CD303346	1.01e-11	0.999969	1358.34	1303.87	1374.77	5.54543	1.20681	3.27369	1.1585	1.12098	1.24924	3.34198	2.84124
2	Xl.1611.2.A1_at	hypothetical LOC495288			BG347507	1.3e-06	0.999876	1741.53	1737.81	1790.14	4.58391	1.33589	3.62699	1.34377	0.952735	1.44871	3.18226	2.54906
3	Xl.954.1.S1_x_at	Gamma-crystallin (gcry4) gene, complete mRNA		TC272898	CB944927	8.81e-09	0.999805	2230.24	2090.27	2192	34.3144	13.7061	32.5166	5.11034	1.78428	3.06307	26.8457	8.08793
4	Xl.26355.1.S1_s_at	MGC84109 protein	THC2476913	TC278715	CB564009	2.41e-08	0.999693	968.828	954.67	960.767	37.5523	3.24613	13.312	4.33749	2.16756	2.2707	18.0368	6.1659
5	Xl.1337.1.A1_at	Transcribed locus, weakly similar to XP_520649.1 similar to Beta crystallin B3 (Beta-B3-crystallin) [Pan troglodytes]		TC295363	BG555819	4.54e-10	0.999659	1045.35	1011.26	1013.44	5.67446	1.15297	1.10659	0.876681	1.04211	0.956089	2.64467	2.75977
6	Xl.374.1.S1_at	crystallin, alpha A	THC2468650	NP277884	D88185.1	0.0385725	0.999461	913.508	837.997	877.846	1.51386	1.1105	1.69203	1.13969	1.38965	1.25076	1.4388	1.14187
7	Xl.25024.1.A1_at	hypothetical protein LOC443705	THC2470922 THC2471994 THC2499894	TC259132	CB200130	0.0124793	0.999439	241.376	228.699	237.3	13.3878	21.1401	21.0463	16.0155	15.7316	12.2821	18.5247	1.26221
8	Xl.20137.1.A1_at	hypothetical protein MGC69034 (LOC379661) cug-bp and ETR-like factor 1b. RNA binding	THC2464203	TC278839	BM261695	6.23e-07	0.999437	135.154	128.209	138.482	2.87627	4.97118	8.35943	2.60519	2.28705	1.83244	5.40229	2.41006
9	Xl.19126.1.S1_at	hypothetical LOC494645	THC2461257	TC278550	BG811648	1.61e-11	0.99939	1192.68	1180.14	1292.31	5.83118	1.08921	5.63779	1.05579	0.894414	0.859034	4.18606	4.47031
10	Xl.23710.1.S1_at	Transcribed locus, weakly similar to XP_516055.1 similar to crystallin, gamma D; gamma crystallin 4 [Pan troglodytes]		TC272791	BG552275	2.87e-09	0.999383	841.763	770.15	858.966	3.31438	0.949687	1.75985	0.875239	0.875858	0.992734	2.00797	2.19544
11	Xl.21441.1.S1_at	crystallin, gamma B		NP277980	AF071563.1	3.11e-15	0.999325	503.087	508.298	538.957	22.4078	12.8846	16.6313	1.13808	0.833549	0.816705	17.3079	18.6217
12	Xl.21502.1.A1_at	beta B1-crystallin	THC2464068	TC295065	CD303346	7.11e-15	0.999322	1238.6	1140.23	1171.97	12.5102	1.17964	4.13685	1.02869	0.927347	0.918804	5.94224	6.20094
13	Xl.17586.1.A1_at	MGC84384 protein	THC2475560	TC264321	BG810887	3.89e-05	0.999303	613.793	610.855	594.433	1.0928	1.01461	1.09027	0.954347	0.972861	0.993648	1.06589	1.09477
14	Xl.25921.1.S1_at	embryo deadenylation element binding protein	THC2476236	TC277750	AF003923.1	0.00752106	0.999238	169.915	164.882	161.728	2.94308	4.66131	4.19681	1.95824	3.25241	2.61285	3.93373	1.50843
15	Xl.3532.1.A1_at	MGC84032 protein			BG347511	0.0103343	0.998892	235.267	214.028	230.526	31.7865	31.4241	38.1433	32.1324	28.5835	28.2897	33.7847	1.13874
16	Xl.9630.1.A1_at	Transcribed locus			BG730816	3.81e-06	0.998871	12.2618	11.9577	12.7126	2.39007	2.05728	1.83128	1.54044	1.66258	1.50843	2.09288	1.33263
17	Xl.17545.1.A1_at	MGC115197, LOC734431		TC291042	BG810761	3.29e-08	0.998764	788.28	805.973	764.115	1.52054	1.12512	2.38699	0.983653	0.913766	1.03128	1.67755	1.71839
18	Xl.384.1.S1_at	beta B1 crystallin	THC2464068	TC295065	D88186.1	6.35e-12	0.998643	996.344	1061.91	1102.32	18.2122	1.40598	4.38377	1.0663	0.678647	0.752225	8.00063	9.61162
19	Xl.24966.1.S1_at	similar to catecholamine-O-methyltransferase		TC291865	BC049292.1	0.000164	0.998618	19.3645	18.2714	18.693	2.67227	2.66042	2.03556	1.48824	1.87661	1.51659	2.45608	1.50944
20	Xl.8522.1.S1_at	Transcribed locus			AW158542	0.000162	0.99861	14.3532	13.0273	14.4467	0.774087	1.46493	0.915109	0.743034	0.863222	0.740298	1.05138	1.34415
21	Xl.26355.1.S1_at	MGC84109 protein	THC2476913	TC278715	CB564009	6.43e-12	0.99859	1445.23	1556.3	1524.23	28.0946	2.66286	4.91992	2.27047	1.70978	1.89424	11.8925	6.07328
22	AFFX-Xl-a3Act-M_s_at	null	null	null	null	0.0440477	0.998478	7.23118	6.4054	7.28157	0.558753	0.514289	0.605302	0.547629	0.471218	0.4999	0.559448	1.10509
23	Xl.12043.1.A1_at	Transcribed locus, moderately similar to XP_541877.1 similar to interferon-related IFRD2 (PC4-B) protein [Canis familiaris]		TC259638	BJ092311	0.00054	0.998394	27.682	26.0474	30.023	1.84878	1.83059	2.24941	1.56041	1.42024	1.68315	1.97626	1.27123
24	Xl.1732.1.S1_at	MGC85425 protein		TC272862	BG552279	6.77e-07	0.998393	1110.13	961.251	1084	1.59947	0.922816	4.95602	1.15292	0.8103	1.09332	2.49277	2.44666
25	Xl.1199.1.S1_at	glutathione synthetase, large subunit	THC2469820	TC262816	X69662.1	3.19e-13	0.998217	32.0924	28.7025	32.8546	2.17316	2.7881	3.34997	2.47098	2.48167	2.47227	2.77041	1.11937
26	Xl.21472.1.S1_at	wnt-1 related (wnt-7a), wingless-type MMTV integration site family		NP279156	L07533.1	0.0372007	0.998191	19.2647	18.0144	20.81	2.10434	1.69586	2.1343	1.7572	1.87965	1.52943	1.97817	1.1487
27	Xl.20302.1.S1_at	hypothetical protein MGC52819, LOC379072		NP589194	BC041260.1	0.0177454	0.998165	6.94926	7.10532	7.21025	1.40798	1.75174	1.62751	1.20858	1.46202	1.41846	1.59575	1.17074
28	Xl.9621.1.A1_at	Transcribed locus			BG159870	0.000215	0.998047	88.3371	82.4733	79.6975	1.42742	1.27814	3.07085	1.74787	1.61949	1.6349	1.92547	1.15476
29	Xl.633.1.S2_at	frizzled homolog 7 (Drosophila)		TC275283	BC042228.1	0.0183408	0.99803	16.8843	15.4698	15.449	1.80771	1.58066	1.9919	1.62055	1.47484	1.20417	1.79342	1.25135
30	Xl.26349.1.S1_at	MGC84287 protein		TC262803	CD361859	0.0140907	0.997912	577.896	630.163	653.111	2.37961	1.39628	2.22723	1.84556	1.42304	1.57619	2.00104	1.23909
31	Xl.767.1.S1_at	bZIP transcription factor L-Maf		NP333171	AF202059.2	2.25e-09	0.997846	73.0389	68.7521	67.0033	5.51041	5.69266	2.27405	2.30756	2.04827	2.25657	4.49238	2.03816
32	Xl.4224.2.A1_at	translation initiation factor eIF4A II	THC2465575 THC2465596	TC287275	Y12591.1	7.65e-06	0.997643	36.0423	36.0767	33.3173	2.68339	1.97762	2.69586	1.80768	1.6197	1.84001	2.45229	1.39668
33	Xl.15222.1.S1_at	MGC84107 protein, sim GH regulatedTBC protein 1	THC2520385 THC2602363	TC277774	BJ043522	0.0264519	0.997545	48.1883	44.2546	48.9821	1.84708	6.20823	3.59025	3.55519	2.14366	2.24862	3.88186	1.46532
34	Xl.24238.1.A1_at	Transcribed locus		TC270765	BJ077247	6.04e-09	0.997492	11.9612	10.8974	12.704	1.36077	1.39142	1.6924	1.10613	1.09943	1.05673	1.48153	1.36241
35	Xl.1033.1.S1_at	Prox 1	THC2475652	TC279535	AB008773.1	0.0147139	0.997245	28.1504	23.9375	26.0384	2.18597	1.25562	1.49654	1.29989	1.53218	1.20673	1.64605	1.22267
36	Xl.23550.1.S1_at	hypothetical protein FLJ37300 (poss kinesin 19)	THC2604542 THC2645097	TC281166	BC044083.1	0.0126051	0.997153	17.3105	16.1613	15.7261	3.15098	3.13229	2.97278	2.81537	2.22138	2.56596	3.08535	1.21747
37	Xl.22397.2.S1_a_at	RRM-type RNA-binding protein XSEB4R		TC263053	BF427936	0.000373	0.99681	82.854	68.7391	78.3553	2.58161	2.21174	3.14452	2.16819	2.38833	2.24433	2.64596	1.16719
38	Xl.6415.1.A1_at	hypothetical protein MGC81140 (poss leucine aminopeptidase 3)	THC2470182 THC2562427 THC2616769	TC288627	BJ051755	0.000578	0.996718	12.4929	11.6274	12.2446	3.63494	4.04745	3.32209	2.83518	3.16193	3.1751	3.66816	1.19976
39	Xl.982.1.S1_at	secretory protein containing EGF domain (erl-a)		NP277554	AB027453.1	5.01e-07	0.996463	11.7472	11.9341	10.8376	1.05372	1.41065	0.798029	0.771676	0.839206	0.802606	1.08747	1.35174
40	Xl.9137.1.A1_at	hypothetical LOC494589 (poss aquaporin 3)		TC278133	BJ047303	2.28e-08	0.99624	113.075	127.526	119.136	2.05898	1.87603	7.93531	1.58646	1.17788	1.30408	3.95677	2.91768
41	Xl.6168.2.S1_a_at	(pre rRNA processing protein TSR2 homolg		TC289872	BU911343	0.000486	0.996213	19.4044	17.5484	19.5259	3.77305	1.95502	1.92081	1.90487	1.51088	1.32039	2.54963	1.615
42	Xl.26193.1.A1_at	hypothetical LOC494722	THC2472677	TC258902	CB563362	0.00398906	0.996184	4.56409	4.05423	4.81292	0.930122	0.804966	0.816178	0.746424	0.759682	0.656359	0.850422	1.1798
43	Xl.20556.1.A1_at	Transcribed locus		TC278795	BJ090762	0.00110671	0.995945	13.2636	12.3929	11.5748	1.7943	1.52157	1.88675	1.43196	1.48514	1.59082	1.73421	1.15411
44	Xl.21472.1.A1_at	wnt-1 related (wnt-7a), wingless-type MMTV integration site family		NP279156	L07533.1	0.0118515	0.995896	13.1913	11.2162	13.305	1.82682	1.63681	2.03731	1.33133	1.54417	1.6684	1.83365	1.21062
45	Xl.18370.1.A1_at	Transcribed locus		TC284328	BI315113	0.00147797	0.995841	38.4186	41.7185	46.3364	1.86204	1.6723	1.85075	1.43255	1.49586	1.63005	1.79503	1.18134
46	Xl.23631.1.S1_at	Xenopus laevis, clone IMAGE:5542071, mRNA	THC2602385	TC280720	BC046682.1	0.0037886	0.995734	82.9642	80.9471	71.909	2.08758	1.3989	2.02345	1.31552	1.61153	1.2575	1.83664	1.31673
47	Xl.1367.1.S1_at	Transcribed locus		TC294338	BG579249	1.56e-08	0.995636	32.9235	32.5016	29.929	1.74276	2.08471	4.59058	1.70594	1.69283	1.83971	2.80602	1.60697
48	Xl.13983.1.A1_at	Transcribed locus, moderately similar to NP_919267.1 hypothetical protein BC017881 [Homo sapiens]	THC2474566 THC2605743	TC265914	BG160764	0.0296815	0.995559	14.4619	12.1412	13.8664	1.77029	1.81745	2.46223	1.51918	1.85641	1.82373	2.01666	1.16361
49	Xl.194.1.S1_at	lipocalin		TC289326	D83712.1	0.000212	0.995518	375.776	387.563	336.099	3.14184	1.85644	2.10315	1.54796	1.8963	1.72934	2.36714	1.37263
50	Xl.18571.1.A1_at	hypothetical protein MGC68667		TC267989	BI441835	1.89e-06	0.995491	46.5596	40.8919	43.9333	3.05056	7.52177	3.57264	2.47303	2.99748	2.51454	4.71499	1.77143
51	Xl.1616.1.A1_at	hypothetical LOC494989	THC2519648 THC2523604	TC262360	BJ083887	1.42e-05	0.995399	8.27022	8.50915	9.49448	1.55342	1.77258	1.12503	1.15018	1.13532	1.02074	1.48368	1.34625
52	Xl.22248.1.A1_at	Transcribed locus		TC258598	BJ086179	0.00068	0.995328	9.58156	9.16765	9.32979	1.93984	1.82478	2.53049	1.64913	1.32614	1.21053	2.09837	1.50392
53	Xl.16705.1.A1_at	Hypothetical protein LOC446266	THC2488622 THC2603610	TC274063	BM192926	0.00998047	0.995304	4.522	3.96935	4.18581	0.940229	0.918945	1.16724	0.934469	0.813388	0.760813	1.00881	1.20638
54	Xl.10381.1.S1_at	hypothetical protein MGC81521	THC2463865 THC2482441	TC290139	BF072242	3.46e-06	0.995291	20.2356	17.5827	20.543	3.25066	1.01756	1.52164	1.06308	0.988978	1.2384	1.92995	1.75959
55	Xl.11482.1.S1_at	Transcribed locus		TC278628	BM262153	0.0245631	0.995209	7.53527	8.01316	7.96781	1.66242	1.94291	1.05052	1.08672	1.41011	1.34262	1.55195	1.21263
56	Xl.3983.1.A1_at	Transcribed locus, weakly similar to NP_002516.1 nardilysin (N-arginine dibasic convertase) [Homo sapiens]	THC2470197 THC2480391	TC263443	BQ398661	2.4e-06	0.99508	239.007	239.605	210.716	4.9524	12.5829	15.7159	4.13866	5.79501	4.22595	11.0838	2.34832
57	Xl.1008.2.A1_at	FGF receptor 4a	THC2491849	TC288520	BJ065880	0.00876861	0.994966	3.87471	4.16882	4.39007	1.02432	1.16722	1.28546	1.10833	0.996831	1.01526	1.159	1.11427
58	Xl.22799.1.A1_at	Transcribed locus		TC273891	BJ092464	0.0357866	0.994778	16.1473	15.7726	14.0227	2.20613	1.66435	1.68215	1.39234	1.75383	1.6115	1.85088	1.16709
59	Xl.16131.1.S1_at	Transcribed locus, moderately similar to XP_422388.1 similar to nexilin isoform s [Gallus gallus]	THC2463610	TC271993	BJ045564	0.0226367	0.994765	15.5656	12.9024	15.2622	2.12967	0.991212	1.82481	1.51973	1.16225	1.03198	1.64856	1.33165
60	Xl.24397.1.S1_at	Transcribed locus		TC271849	BF428229	0.00647945	0.994691	8.8088	9.50574	9.99885	1.62371	1.99704	2.45148	1.65316	1.87207	1.57625	2.02408	1.19029
61	Xl.3416.1.S1_s_at	translation initiation factor eIF4A I /// translation initiation factor eIF4A II	THC2465575 THC2465596	TC274228	BF231776	0.0112482	0.994652	235.028	220.755	209.213	45.8583	44.3289	32.4943	25.544	36.4746	27.0707	40.8939	1.37706
62	Xl.17581.1.S1_at	MGC86197 protein	THC2538980	TC263393	BG810869	6.91e-05	0.994633	358.097	351.376	434.272	1.25815	1.18239	2.06197	1.15362	1.11639	1.26049	1.50084	1.27532
63	Xl.7748.1.S1_at	karyopherin-beta 3 variant	THC2465336 THC2526623	TC261220	AF468651.1	0.000105	0.994576	145.234	139.047	155.052	20.2298	25.2061	40.1905	24.8213	22.3923	23.0944	28.5421	1.21787
64	Xl.6954.1.S1_at	IAP-like protein		TC288533	AF468029.1	0.000938	0.994379	33.7181	29.141	37.2725	1.96351	1.62771	2.19803	1.75364	1.62446	1.75351	1.92975	1.12816
65	Xl.11718.1.S1_at	Transcribed locus		TC297811	AW148044	0.00192577	0.994283	153.831	122.553	137.021	6.61443	8.13639	8.64592	6.38708	5.18865	6.38882	7.79891	1.30238
66	Xl.23558.1.S1_at	microphthalmia-associated transcription factor type A		NP597554	AY190598.1	6.54e-05	0.994219	11.6915	11.5783	13.5985	2.7236	2.65824	2.35809	1.89863	2.15397	2.01194	2.57998	1.27626
67	Xl.9577.1.A1_at	Transcribed locus, weakly similar to NP_989679.1 cardiac morphogenesis [Gallus gallus]		TC279460	BJ091131	1.13e-05	0.994043	57.0984	62.8116	53.0843	1.06354	0.922123	1.23762	1.02324	1.01132	1.00068	1.07443	1.06195
68	Xl.3005.2.S1_a_at	Hypothetical protein MGC68418		TC275230	AF181559.1	2.32e-06	0.994032	8.08357	9.02332	8.76736	2.04504	1.25941	1.1825	0.9931	1.11415	1.08384	1.49565	1.40609
69	Xl.4804.1.A1_at	Transcribed locus		TC282344	BE505523	0.0157296	0.993997	97.5241	85.185	84.1112	16.257	18.183	19.5998	14.8849	17.2211	15.0871	18.0132	1.14507
70	Xl.12664.2.A1_at	Transcribed locus, moderately similar to NP_082521.1 zinc finger protein 131 [Mus musculus]		TC270681	BJ089188	0.00122707	0.99385	10.9273	9.40123	9.51078	1.72381	2.059	1.88873	1.2797	1.52009	1.56761	1.89052	1.29861
71	Xl.6168.1.S1_at			TC289872	BJ086588	7.52e-05	0.993736	24.8639	21.8526	21.8692	2.84551	1.72492	4.56521	2.11528	2.41306	2.41016	3.04521	1.31666
72	Xl.16035.1.A1_at	Transcribed locus		TC281072	BJ081350	3.51e-06	0.993562	9.59764	8.12853	10.1725	0.743738	0.908244	1.46159	0.871179	0.841584	0.810584	1.03786	1.23391
73	Xl.14525.1.A1_at	Transcribed locus		TC296270	BJ057127	2.84e-08	0.993524	125.587	98.2553	117.415	2.20358	6.68254	6.49978	1.78853	2.00977	1.45473	5.12864	2.92896
74	Xl.16312.1.A1_at	Transcribed locus			BJ047279	0.00066	0.993497	7.74909	6.4728	6.52773	0.786613	0.645065	0.859236	0.607527	0.676485	0.593772	0.763638	1.22001
75	Xl.786.1.S1_at	finger protein		TC289121	M32473.1	0.0401226	0.993371	2.91452	2.87284	2.91445	1.40791	1.38721	1.28602	1.33036	1.12726	1.13086	1.36038	1.13729
76	Xl.992.1.S1_at	internexin neuronal intermediate filament protein, alpha	THC2461589	TC291078	BC043782.1	1.81e-08	0.99324	132.23	123.687	108.947	2.39469	7.6516	0.924693	0.854755	1.21517	0.849401	3.657	3.75806
77	Xl.2825.1.A1_at	Transcribed locus, moderately similar to XP_508720.1 baculoviral IAP repeat-containing protein 2 [Pan troglodytes]		TC266990	BG016882	4.11e-05	0.993073	335.946	256.21	311.198	1.6635	1.93923	1.65423	1.23559	1.31966	1.41897	1.75232	1.32276
78	Xl.6675.1.A1_at	MGC82075 protein	THC2474633 THC2621812	TC262108	BQ383503	0.000698	0.992865	7.99389	7.43388	9.53528	0.728768	0.506702	0.525855	0.476773	0.447304	0.516475	0.587108	1.22267
79	Xl.5574.1.A1_at	Transcribed locus, moderately similar to XP_422305.1 similar to endothelial differentiation, sphingolipid G-protein-coupled receptor, 1; sphingosine 1-phosphate receptor EDG1; G protein-coupled sphingolipid receptor; edg-1 [Gallus gallus]		TC266008	BG515424	0.00160748	0.992787	14.2868	13.7002	14.2119	1.57587	3.8268	3.09851	1.67971	2.16114	2.2317	2.83373	1.39994
80	Xl.16827.1.A1_at	Transcribed locus, moderately similar to NP_989886.1 Kv channel-interacting protein [Gallus gallus]		TC284211	BJ044427	0.00400497	0.992736	6.99301	8.29925	7.89831	1.25088	1.28242	1.3866	0.925135	1.16	1.01659	1.30663	1.26378
81	Xl.10259.1.A1_at	Transcribed locus		TC286696	BF231668	0.0274321	0.992405	2.03524	2.11271	2.13437	1.14293	1.18673	1.31771	1.20351	1.17616	1.19917	1.21579	1.01915
82	Xl.23091.1.A1_at	Transcribed locus, weakly similar to XP_489178.1 RIKEN cDNA 6620401M08 gene [Mus musculus]		TC285295	BG159830	7.35e-07	0.992331	35.8237	33.9101	40.0887	7.49722	6.89054	7.07922	3.5773	3.08615	3.98993	7.15566	2.01504
83	Xl.8895.1.A1_at	MGC80597 protein	THC2463142 THC2476737	TC265022	BG346623	5.67e-06	0.992112	65.3962	59.2597	53.6459	2.5275	6.74493	1.03721	2.47953	2.30586	2.62284	3.43654	1.39165
84	Xl.15852.1.A1_at	MGC81714 protein	THC2469192 THC2552826	TC290336	BU901474	8.26e-08	0.991911	166.739	142.14	144.449	27.3101	34.4339	27.9887	18.4549	20.4303	19.162	29.9109	1.54586
85	Xl.2991.1.S1_s_at	similar to dynamin 1-like /// dynamin 1-like	THC2510566	TC277652	BC044291.1	0.00129753	0.99183	18.1872	14.7023	16.1023	3.83084	3.5664	3.81368	3.23482	3.40548	3.04019	3.73697	1.15809
86	Xl.2271.1.S1_at	ubiquitin specific protease 10	THC2470177	TC261902	BC044285.1	0.0286577	0.991759	32.4743	25.3004	32.3528	1.17431	2.64922	2.47649	1.76177	2.03308	1.87706	2.10001	1.11074
87	Xl.3447.1.S1_a_at	hypothetical protein MGC53445		TC287606	BC046574.1	2.65e-06	0.991732	654.296	676.529	687.591	342.856	331.142	275.349	278.161	288.085	282.673	316.449	1.1183
88	Xl.13033.1.S1_at	MGC82744 protein	THC2473936	TC290744	BJ100112	0.00539228	0.991681	72.1896	57.2652	71.87	11.2201	9.17129	11.2675	9.58441	8.14019	9.11312	10.553	1.17964
89	Xl.26119.1.A1_at	Hypothetical protein LOC443654		TC287882	BJ043617	7.55e-15	0.991677	8.30628	7.66571	6.96451	1.86188	1.349	1.75764	1.38888	1.38872	1.38303	1.65618	1.19418
90	Xl.1162.1.S1_at	Cu-Zn superoxide dismutase	THC2467944 THC2533008	TC277380	AW766005	0.0276238	0.99167	239.404	239.692	234.571	55.5935	63.2867	20.8049	31.385	43.3083	37.2445	46.5617	1.24788
91	Xl.23592.1.A1_at	N-cadherin, clone 8		NP1044371	S55514.1	0.0162522	0.991639	10.001	9.72856	8.95037	3.3076	2.68707	2.33331	2.33715	2.05073	2.57115	2.77599	1.19672
92	Xl.975.1.S1_at	transcription factor Tbx3	THC2466653	NP277577	AB032942.1	2.64e-07	0.991567	2.59669	2.48876	2.41807	0.880931	0.950953	1.12081	0.806813	0.829815	0.840972	0.98423	1.19175
93	Xl.4854.1.S1_at	slit homolog 2 (Drosophila)	THC2487973 THC2619130	TC264879	AY046070.1	0.00183384	0.991458	12.197	12.3844	10.5922	2.12963	1.93563	2.62382	1.68032	1.72076	1.98394	2.22969	1.24216
94	Xl.1132.1.S1_at	L amino acid transporter-1 LAT-1	THC2463721	TC293036	AF019906.1	3e-10	0.991022	160.068	164.683	136.238	4.83165	15.8001	7.6229	3.40322	2.89735	2.88373	9.41822	3.07641
95	Xl.24533.1.S1_at	Transcribed locus, weakly similar to NP_112620.1 heterogeneous nuclear ribonucleoprotein A/B [Rattus norvegicus]	THC2496324	TC272024	BJ053285	0.0126218	0.990999	8.79227	7.51329	7.68849	2.85227	2.53405	2.49855	2.50451	2.23136	2.17765	2.62829	1.1405
96	Xl.21118.1.S1_at	MGC82035 protein	THC2468731 THC2470618	TC290850	BC042357.1	0.00152064	0.99095	26.1636	20.0915	21.7431	1.04914	0.971428	1.03931	0.812755	0.91679	0.795778	1.01996	1.21168
97	Xl.20951.1.S1_at	aquaporin		TC263334	AY120934.1	1.62e-06	0.990741	3.9323	3.94676	3.79924	1.45647	1.48907	1.68477	1.23079	1.13764	1.20946	1.54344	1.29415
98	Xl.4203.1.S1_at	ATP-binding cassette, sub-family F (GCN20), member 2	THC2468564 THC2488075	TC287637	BF232032	0.00210541	0.990713	20.5028	15.7303	18.4779	2.13873	2.5465	2.5976	1.84774	2.07807	1.63165	2.42761	1.31046
99	Xl.10361.1.A1_at	Transcribed locus, weakly similar to XP_528962.1 zinc finger protein 41 [Pan troglodytes]			BF072089	3.86e-05	0.990344	7.54692	6.3509	6.81077	1.52335	1.25686	2.03121	1.23199	1.02922	1.10078	1.60381	1.43112
100	Xl.22675.1.S1_at	hypothetical protein MGC68853	NP705654 THC2507066	TC264210	CB207958	5.01e-09	0.989873	26.9406	21.4142	27.2748	4.82095	2.86941	2.03608	1.83821	1.96911	2.00216	3.24215	1.67424
101	Xl.15564.1.A1_at	Transcribed locus, moderately similar to XP_344404.1 similar to RIKEN cDNA 1110035H23 [Rattus norvegicus]		TC267868	BJ086691	0.0117727	0.989465	27.4472	34.1826	31.7664	1.75349	2.42015	4.7283	2.28509	2.77446	2.42648	2.96731	1.18914
102	Xl.229.1.S1_at	Wnt7B	THC2476561	TC265469	AF026894.1	0.0327341	0.989214	34.3312	29.005	33.6226	7.38872	6.58043	10.3432	5.79589	7.55557	4.8698	8.10411	1.33428
103	Xl.2.1.S1_at	major	THC2465710 THC2566484 THC2587002 THC2735747	TC274681	X06222.1	1.64e-06	0.989178	514.677	508.599	551.641	307.74	324.893	338.511	302.73	296.976	302.321	323.715	1.07662
104	Xl.11884.1.A1_at	MGC80158 protein	THC2469706 THC2631238	TC277176	AW159648	9.48e-05	0.989112	30.0122	31.9344	25.5858	1.57787	3.42879	1.19572	1.67297	1.47645	1.42453	2.06746	1.35602
105	Xl.10218.1.S1_at	cytosolic nonspecific dipeptidase	THC2465440	TC264088	BU899702	5.76e-05	0.988692	88.7776	81.8224	82.4826	24.6497	7.75282	11.8783	6.74702	9.19055	5.97725	14.7603	2.02059
106	Xl.13148.1.S1_x_at	3-hydroxy-3-methylglutaryl-Coenzyme A synthase 1	NP498660 THC2462558 THC2469326 THC2509110	TC265146	BC042929.1	0.00105382	0.988669	9.73244	8.31872	7.93249	2.25885	1.83274	2.14819	1.82776	1.56556	1.70947	2.07992	1.22281
107	Xl.13967.1.A1_at	Transcribed locus, weakly similar to XP_222675.2 similar to crumbs-like protein 1 precursor [Rattus norvegicus]			BJ089550	0.0206237	0.988663	4.4239	4.56554	4.79558	1.89544	1.5682	1.89971	1.67258	1.27385	1.28317	1.78778	1.26805
108	Xl.1660.1.A1_at	hypothetical protein MGC68735		TC292996	BG348983	0.0453388	0.988547	15.6598	15.0559	16.7217	2.77244	4.49598	4.41643	3.61022	1.60901	2.29212	3.89495	1.55563
109	Xl.4488.1.S1_at	chromosome 14 open reading frame 3	THC2469816	TC288223	BC041491.1	0.00808334	0.98854	15.4387	15.5271	12.5326	1.8718	1.77595	1.69616	1.19263	1.56792	1.43177	1.7813	1.27469
110	Xl.17376.1.S1_at	prion protein		TC284992	AJ320186.2	3.05e-07	0.988517	11.0168	13.0911	11.9639	1.32698	1.24567	2.83278	1.01922	1.17396	1.11691	1.80181	1.63302
111	Xl.21571.1.S1_at	Ubiquitin-activating enzyme E1	THC2465316 THC2467663	TC276407	BM191636	0.0111392	0.988488	12.4361	10.8201	11.6171	4.12092	4.14996	3.14286	3.44156	2.63561	2.56203	3.80458	1.32116
112	Xl.18233.1.A1_at	MGC84148 protein	THC2515268	TC289686	BI313327	0.00304577	0.988299	59.888	52.7074	47.2267	2.35829	1.99821	8.12581	1.58424	3.12289	2.06644	4.16077	1.8428
113	Xl.14493.1.A1_at	Transcribed locus		TC280262	BJ056508	0.000908	0.988185	15.2016	12.5907	13.2005	2.37784	2.6825	3.82704	1.92224	1.62169	2.30533	2.96246	1.5194
114	Xl.14973.1.A1_at	Hypothetical LOC494756		TC285125	BJ046638	1.14e-05	0.988093	42.6302	31.2424	40.1476	1.53035	1.80515	4.54135	2.10304	1.95268	1.87262	2.62562	1.32868
115	Xl.681.1.S1_at	paired-like homeodomain transcription factor 3		TC266268	AF297713.1	0.00990366	0.98773	13.307	11.8535	10.5655	2.52015	1.59244	1.39974	1.07836	1.61046	1.19974	1.83744	1.41758
116	Xl.13001.1.A1_at	Transcribed locus, moderately similar to XP_541869.1 similar to chromosome 3p21.1 gene sequence [Canis familiaris]		TC263754	BJ099224	0.0344744	0.987685	8.26605	6.70198	8.89984	0.998885	1.65463	0.798014	0.977733	0.803097	1.07112	1.15051	1.21023
117	Xl.13234.1.S1_at	Transcribed locus		TC286075	BG893412	3.98e-05	0.987657	11.8228	11.6445	9.94323	1.80115	2.29071	2.64697	1.23239	1.26674	1.57681	2.24628	1.65332
118	Xl.19337.1.S1_at	similar to ubiquitin specific protease 4 (proto-oncogene)	THC2466285 THC2481425 THC2490803 THC2515554	TC276597	BC042353.1	0.0114356	0.987574	11.0872	8.39681	10.7564	2.12828	1.19458	1.36878	1.38462	1.41274	1.51291	1.56388	1.08848
119	Xl.18086.1.A1_at	Transcribed locus, moderately similar to XP_420964.1 similar to Protein MICAL-2 [Gallus gallus]		TC284527	BG885202	0.030643	0.9875	8.60091	8.31429	7.86319	2.91018	2.30874	2.57571	2.40492	1.63689	1.44144	2.59821	1.42153
120	Xl.5905.1.A1_at	Transcribed locus, moderately similar to NP_056473.1 DKFZP564C186 protein [Homo sapiens]		TC273903	BJ086120	1.62e-07	0.9874	12.5304	11.3192	11.2402	4.35142	3.8463	2.71024	2.50433	2.67904	2.69091	3.63598	1.38526
121	Xl.13124.1.A1_at	Transcribed locus		TC286905	BJ076622	0.000142	0.986502	2.50008	2.73387	2.77285	1.1184	1.16665	1.35566	0.970537	1.05496	1.05233	1.21357	1.18288
122	Xl.10406.2.A1_at	similar to pyrophosphatase (inorganic)	THC2469638 THC2487264 THC2545671	TC277685	BF072383	0.000116	0.986339	22.1919	20.4223	20.3376	3.99681	5.10694	8.02591	4.61487	3.88112	4.1383	5.70988	1.35581
123	Xl.17294.1.S1_at	CDNA clone IMAGE:4057028		TC286874	BM261090	0.016128	0.986301	11.2918	11.3153	13.8754	3.63923	2.03065	2.83389	2.62971	2.25319	2.03269	2.83459	1.22965
124	Xl.23591.1.A1_at	N-cadherin, clone 9		NP1044370	S55515.1	0.000998	0.98624	7.49135	6.09495	7.85114	1.95245	1.84096	1.85888	1.27948	1.55405	1.20159	1.8841	1.40078
125	Xl.21995.1.S1_s_at	high mobility group nucleosomal binding domain 3 /// thyroid receptor interacting protein 7	THC2467004	TC275850	AF170327.2	0.00734614	0.986219	655.272	702.983	746.747	231.26	167.965	300.656	226.107	214.34	211.416	233.293	1.07366
126	Xl.17785.1.A1_at	gap junction protein, alpha 1, 43kDa		TC268673	BG811543	0.000107	0.986086	36.1169	36.8915	40.0675	3.13868	11.1741	3.79497	2.03894	3.59418	2.94007	6.03591	2.11213
127	Xl.22432.1.A1_at	Transcribed locus, moderately similar to NP_990308.1 collapsin [Gallus gallus]			BF232099	0.0201457	0.985995	4.08575	3.62229	4.64388	0.920759	0.661173	1.27337	0.903756	0.743767	0.802381	0.951769	1.16548
128	Xl.15963.1.S1_at	secreted frizzled-related sequence protein 2		TC287705	BC044687.1	0.0261674	0.985968	56.9804	59.1993	76.3276	2.56879	7.51992	1.87364	1.74599	3.5052	2.56034	3.98745	1.53137
129	Xl.3447.1.S1_x_at	hypothetical protein MGC53445		TC287606	BC046574.1	6.2e-12	0.985898	592.15	573.433	576.717	253.752	279.578	207.502	187.072	190.302	189.362	246.944	1.30719
130	Xl.3161.2.A1_at	hypothetical protein LOC432141		TC264074	BG731787	0.00668743	0.985835	4.10289	4.1048	3.80418	1.83353	1.18359	1.70199	1.48713	1.38988	1.32289	1.57304	1.12362
131	Xl.15146.1.A1_at	Transcribed locus		TC265061	BJ075602	4.01e-06	0.985809	24.9436	21.3056	27.7806	2.90672	6.26469	2.11574	2.76789	2.9336	2.62442	3.76238	1.35566
132	Xl.14912.1.S1_at	RNA binding motif, single stranded interacting protein 1	THC2465986	TC261758	BC043623.1	0.00273013	0.985573	58.0311	50.1274	63.3965	10.3957	9.44581	13.5396	3.01151	2.85036	7.59638	11.127	2.48035
133	AFFX-Xl-AF292560-1_s_at	null	null	null	null	5.64e-07	0.985555	65.9689	51.3323	75.6654	3.31425	0.926866	1.11738	1.10609	0.933376	0.947538	1.78617	1.79394
134	Xl.519.1.S1_at	lactate dehydrogenase A	THC2465546	TC261747	BC045015.1	0.00185623	0.985408	82.3072	79.2783	76.4628	11.3287	23.1391	18.2105	4.29724	11.7013	7.26725	17.5594	2.26419
135	Xl.25273.1.A1_x_at	Transcribed locus, weakly similar to XP_535912.1 similar to zinc finger protein 184 (Kruppel-like) [Canis familiaris]		TC266041	AW782822	0.017136	0.984958	27.8031	20.2875	28.9405	2.09532	2.15397	2.13676	1.97252	1.59609	1.83049	2.12868	1.1828
136	Xl.6009.1.S1_at	hypothetical protein LOC446277	THC2465826	TC286769	AW766856	0.00149906	0.984723	10.303	8.86039	9.39511	4.08393	3.70194	2.57613	2.78548	3.14075	2.80725	3.454	1.18647
137	Xl.1397.1.S1_at	MGC82362 protein			CD098703	0.00331567	0.98442	6.76329	6.92434	7.58283	3.12398	2.61386	2.71889	2.28719	1.70524	2.20823	2.81891	1.36384
138	Xl.25532.1.A1_at	Transcribed locus		TC263018	BJ055327	0.00664948	0.98415	15.9868	15.8197	12.397	2.0511	2.42398	1.57039	1.72901	1.62127	1.30375	2.01516	1.29898
139	Xl.5182.2.A1_at	Transcribed locus, moderately similar to XP_536605.1 similar to sperm associated antigen 7 [Canis familiaris]	THC2607069	TC288401	AW633083	0.0102826	0.984082	4.83268	4.32313	4.63214	1.83886	1.13736	2.02302	1.56341	1.39035	1.31891	1.66641	1.17005
140	Xl.9460.1.A1_at		THC2471094	TC289929	BG234456	0.017337	0.984066	14.796	12.0626	16.5839	3.43919	2.04551	3.04344	2.52845	2.52666	2.05242	2.84271	1.19987
141	Xl.1873.1.S1_at	N-cadherin (clone 1)		TC290569	BM179250	0.00496298	0.983982	73.5481	71.919	69.964	8.82049	21.9922	13.9486	2.10816	9.98553	6.4425	14.9205	2.41481
142	Xl.6730.1.A1_at	Transcribed locus		TC280023	BJ076335	0.00699719	0.98385	4.75028	5.75166	5.56514	1.54422	1.78061	2.07038	1.45588	1.55497	1.68103	1.79841	1.14991
143	Xl.5298.1.S1_at	transmembrane 4 superfamily member 2	THC2465362	TC288115	BC044697.1	0.00231279	0.983635	15.7014	16.3255	12.6877	1.98264	2.63572	3.0563	2.09147	2.35669	2.21742	2.55822	1.15139
144	Xl.2489.1.S1_at	mitotic phosphoprotein 90	THC2463145 THC2486375	TC291982	U95102.2	0.00024	0.983481	18.5577	14.0871	17.5497	4.98901	3.98243	2.97868	2.7192	3.27038	2.95624	3.98338	1.33583
145	Xl.9988.1.A1_at	hypothetical LOC495469		TC261844	BG486770	0.00318463	0.983343	18.5045	17.0595	17.6501	2.56213	3.09508	6.6801	3.39905	2.38723	2.42751	4.11244	1.50203
146	Xl.6187.1.S1_at	Transcribed locus		TC295598	AW872003	0.00320105	0.983265	7.81979	10.5001	8.93866	1.12608	0.903883	1.15317	0.930638	0.890977	0.992725	1.06104	1.13104
147	Xl.7952.1.S1_at	pontin	THC2469840	TC262163	AF218072.1	0.00264789	0.983069	9.51062	9.57297	8.2938	1.69693	3.08943	2.6431	1.44279	1.86834	1.98816	2.47649	1.40197
148	Xl.23830.1.S1_at	MGC84052 protein		TC272470	BJ077936	0.000143	0.983021	47.9082	36.3096	42.4079	5.39997	10.9817	5.01218	4.58857	2.98855	4.14353	7.13129	1.82532
149	Xl.16412.2.A1_at	Transcribed locus, weakly similar to NP_849146.1 hypothetical protein FLJ33620 [Homo sapiens]		TC278365	BJ092557	0.00797921	0.983015	18.3096	12.711	17.8381	1.61438	1.11471	1.5121	1.24464	1.33298	1.3402	1.41373	1.08254
150	Xl.12223.1.A1_at	Transcribed locus, strongly similar to XP_421546.1 ankyrin 3 [Gallus gallus]		TC278435	BJ088621	0.000153	0.982947	68.5819	53.6124	54.0613	4.23907	11.7352	8.22547	5.12505	3.31409	3.18992	8.06657	2.08097
151	Xl.17571.1.S1_at	ciliary neurotrophic factor receptor	THC2470656	TC264314	BC043961.1	0.00769991	0.982863	12.7417	10.8761	13.9024	3.15111	4.00159	2.53282	1.54603	2.65393	2.09587	3.22851	1.5384
152	Xl.17473.1.A1_at	hypothetical protein MGC68939	THC2467911	TC262719	BJ053527	7.36e-09	0.982602	5.44665	5.86934	6.24209	1.87671	2.85158	1.98836	1.94695	1.9187	1.9591	2.23888	1.15312
153	Xl.7372.1.S1_at	hypothetical protein LOC443678		TC261245	BU901591	0.00143474	0.98253	9.14626	10.7278	9.99658	2.38119	1.59196	3.41233	1.46267	1.36379	1.95422	2.46183	1.54486
154	Xl.20680.1.A1_at	phenylalanine-tRNA synthetase-like			AW460744	0.00121561	0.982065	15.2486	13.5963	11.5141	2.35108	2.93635	1.33948	1.33761	1.5703	1.79281	2.20897	1.40976
155	Xl.23120.1.S1_at	single-stranded DNA binding protein 3		TC274483	BC047976.1	0.0414407	0.982027	4.20073	3.96471	3.50569	1.5843	1.81441	1.68062	1.57795	1.39916	1.61586	1.69311	1.10589
156	Xl.21139.1.S1_at	hypothetical LOC495275	THC2467969	TC260580	BU900482	1.04e-12	0.981781	3.3134	3.80709	3.52031	1.86615	1.73616	1.62468	1.47186	1.47837	1.48395	1.74233	1.1788
157	Xl.19140.1.S1_at	Transcribed locus		TC286048	BU908186	0.0012092	0.981743	94.4529	80.9261	95.4827	29.6584	37.0694	31.2063	26.1095	22.1801	18.8444	32.6447	1.45879
158	Xl.25627.1.A1_at	Transcribed locus, strongly similar to XP_220754.2 similar to 26S proteasome non-ATPase regulatory subunit 11 (26S proteasome regulatory subunit S9) (26S proteasome regulatory subunit p44.5) [Rattus norvegicus]	THC2469103	TC262011	BJ098153	0.000133	0.981709	13.6677	10.3858	11.7708	3.30366	3.08462	3.73797	2.3257	2.71142	2.27885	3.37542	1.38413
159	Xl.321.1.S1_at	heparan sulfate 2-sulfotransferase	THC2463092 THC2616127	TC291665	AF060179.1	0.000245	0.981682	10.8951	11.7329	11.1407	4.54058	3.92311	4.18302	2.25677	3.11422	2.60317	4.21557	1.58596
160	Xl.18282.1.A1_at	Transcribed locus		TC267977	BI313901	2.61e-05	0.981644	2.66636	2.69209	2.67645	1.20717	1.37003	1.62246	1.20323	1.26016	1.19184	1.39988	1.14894
161	Xl.25369.1.A1_at	Transcribed locus, moderately similar to XP_418650.1 similar to lanosterol 14-demethylase [Gallus gallus]	THC2467937	TC291441	BE575528	0.0199678	0.981558	11.6716	10.1585	12.0863	3.27326	3.12663	5.22299	3.756	3.37583	3.34958	3.8743	1.10891
162	Xl.633.2.S1_at	frizzled homolog 7 (Drosophila)	THC2462537 THC2464081	TC261426	AF114151.1	8.19e-06	0.981466	19.8334	15.546	16.4848	2.86057	3.45909	4.17859	0.89486	1.62005	1.43257	3.49942	2.65948
163	Xl.518.1.S1_at	Lactate dehydrogenase A1	THC2465546	TC277469	AF070952.1	0.000392	0.981239	60.6129	47.537	49.6419	2.24793	2.35464	13.2288	3.75489	3.56919	4.65341	5.94377	1.48874
164	AFFX-LysX-3_at	null	null	null	null	0.0188615	0.981169	2.05668	1.8758	1.75414	0.98517	0.968322	1.05605	0.892428	0.895047	0.977158	1.00318	1.08859
165	Xl.12002.1.A1_at	Transcribed locus, moderately similar to XP_529386.1 LOC451010 [Pan troglodytes]	THC2665545	TC293647	BI448888	0.00313902	0.980938	2.77274	3.119	3.54209	0.749369	0.755275	1.16926	0.697201	0.811141	0.703561	0.891303	1.20887
166	Xl.21520.1.A1_x_at	TCR VDJ BV4 BJ10		NP278252	U60429.1	3.26e-05	0.980668	11.5614	8.80076	9.20604	2.76557	1.64464	2.22246	1.76567	1.82906	1.63864	2.21089	1.26738
167	Xl.21527.1.S1_at	phosphoinositide-3-kinase, catalytic, alpha subunit	THC2471863	TC294390	CA791375	0.036105	0.980631	3.501	3.57505	2.95725	1.09676	1.05532	1.37898	1.10968	1.06355	0.91519	1.17702	1.14332
168	Xl.14056.1.S1_at	RAN GTPase activating protein 1	THC2469288	TC263882	BC043982.1	0.000869	0.980601	12.1935	9.62602	10.4599	2.93547	2.08015	3.1723	1.19192	1.31936	1.9668	2.72931	1.82844
169	Xl.9766.2.A1_at	Transcribed locus, strongly similar to XP_540449.1 similar to likely ortholog of mouse ubiquitin-conjugating enzyme E2-230K [Canis familiaris]		TC271736	CB944154	5.93e-05	0.980413	52.7443	39.9661	49.1833	7.08308	8.51594	15.5565	8.8581	8.00198	8.11231	10.3852	1.2476
170	Xl.18662.1.A1_at	ectonucleotide pyrophosphatase/phosphodiesterase 6	THC2470522	TC290872	BG408239	0.000989	0.980399	11.1936	10.0961	14.4856	1.3992	1.62607	1.88756	1.39392	1.19596	1.13344	1.63761	1.31947
171	Xl.21194.1.S1_at	Transcribed locus		TC271449	BU908015	0.0187405	0.980391	105.308	73.0214	95.6455	15.3316	11.2951	17.1861	8.05993	13.0204	10.0118	14.6042	1.40912
172	Xl.2395.1.S1_at	Transcribed locus, moderately similar to XP_419508.1 similar to RIKEN cDNA 2810405J04 [Gallus gallus]		TC292888	BG023105	0.012875	0.980297	32.2209	22.2517	27.1577	2.47273	3.48365	4.64071	3.07943	1.99782	1.89055	3.53237	1.52087
173	Xl.817.1.S1_at	insulin I	NP112472	NP279241	M24443.1	0.00912822	0.980167	7.48469	7.34226	6.89261	2.26169	2.68198	3.19728	1.63765	2.37877	1.71898	2.71365	1.41942
174	Xl.20494.1.S1_at	Transcribed locus		TC266116	BQ731935	0.00246162	0.980006	63.0979	52.557	54.4537	20.7622	23.8967	23.0189	15.0135	19.2533	17.4115	22.5593	1.3096
175	Xl.15934.1.A1_at	Siah-interacting protein		TC275601	BJ044522	0.00437297	0.979955	21.7599	19.6262	15.6326	3.06377	2.71896	1.84591	1.67869	2.21992	1.83854	2.54288	1.32969
176	Xl.1973.1.S1_at	hypothetical protein MGC78898			BQ383513	0.00205317	0.979922	47.7263	44.3392	43.9937	21.8686	17.3328	12.6995	14.2612	14.1993	11.5851	17.3003	1.29605
177	AFFX-PheX-3_at	null	null	null	null	0.0119289	0.979905	4.17175	4.3324	4.54337	2.29659	1.84926	2.33785	1.58695	1.7889	1.98682	2.16124	1.20904
178	Xl.16750.1.S1_at	hypothetical LOC496354	THC2468137	TC263460	AW641865	7.67e-05	0.979872	3.97705	4.3393	4.75094	1.74369	1.87327	1.30316	1.30378	1.11189	1.2452	1.64004	1.34398
179	Xl.11963.1.S1_at	lutropin beta subunit	THC2477773	NP341247	AF360397.1	0.000106	0.979821	6.30117	6.54318	7.27903	2.96415	1.81636	2.18659	1.60466	1.73093	1.36612	2.32237	1.48182
180	Xl.2757.1.S1_at	Xenopus laevis, clone IMAGE:4724989, mRNA	THC2465235	TC285631	BC044125.1	9.43e-05	0.979807	122.795	139.942	114.471	11.8074	32.2951	19.5142	2.98407	10.0355	6.7273	21.2056	3.22161
181	Xl.23972.1.A1_at	Transcribed locus, moderately similar to NP_116190.2 junctional adhesion molecule 3 [Homo sapiens]	THC2467814 THC2636719	TC272256	CB563307	0.000541	0.979491	39.3921	30.4263	30.6136	2.46432	7.72922	1.97326	1.14017	2.31176	2.28493	4.0556	2.12081
182	Xl.684.1.S1_at	catenin arvcf-2ABC protein	THC2470536	TC275548	AF287051.1	4.31e-06	0.979358	67.8346	47.3727	52.2535	6.48539	6.6136	2.0794	1.66781	2.59633	2.00551	5.05947	2.42093
183	Xl.2459.1.S1_at	hypothetical protein MGC53395	THC2472967 THC2496444	TC275665	BC043978.1	0.00471785	0.979321	10.4124	10.3354	13.4835	1.85064	2.15194	3.47323	2.12734	2.13489	2.35315	2.49194	1.13007
184	Xl.9647.1.S1_at	Transcribed locus		TC295018	BG160897	0.00266519	0.97924	21.6567	19.1174	19.7967	1.33668	7.30601	2.72346	3.36855	2.82021	3.13469	3.78872	1.21909
185	Xl.12114.1.S1_at	low molecular weight protein tyrosine phosphatase 1a		NP410644	AY039214.1	0.0475666	0.979198	7.5696	5.84703	7.11729	2.94922	2.44456	2.74312	2.45596	2.65039	2.27968	2.7123	1.10166
186	Xl.2808.1.S1_at	chromodomain helicase DNA binding protein 4	THC2470059 THC2484550	TC287517	BC046866.1	1.52e-05	0.979195	20.0604	20.4394	21.1929	3.30549	8.69553	4.34085	3.81391	3.35093	3.97677	5.44729	1.46674
187	Xl.828.1.S1_at	laryngeal-specific, androgen-regulated myosin heavy chain		NP279223	L01495.1	0.0269735	0.97914	1.89635	1.83419	1.72468	1.10189	0.972732	1.1235	0.968287	1.02269	0.886656	1.06604	1.11137
188	Xl.13474.1.A1_at	internexin neuronal intermediate filament protein, alpha		TC291783	BM192203	0.0246354	0.979031	19.2997	27.904	23.2828	0.862744	0.978446	1.02366	0.797217	0.919864	0.775481	0.95495	1.14936
189	Xl.8700.1.S1_at	Chaperonin subunit 8 theta	NP1180563 THC2465168	TC274404	CB983377	1.76e-07	0.978956	23.9229	20.9361	23.6893	7.74354	6.94076	3.16501	2.68958	2.3331	3.0158	5.94977	2.22048
190	Xl.6444.1.S1_at	CDNA clone IMAGE:5570169, partial cds	THC2492797	TC261740	BG019664	0.00952554	0.978938	11.7475	12.1791	14.0586	4.94392	3.18037	2.0233	2.0807	2.97681	2.12306	3.38253	1.4132
191	Xl.16721.1.A1_at	Transcribed locus		TC287188	BF231726	2.14e-10	0.978755	104.963	106.185	75.8935	1.37039	8.56792	0.782978	0.997938	0.808426	1.02327	3.57376	3.78894
192	Xl.2096.1.A1_at	Transcribed locus		TC282216	BG486786	0.0343122	0.978716	4.5161	4.54736	5.333	2.44117	2.04845	2.19232	2.15524	1.74662	1.79583	2.22731	1.17275
193	Xl.24770.1.A1_at	MGC80486 protein	THC2469377	TC274823	BI313325	0.000804	0.978361	13.427	12.7963	15.7609	5.12967	1.9886	1.35372	2.29809	1.98138	2.35922	2.824	1.27616
194	Xl.7015.1.A1_at	hypothetical LOC496314	THC2472378 THC2752458	TC261147	BJ088393	0.00217075	0.978238	15.3446	19.2459	13.7561	1.52706	1.09058	0.926626	0.627471	0.934994	0.797408	1.18142	1.50189
195	Xl.9677.1.A1_at	hypothetical LOC495284			BG161210	9.48e-05	0.978127	62.1159	44.4873	43.6821	1.20338	1.7027	2.59997	1.11992	1.27583	1.39516	1.83535	1.45244
196	Xl.8443.1.S1_at	isopeptidase T	THC2467314 THC2480917 THC2503594	TC261633	BQ733756	2.71e-08	0.977964	14.2539	10.3743	14.129	2.79657	2.066	3.53171	1.5896	1.77161	1.64977	2.79809	1.67518
197	Xl.1821.1.S1_at	Transcribed locus		TC279800	BG414065	0.000523	0.977836	12.7578	10.7992	9.30893	1.38653	2.69121	1.56709	1.11431	1.47072	1.32716	1.88161	1.44288
198	Xl.22155.1.A1_at	Transcribed locus		TC285815	BG438701	0.0104703	0.977806	23.9898	20.7505	25.5594	3.51109	6.88109	8.62347	5.47654	3.41181	4.01031	6.33855	1.47423
199	Xl.10227.3.S1_at	ubiquilin 2	THC2469947	TC275289	BI449822	0.0246658	0.977773	23.2188	17.0643	19.3198	5.16521	5.49392	2.64936	4.21722	3.31903	3.51032	4.43616	1.20476
200	Xl.19459.1.S1_at	MGC82659 protein	THC2469707 THC2570291 THC2651548	TC290157	BQ385898	0.044536	0.977681	49.512	52.3402	43.2238	9.94144	14.9013	15.0241	6.10217	12.451	7.6989	13.2889	1.51862
201	Xl.6143.1.S1_at	hypothetical protein MGC64314		TC287280	AF015303.1	0.000184	0.977554	76.1926	61.2468	91.8216	12.2629	12.9641	7.62567	6.87384	5.81449	4.04867	10.9509	1.96287
202	Xl.21747.1.S1_at	hypothetical protein LOC446947		TC292075	CA792216	0.0248107	0.976642	25.1433	16.5756	20.6056	2.69162	2.75294	2.46122	2.03033	2.13891	2.51696	2.63526	1.1824
203	Xl.1039.1.S1_at	patched-2		TC277977	AB037688.1	3e-06	0.976175	4.441	4.36326	3.63407	1.57694	1.15192	1.73821	1.19487	1.23788	1.14886	1.48902	1.24722
204	AFFX-Xl-pd2EGFP_at	null	null	null	null	0.00127184	0.975994	5.87279	4.73135	5.82028	2.2463	1.50771	1.8275	0.978127	1.2193	1.44068	1.86051	1.53418
205	Xl.24744.1.S1_a_at	hypothetical protein MGC68553		TC285415	BG513806	0.0186154	0.975882	103.91	77.026	82.5155	27.4313	18.1218	12.5615	18.5872	17.2901	16.2379	19.3715	1.11512
206	Xl.3371.1.S1_at	MGC84311 protein		TC291041	BF611921	0.000723	0.975873	216.067	205.144	156.214	32.7277	38.0032	23.812	11.2219	21.2441	16.0019	31.5143	1.95063
207	Xl.23951.1.S1_at	Gp130p3 (xgp130)	THC2464244	TC284382	BF024999	0.0138242	0.975367	5.337	4.83448	5.03492	2.45907	2.48268	3.25547	2.49012	2.63542	2.38309	2.73241	1.09171
208	Xl.22782.1.A1_at	Transcribed locus		TC291997	BJ082855	0.0015326	0.97516	6.80069	9.21754	7.65726	1.94509	1.78906	2.13742	1.60759	1.70633	1.43394	1.95719	1.23667
209	Xl.21534.1.S1_at	developmental orphan receptor 2	THC2485013 THC2518673	TC264147	CA789033	0.00683456	0.974716	4.84817	3.46523	4.98876	1.2409	0.977068	1.09375	0.941957	1.03259	1.02397	1.10391	1.10445
210	Xl.4223.2.S1_at	Ornithine decarboxylase 1	THC2498237	TC274197	CA974183	0.00756741	0.974662	24.4946	18.8597	17.6334	1.77805	4.60055	3.24703	2.16051	2.77124	2.67622	3.20854	1.2652
211	Xl.16412.1.A1_at	Transcribed locus, weakly similar to NP_849146.1 hypothetical protein FLJ33620 [Homo sapiens]		TC278365	BJ089527	0.00407936	0.974588	4.33896	3.25015	4.54083	0.801633	1.1138	1.33535	0.968802	0.799982	0.898038	1.08359	1.21897
212	Xl.13049.1.A1_at	Transcribed locus		TC291231	BG731736	0.00197441	0.974468	30.3042	22.5087	21.5267	1.67909	2.39024	4.83974	1.67623	2.37421	2.10719	2.96969	1.44684
213	Xl.6906.1.A1_at		THC2466191 THC2494916	TC274553	BJ079052	0.0375402	0.97433	83.5166	74.5998	73.5058	33.7205	40.6094	39.3863	27.6057	36.4601	29.682	37.9054	1.213
214	Xl.1102.1.S1_at	XMAP4	THC2478471	TC291572	AB021705.1	0.0139551	0.97408	4.38444	5.13261	4.85987	2.25048	1.51801	2.06842	1.24869	1.74004	1.5137	1.94564	1.29639
215	Xl.18680.1.A1_at	Transcribed locus		TC285194	BI444193	0.000892	0.973994	9.35496	7.63333	9.59719	3.52411	2.12543	3.57412	2.35483	1.84735	2.37178	3.07455	1.40306
216	Xl.8268.1.A1_at	Transcribed locus		TC275637	BG486909	3.81e-05	0.973943	23.645	14.5573	20.8548	1.33927	1.42798	1.2856	1.0931	0.999215	1.11126	1.35095	1.26511
217	Xl.23558.1.A1_at	microphthalmia-associated transcription factor type A		NP597554	AY190598.1	3.84e-05	0.973904	9.67352	6.41662	8.79921	1.13843	1.14873	1.97577	0.95091	1.09804	1.08044	1.42097	1.36222
218	Xl.593.1.S1_at	forkhead protein lens1	THC2479935	NP277664	AF186464.1	0.00616628	0.973881	5.56417	5.66855	7.32168	1.94126	1.06884	1.96359	1.04241	1.2002	1.44296	1.6579	1.34951
219	Xl.727.1.S1_s_at	oviduct progesterone receptor	THC2480008	TC293101	AF279335.1	0.00142525	0.973876	1.82399	1.65154	1.69035	1.26184	1.10705	1.06135	1.07209	1.11035	1.08991	1.14341	1.04825
220	Xl.452.1.S1_at	Meis3 homeoprotein		TC290882	AF072895.1	2.04e-05	0.973856	2.64905	2.65325	2.67561	1.53866	1.03711	1.16111	0.97578	0.971582	0.87024	1.24563	1.32626
221	Xl.3625.1.S1_at	tribbles homolog 2		TC279757	AY254200.1	0.0473657	0.973824	6.65075	5.53344	6.2883	1.59577	2.88212	1.77378	1.2752	1.95301	1.64729	2.08389	1.28226
222	Xl.8668.1.S1_at	MGC80230 protein	THC2470808	TC262836	BI444801	0.000543	0.973661	1.58042	1.68009	1.78824	1.12423	1.10598	1.19085	1.07889	1.02325	1.03253	1.14035	1.09136
223	Xl.25299.1.A1_at	Transcribed locus, weakly similar to XP_532057.1 similar to mitochondrial ribosomal protein S18-2 [Canis familiaris]		TC288956	BE026620	0.00109361	0.973626	2.99917	3.0148	3.40502	1.60748	1.70413	1.88467	1.50181	1.32135	1.49431	1.73209	1.20354
224	Xl.9726.3.A1_at	Transcribed locus		TC278832	BI449375	4.54e-07	0.973328	26.7474	20.514	23.0889	6.52769	7.32963	6.2137	2.39204	3.30057	2.77447	6.69034	2.37048
225	Xl.14858.1.A1_at	CDNA clone IMAGE:5536396, partial cds	THC2468401 THC2558881	TC275640	BM180359	0.0129651	0.972674	71.7675	68.6721	55.0318	20.2999	17.5555	12.6789	8.34903	14.334	7.70352	16.8448	1.66305
226	Xl.2893.1.S1_at	Fas (TNFRSF6) associated factor 1	THC2469099	TC289881	BC045062.1	3.94e-08	0.972486	14.0942	12.9305	19.7214	1.29521	1.91328	1.79349	1.27285	1.23374	1.3021	1.66733	1.31331
227	Xl.11835.1.S1_at	hypothetical protein LOC443630	THC2461978	TC271862	CA790328	0.000147	0.972437	14.2408	11.9767	9.79397	2.77027	2.22179	2.37367	1.84537	2.0573	2.05206	2.45525	1.23695
228	Xl.17160.1.A1_at			TC292047	BG514263	0.0349293	0.972266	7.68963	9.0467	8.04369	3.95664	2.98039	2.40115	2.95509	2.09015	2.3341	3.11273	1.26545
229	Xl.18926.1.A1_at	Transcribed locus		TC289226	BI675550	4.05e-09	0.972172	8.00146	11.5695	10.7201	1.53918	2.29368	1.82229	1.42954	1.40106	1.45987	1.88505	1.31807
230	Xl.2082.1.A1_at	Hypothetical LOC495040		TC265986	BI443215	9.84e-08	0.972124	15.7368	14.0454	19.6429	3.58165	4.71598	1.6531	1.15271	1.44532	1.50589	3.31691	2.42469
231	Xl.10863.1.S1_at	CDNA clone MGC:98839 IMAGE:3401757, complete cds	THC2602342	TC263630	BI446251	0.00394772	0.971889	2.22263	2.38462	2.78626	1.32817	1.2904	1.32333	1.17161	1.25895	1.20688	1.31397	1.0837
232	Xl.7373.1.A1_at	Transcribed locus		TC261231	BG020038	0.000543	0.971805	3.28078	3.802	4.17491	1.78891	1.58257	1.94959	1.57046	1.64595	1.52721	1.77369	1.12173
233	Xl.15123.1.A1_at	Transcribed locus, moderately similar to NP_597725.1 BMP-binding endothelial regulator precursor protein [Homo sapiens]	THC2474869 THC2477441	TC293198	BJ055432	0.00280477	0.971368	12.3464	13.7922	9.31462	1.73334	1.30573	1.71246	1.32073	1.33659	1.474	1.58385	1.15013
234	Xl.188.1.S1_at	XlSOX-2		TC261466	AF005476.1	0.0150102	0.971336	18.3378	11.8224	14.8403	2.85587	2.39994	2.23686	1.49038	2.13469	2.0254	2.49755	7.96402
235	Xl.21514.1.A1_at	perlecan-like precursor protein		NP278227	AJ224485.1	3.43e-06	0.971324	12.6197	10.5951	8.37332	1.51646	1.77989	1.33035	1.35086	1.29008	1.34242	1.54224
236	Xl.2919.1.S1_at	Transcribed locus		TC282994	BG018444	0.0041046	0.971279	26.3682	19.4142	18.5204	3.5695	4.42618	2.61718	1.4327	2.63224	2.29319	3.53762
237	Xl.9958.1.A1_at	hypothetical protein MGC84566	THC2469478	TC290156	BG020600	0.00209479	0.970653	6.89889	5.66309	7.7655	1.92684	2.00986	2.83985	1.43134	1.87159	1.73272	2.25885
238	Xl.18312.1.A1_at	hypothetical LOC496331	THC2472632	TC278989	CA981042	0.0367873	0.970534	12.837	12.6084	12.0353	2.28725	5.95401	4.10736	3.86312	3.12185	2.58821	4.1162
239	Xl.12032.1.S1_at	DMR-N9 protein	THC2462730 THC2479398	TC276681	BQ387410	1.07e-05	0.970367	5.4452	6.0301	4.64376	1.75778	2.2169	1.7794	1.37428	1.53843	1.42051	1.91803
240	Xl.7437.1.S1_at	Transcribed locus	THC2466606	TC262016	BE027019	0.00661262	0.970294	3.62163	3.07349	4.05094	1.56346	1.39479	1.81366	1.29417	1.37463	1.48837	1.59063
241	Xl.587.1.S1_at	Growth hormone A	THC2466500	TC265423	AF193797.1	0.0239569	0.969939	3.16181	2.92605	2.35967	0.900849	0.745222	1.11463	0.883183	0.764779	0.734477	0.920234
242	Xl.2848.2.A1_at	Transcribed locus, weakly similar to XP_109700.3 RIKEN cDNA 1700081L11 gene [Mus musculus]		TC283817	BG017352	0.0356328	0.969812	5.96746	6.65331	6.95359	3.61284	3.06724	3.23415	2.88326	2.16602	2.95635	3.30474
243	Xl.6804.1.A1_at	MGC80709 protein		TC274135	BJ075682	0.00925316	0.96977	44.7261	41.8344	61.1218	11.9767	10.8676	10.7449	10.134	8.64139	7.77756	11.1964
244	Xl.24391.1.A1_at	Transcribed locus, weakly similar to XP_543549.1 similar to hypothetical protein LOC128977 [Canis familiaris]		TC272689	BJ092498	0.0023159	0.969744	97.7014	90.5153	98.2844	21.5438	30.0915	47.4505	17.4108	26.3203	21.422	33.0286
245	Xl.25512.1.A1_at	Hypothetical protein LOC398720	THC2470234 THC2609740	TC262427	BE026579	0.0138214	0.969461	9.41986	8.93429	7.68069	3.84561	3.19068	3.70425	3.22213	2.36103	2.23363	3.58018
246	Xl.43.1.S1_at	Cytochrome P-450		TC275672	D50560.1	0.000787	0.968921	3.24787	2.70882	3.75654	1.03693	1.03874	1.34066	0.807515	0.715896	0.928014	1.13878
247	Xl.9692.1.A1_at	Transcribed locus		TC267720	BG161313	0.000171	0.968814	1.46095	1.47543	1.64021	1.08822	1.03219	1.08124	0.952296	0.949518	0.996824	1.06722
248	Xl.21047.1.S1_s_at	Siah-interacting protein	THC2469491 THC2516308	TC275600	BC046706.1	6.41e-05	0.968619	26.1168	18.4921	17.8274	3.18973	2.82342	3.58942	2.63603	2.47623	2.30304	3.20085
249	Xl.17474.1.A1_at	MGC83638 protein		TC264409	BI449404	0.0116182	0.968563	22.2814	21.3911	14.5693	0.957784	2.43688	1.61851	1.35441	1.34083	0.917514	1.67106
250	Xl.23893.1.A1_at	hypothetical LOC494673		TC285304	BJ078436	0.0131678	0.968505	37.0651	31.9478	34.8339	8.83141	16.7193	13.7625	9.94698	10.9231	6.89217	13.1044
251	Xl.16063.1.A1_at	Transcribed locus		TC296928	BJ046307	1.14e-06	0.968381	9.06773	7.10057	7.00758	2.78012	3.19373	2.81447	2.2887	2.15842	2.09318	2.92944
252	Xl.2271.2.A1_at	CDNA clone IMAGE:6318451, partial cds		TC262924	BJ056151	0.00164981	0.968303	7.8683	10.6832	10.8526	2.78901	2.84754	2.8981	1.8176	1.57859	2.27776	2.84488
253	Xl.9857.1.S1_at	polyadenylate binding protein-interacting protein 1	THC2474727 THC2476788 THC2492338	TC290727	BC043861.1	3.76e-10	0.968255	20.458	16.7216	19.1819	4.99954	9.01837	4.68218	3.94248	3.79639	4.01415	6.23336
254	Xl.21058.1.A1_x_at	MGC80284 protein	THC2469320 THC2520795	TC277181	BG885989	0.000227	0.967887	14.9088	11.3197	12.8241	3.69507	2.31943	5.73442	3.1297	3.46539	3.18646	3.91631
255	Xl.9028.2.S1_at	Transcribed locus, moderately similar to XP_420679.1 similar to FAT gene product [Gallus gallus]	THC2468542	TC288439	BG160945	0.0402788	0.967692	9.75679	9.18921	6.89198	1.51635	2.61136	1.30342	1.17953	1.55122	1.65	1.81038
256	Xl.24481.1.A1_at	Transcribed locus		TC298177	CB561498	0.000156	0.96768	12.8539	14.2031	12.5574	3.18672	6.24007	2.3937	3.07572	2.55985	2.49233	3.94016
257	Xl.2422.1.S1_at	glutamate-cysteine ligase , modifier subunit	THC2462240	TC287954	BC044107.1	0.00396234	0.967636	9.42538	10.2803	6.95212	1.95419	1.53805	1.58996	1.29204	1.53924	1.38797	1.69407
258	Xl.22076.1.A1_at	Transcribed locus			BG345920	5.22e-09	0.967386	114.209	103.428	109.955	19.4273	22.1338	52.1812	15.9595	17.7656	16.2293	31.2474
259	Xl.6499.1.S2_at	similar to carnitine palmitoyltransferase 1		TC272565	BJ059932	0.000184	0.967321	3.43391	3.02511	3.50616	2.0568	2.03001	1.80848	1.51126	1.66697	1.67495	1.96509
260	Xl.16343.1.S1_at	P16H6 protein	THC2493076	TC262786	BE132299	0.00233666	0.966983	86.8349	67.368	74.5858	36.0083	37.8919	36.7335	32.7482	29.9859	27.3307	36.8779
261	Xl.633.1.S1_a_at	frizzled homolog 7 (Drosophila)		TC275283	AF159106.1	8.18e-10	0.966752	9.44425	6.64128	10.2828	1.24427	1.85781	2.48676	1.17746	1.24205	1.18676	1.86295
262	Xl.15788.1.A1_at	Transcribed locus, moderately similar to NP_009150.1 ring finger protein 24 [Homo sapiens]	THC2470538 THC2612598	TC273855	BG439806	5.08e-06	0.966741	15.001	13.5988	16.1137	3.77853	6.97539	2.67197	2.0629	2.44092	2.7287	4.4753
263	Xl.10874.1.A1_at	Hypothetical protein LOC443654		TC287887	BU907171	0.00102171	0.966737	3.31564	2.45789	3.23153	1.42777	1.27651	1.28825	1.11393	1.13226	1.22553	1.33084
264	Xl.16060.1.A1_at	hypothetical LOC494723	THC2463686	TC262525	CD362745	0.000138	0.966687	9.83092	12.1922	11.7979	2.42413	4.73147	3.26326	2.33652	1.5482	1.82583	3.47296
265	Xl.21898.1.S1_at	similar to Sjogren's syndrome/scleroderma autoantigen 1 homolog (human)	THC2463656 THC2526581 THC2549796	TC276240	BC043979.1	1.38e-06	0.966681	7.32703	6.57134	6.25185	3.28975	1.72649	1.5859	1.38849	1.18742	1.39933	2.20071
266	Xl.15981.1.S1_at	hypothetical LOC496286	THC2463686	TC262526	BF612804	0.0369399	0.966643	6.04653	5.377	4.24886	1.42434	1.04246	1.72262	1.33656	1.05764	0.9752	1.39647
267	Xl.12322.1.S1_at	Transcribed locus		TC275684	CD329764	4.68e-11	0.966343	30.9645	39.3494	32.386	1.87224	11.316	1.00435	1.05865	1.19978	1.31937	4.73088
268	Xl.2478.1.S1_at	similar to glycerol phosphate dehydrogenase 1, cytoplasmic adult	THC2465930	TC289200	BJ088660	0.000806	0.966059	108.472	95.8507	95.6848	36.7028	26.9477	54.3055	28.1647	33.7758	29.4376	39.3187
269	Xl.22076.1.A1_x_at	Transcribed locus			BG345920	9.07e-06	0.966018	127.114	105.631	117.366	22.7648	26.501	55.1555	18.9968	22.3464	17.0444	34.8071
270	Xl.17319.1.A1_at	Transcribed locus		TC271317	BJ082977	0.00193042	0.96591	14.883	16.6654	10.4244	0.733907	0.652221	1.34404	0.768412	0.647793	0.768238	0.910056
271	Xl.15710.1.A1_at	Transcribed locus, moderately similar to XP_522666.1 similar to kelch repeat and BTB (POZ) domain containing 7 [Pan troglodytes]	THC2463930	TC290537	BJ059837	0.002586	0.965887	3.62261	3.12843	4.06395	0.95655	1.82079	1.32601	1.21189	1.25732	1.30113	1.36778
272	Xl.22101.1.A1_at	Protein phosphatase 5	THC2492358	TC272049	BI443517	3.2e-06	0.965847	107.637	103.07	96.3388	46.7145	49.429	52.2749	34.8817	31.7367	29.6231	49.4728
273	Xl.8351.1.A1_s_at	PR domain containing 1, with ZNF domain		TC279538	AW148150	0.00237799	0.965797	1.44862	1.32358	1.44547	0.968319	1.06267	1.10157	0.984996	1.0181	0.985187	1.04419
274	Xl.22576.1.A1_at	MGC81431 protein	THC2492062	TC261461	BJ087224	0.0352989	0.965779	64.3971	64.8952	63.8607	49.7421	50.5807	55.1444	51.0216	50.358	48.596	51.8224
275	Xl.16788.1.A1_at	Transcribed locus, moderately similar to XP_528256.1 similar to pyrroline-5-carboxylate reductase-like [Pan troglodytes]	THC2461717	TC261693	BJ079370	0.00018	0.965716	12.498	11.2903	10.4522	5.9161	3.41742	2.56021	3.23094	3.33713	3.54089	3.96458
276	Xl.23873.1.S1_at	Transcribed locus, moderately similar to XP_422402.1 similar to Hypothetical protein MGC75919 [Gallus gallus]		TC278895	BF428259	0.000179	0.965627	4.59286	5.62508	5.71296	1.4368	2.24935	2.54092	1.72284	1.63178	1.81783	2.07569
277	Xl.6714.1.S1_at	hypothetical protein MGC68697	THC2464673 THC2478261	TC292050	CD360857	0.0268601	0.965537	9.58491	7.10738	11.7615	1.46619	1.62486	1.70654	0.825149	1.04527	1.44779	1.59919
278	Xl.1846.1.A1_at	MGC80661 protein	THC2464741	TC275692	BQ400842	1.99e-05	0.965532	2.68603	2.86027	2.50048	1.39783	1.56258	1.26588	1.01997	1.06587	1.14702	1.40876
279	Xl.4955.1.A1_at	Transcribed locus, weakly similar to XP_547892.1 similar to ZAP128 protein [Canis familiaris]			BG811863	3.5e-08	0.965518	7.84476	9.82347	11.0138	3.39447	3.03522	3.45439	2.083	2.25813	2.22904	3.29469
280	Xl.24489.1.A1_at	CDNA clone IMAGE:6878980, containing frame-shift errors	THC2484394	TC278644	CB562572	0.000194	0.965061	4.46301	4.99507	4.33764	2.5574	1.34179	1.74841	1.47888	1.62046	1.62318	1.88253
281	Xl.15970.1.A1_at	MGC80468 protein	THC2470173	TC289962	BJ051939	9.17e-06	0.964728	12.0344	9.67586	12.8986	2.27488	2.95301	4.95675	1.94599	1.45832	1.94733	3.39488
282	Xl.1383.1.A1_at	Transcribed locus, moderately similar to XP_417934.1 similar to DIX domain containing 1 [Gallus gallus]			BG579345	0.00727403	0.964671	5.89836	3.81186	5.45196	1.27879	1.31986	1.42314	1.02268	0.943234	1.20966	1.3406
283	Xl.7237.1.S1_at	CDNA clone MGC:114747 IMAGE:7010191, complete cds	THC2470018	TC276339	BG162591	1.59e-11	0.964465	41.9918	31.4177	41.9863	8.70337	14.1324	3.59702	3.0052	3.3561	3.0943	8.81093
284	Xl.914.1.S1_at	sal-3' long form	THC2601042	TC262400	AB030828.1	0.0255465	0.964306	3.58268	5.08779	4.78755	1.62656	0.854968	1.01383	1.03938	0.8217	1.03895	1.16512
285	Xl.24109.1.A1_at	Vav2 oncogene	THC2462544	TC277170	BQ387756	0.0468301	0.963958	3.64702	3.51297	3.0768	1.90629	1.94181	2.01002	1.79106	1.46316	1.81037	1.95271
286	Xl.13648.1.A1_at	Transcribed locus		TC266732	BJ089766	1.81e-08	0.963881	23.4401	29.4571	22.1862	1.43148	7.70827	4.25198	1.19359	1.42945	0.917075	4.46391
287	Xl.1.1.S1_s_at	major /// hypothetical protein MGC64299	THC2465710	TC274298	X06223.1	0.000624	0.963618	600.474	607.76	596.304	448.166	504.962	462.535	452.157	435.559	447.475	471.888
288	Xl.3239.1.S1_at	Mitotic phosphoprotein 77		TC264334	CD360739	4.15e-05	0.963495	21.2932	17.7152	20.0796	2.12365	8.69959	1.19599	3.30714	3.41277	3.10322	4.00641
289	Xl.12711.1.A1_at	Transcribed locus, weakly similar to NP_079184.1 hypothetical protein FLJ12973 [Homo sapiens]		TC268274	BJ089784	0.00803034	0.963379	2.5889	2.71996	3.24083	1.48978	1.3375	1.47879	1.16754	0.994328	1.27757	1.43536
290	Xl.19481.1.S1_at	Transcribed locus, weakly similar to NP_989979.1 eukaryotic initiation factor 2 alpha kinase [Gallus gallus]	THC2470268	TC291795	BU907195	0.000108	0.963018	7.25481	6.23946	5.70193	3.32839	1.92075	2.36727	2.16546	1.91864	2.00857	2.53881
291	Xl.1008.1.S1_at	FGF receptor 4a	THC2491849	TC288520	AB007036.1	1.38e-10	0.962804	4.03951	5.69142	4.38227	1.26413	1.05898	1.49047	0.907827	0.936975	0.917988	1.27119
292	Xl.19181.3.S1_x_at	T-cell receptor alpha		NP460579	AF440810.1	0.0198383	0.962384	5.98192	3.81173	5.8122	1.18666	0.971066	1.46546	1.17008	1.04916	1.04158	1.20773
293	Xl.15148.1.S1_at	CDNA clone IMAGE:7205484		TC262471	BJ092698	0.000956	0.96238	9.31985	7.06328	6.41621	2.31945	2.2397	1.45873	1.78361	1.57626	1.55911	2.00596
294	Xl.1373.1.S1_at	hypothetical protein LOC398524	THC2461678	TC261035	BJ052623	2.31e-06	0.962043	34.2216	36.7658	26.5765	4.4497	11.8601	5.85095	4.08768	4.91905	4.56496	7.38691
295	Xl.22121.1.S1_x_at	tryptophanyl-tRNA synthetase	THC2465764	TC290071	BC046713.1	0.0202634	0.961986	7.57294	10.191	9.66073	2.27543	1.372	3.78887	1.90537	1.66184	2.28861	2.47877
296	Xl.22812.1.A1_at	Transcribed locus			BJ085082	4.1e-06	0.961836	4.10848	5.6874	5.62255	1.06242	1.11493	2.01014	0.911177	0.907248	1.03064	1.39583
297	Xl.22052.1.A1_at	Transcribed locus, strongly similar to XP_419853.1 similar to Syncrip protein [Gallus gallus]	THC2461494	TC272818	BG579268	0.000909	0.961834	16.6349	17.6647	14.6476	4.1488	5.22748	7.69692	2.71353	4.22455	2.97466	5.69107
298	Xl.1054.1.S2_s_at	neural cell adhesion molecule /// cell adhesion molecule	THC2557627	TC279742	M76710.1	0.000466	0.96163	36.9351	42.4902	32.5745	11.2131	16.624	12.5411	8.43435	10.593	8.12436	13.4594
299	Xl.12229.1.A1_at			TC272887	BJ083438	0.000317	0.961555	3.92365	3.09934	3.02903	1.49723	1.27911	1.50462	0.974104	1.02015	1.17712	1.42699
300	Xl.25416.1.A1_at	Transcribed locus		TC297602	AW782810	0.0270481	0.960954	5.1524	3.98779	4.38599	2.33342	2.20538	2.50726	2.16065	1.80569	2.14346	2.34868
301	Xl.3182.1.A1_at	Transcribed locus		TC274136	BJ083707	0.00535718	0.960882	2.06539	2.61774	2.44299	1.38977	1.19405	1.05835	1.17318	1.14717	1.18758	1.21406
302	Xl.21416.1.S1_at	Transcribed locus, strongly similar to XP_496914.1 hypothetical protein FLJ20485 [Homo sapiens]	THC2611860	TC261616	AW638131	0.046423	0.960773	3.34872	4.26878	4.81296	1.17889	1.0141	1.74518	1.15146	1.29117	1.11238	1.31272
303	Xl.9206.1.S1_at	Stripy protein		TC265492	AB073615.1	0.00520971	0.960559	1.73864	1.73921	1.56349	1.21055	0.988122	1.10994	1.04691	0.958744	1.01093	1.10287
304	Xl.20073.1.A1_at	Transcribed locus, strongly similar to NP_620412.1 musashi homolog 2 (Drosophila) [Homo sapiens]		TC296970	BM191790	7.15e-09	0.960475	32.4306	40.4824	28.067	3.56883	9.52229	5.42792	1.14237	1.73142	1.66899	6.17301
305	Xl.14737.1.S1_at	hypothetical protein MGC64335		TC261439	CB561116	3.86e-08	0.960241	4.63701	5.21917	6.02047	2.41643	1.75316	2.24289	1.32442	1.28654	1.17948	2.13749
306	Xl.11237.1.S1_at	phosphoinositide-3-kinase, class 3	THC2476481 THC2494036	TC263192	CA788683	0.00577766	0.960123	2.2493	2.26633	2.73753	1.40184	1.41695	1.12629	1.10119	1.23214	1.08063	1.31503
307	Xl.17276.1.S1_at	Transcribed locus		TC263046	BG022088	1.31e-05	0.959787	10.6232	9.12297	7.3037	2.83416	2.35968	2.91932	1.73544	1.53706	1.30283	2.70439
308	Xl.623.1.S1_at	homeodomain protein XNkx2-10		TC295804	AF127224.1	0.000442	0.95957	4.99949	3.54704	4.215	1.55549	0.934398	1.68615	0.790719	0.717746	1.03273	1.39201
309	Xl.5014.1.A1_at	Transcribed locus, moderately similar to XP_343121.1 similar to KIAA0602 protein [Rattus norvegicus]		TC294318	BG161260	4.38e-07	0.959331	41.5758	26.518	34.8818	5.00858	7.01529	10.8789	2.90814	3.85923	3.05559	7.63424
310	Xl.4207.1.A1_at	Transcribed locus, moderately similar to XP_371891.2 KIAA0877 protein [Homo sapiens]		TC294036	BG486516	0.0274228	0.959231	5.10238	5.89825	7.14591	2.91767	2.45749	2.42897	2.52358	2.514	2.37271	2.60137
311	Xl.9912.1.A1_at	Transcribed locus, moderately similar to XP_546986.1 similar to 2210010N04Rik protein [Canis familiaris]	THC2463751	TC279663	BG020117	0.00495324	0.958903	8.22643	6.76442	5.15087	1.27415	1.62924	0.882275	1.09638	0.876118	1.04588	1.26189
312	Xl.836.1.S1_at	nrp-1B	THC2474079	TC274420	M34894.1	3.42e-06	0.958891	100.336	93.9418	68.918	11.13	27.6334	3.72364	6.04808	4.50326	3.09874	14.1623
313	Xl.7260.1.S1_at	nrp-1B	THC2474079 THC2474081	TC274419	M34895.1	0.000362	0.958871	54.2383	60.5561	48.2242	8.04801	22.678	4.17778	7.08003	3.21582	4.55825	11.6346
314	Xl.7627.1.S1_at	Transcribed locus		TC264345	BJ085768	0.0325995	0.958836	72.6354	61.9602	73.0351	37.3079	35.2831	45.8234	31.6831	38.2342	33.0583	39.4715
315	Xl.456.1.S1_at	retinoic acid converting enzyme		TC261394	AF057566.1	0.000579	0.958785	4.48046	5.38063	5.23179	2.19412	2.30916	1.31876	1.41659	1.10069	0.921966	1.94068
316	Xl.17226.1.A1_at	Transcribed locus			BM261810	0.0386959	0.958512	5.94367	6.77439	8.31428	3.0077	2.4314	2.29829	1.37007	2.34649	1.92542	2.57913
317	Xl.9988.1.A1_x_at	hypothetical LOC495469		TC261844	BG486770	0.00033	0.958312	19.4495	14.9679	15.4282	2.2886	3.00011	7.39661	3.11501	2.35104	2.22374	4.22844
318	Xl.18584.1.A1_at	Transcribed locus, moderately similar to NP_848806.1 RIKEN cDNA 9930028C20 gene [Mus musculus]		TC279615	BQ383748	0.00429465	0.957609	4.98811	7.85909	7.78569	1.68757	1.0181	1.16582	0.945125	1.14472	1.08366	1.2905
319	Xl.10055.1.S1_at	clusterin	THC2465587 THC2538592	TC275139	BC046678.1	0.00301667	0.957585	98.8087	99.0337	81.0642	24.4526	40.6744	39.1142	16.2082	27.2639	19.7387	34.7471
320	Xl.25444.1.S1_at	Transcribed locus		TC271041	AW148264	0.00019	0.957536	4.39045	3.22986	5.40465	0.915475	0.630554	1.24532	0.778224	0.720912	0.667011	0.930449
321	Xl.4801.1.S1_at	Riboflavin-binding protein		TC263868	BM180972	0.0292762	0.957504	6.20622	4.1113	6.63975	1.44295	1.237	1.68765	1.33765	0.838125	1.03804	1.45587
322	Xl.8272.2.S1_x_at	Triosephosphate isomerase	THC2465599 THC2477543 THC2569580 THC2572777 THC2638658	TC271613	CD324676	0.0181957	0.957428	155.553	137.865	119.818	52.9726	65.8226	28.9322	37.0435	46.3088	37.2117	49.2425
323	Xl.1083.1.S1_s_at	activin receptor /// activin type IIB receptor		TC276552	S47891.1	1.21e-06	0.957417	8.66677	6.19287	10.451	2.1034	1.87886	1.99865	1.68352	1.75483	1.69787	1.99364
324	Xl.12111.1.S1_at	LIM protein prickle b		TC289237	AY055473.1	0.00175562	0.957299	6.72558	10.6278	8.94924	1.7939	2.10037	2.09427	1.50029	1.69042	1.7521	1.99618
325	Xl.10597.1.A1_at	Transcribed locus		TC273283	BE491008	0.0362723	0.957045	5.75549	4.48391	4.02294	1.93111	1.52238	1.63428	1.3034	1.64024	1.33829	1.69592
326	Xl.11126.1.A1_at	Transcribed locus		TC295411	AW766681	1.24e-05	0.956513	2.793	3.05661	3.55882	1.26252	0.83168	1.69283	0.915403	1.02191	0.945356	1.26234
327	Xl.18323.1.A1_at	MGC80834 protein	THC2616565 THC2626163	TC266292	BI314383	8.82e-07	0.956413	23.751	17.1535	17.4677	5.36316	8.05092	4.15426	3.86921	4.22671	4.27761	5.85611
328	Xl.3972.1.S1_at	MGC81728 protein	THC2462849	TC262252	BF072072	3.3e-05	0.956362	4.44472	4.95781	4.97771	2.12804	2.07517	3.03899	1.75575	1.71534	1.95154	2.41407
329	Xl.18978.1.A1_at				BI448877	0.00777355	0.956357	10.3717	12.2218	17.204	2.28335	2.35426	2.23519	1.83549	2.12158	2.02608	2.29093
330	Xl.8775.1.S1_at	valosin containing protein	THC2465665	TC274473	BC046949.1	0.00121956	0.956322	81.9078	73.6448	79.105	35.1526	41.7826	53.7257	39.8818	36.6805	35.7426	43.5536
331	Xl.14724.1.A1_at	Transcribed locus, strongly similar to XP_416258.1 similar to GTP binding protein 1; G-protein 1 [Gallus gallus]		TC291492	BI442695	0.000248	0.956305	44.0566	47.2878	56.5017	18.0933	18.6691	28.5514	21.3572	21.2393	21.0517	21.7713
332	Xl.24723.1.A1_at	Shisa		TC288280	BJ099003	0.0205051	0.955889	7.38701	4.83235	6.29311	1.92435	1.34413	2.10818	1.52848	1.01596	0.664324	1.79222
333	Xl.3964.1.A1_at	Striatin, calmodulin binding protein		TC279853	BG555590	1.05e-05	0.955838	13.5944	13.4418	11.2738	7.01637	4.35772	3.02455	3.67913	3.7368	4.00993	4.79955
334	Xl.12974.1.S1_at	Transcribed locus, weakly similar to NP_056988.2 eukaryotic translation initiation factor 5B [Homo sapiens]		TC274374	BG023163	0.00155191	0.955741	95.2012	106.839	86.955	51.0877	47.6109	41.8541	30.4692	39.212	30.9878	46.8509
335	Xl.23547.1.S1_at	similar to steroid receptor-interacting SNF2 domain protein		TC280672	BU909966	0.000637	0.955662	4.19708	3.35507	4.45376	1.59987	2.06357	1.97052	1.23539	1.55103	1.33379	1.87799
336	Xl.11177.1.A1_at	Transcribed locus, weakly similar to NP_660155.1 testis development protein NYD-SP29 [Homo sapiens]		TC294331	AW767983	0.00126627	0.954985	7.16832	6.32605	6.65033	4.1618	2.28941	3.63933	2.95625	2.94097	2.62595	3.36351
337	Xl.1378.1.A1_at	Transcribed locus, strongly similar to NP_003820.1 multiple PDZ domain protein [Homo sapiens]		TC278607	BE507430	2.93e-05	0.954882	7.8307	10.937	8.34219	2.81182	3.37626	1.54551	2.18053	2.1315	2.28374	2.57786
338	Xl.9879.1.S1_at	hypothetical protein MGC52834		TC277747	BC041265.1	8.09e-06	0.954497	215.745	240.06	178.98	73.3929	68.2318	92.7663	37.2707	49.0206	44.6218	78.1304
339	Xl.15171.1.A1_at	Transcribed locus, weakly similar to XP_537791.1 similar to Complement component C8 gamma chain precursor [Canis familiaris]	THC2477437	TC265062	BJ051487	0.0222057	0.954371	4.47246	6.56038	4.79027	1.62808	1.29142	1.2662	1.34746	1.28396	1.20523	1.39523
340	Xl.16301.1.A1_at	Transcribed locus		TC297664	BM179219	0.0125007	0.954369	3.18558	2.54671	3.34482	0.907252	1.20004	1.68572	1.02012	1.18259	0.967338	1.26434
341	Xl.12301.1.A1_at	Transcribed locus, weakly similar to XP_126935.5 RIKEN cDNA D630041K24 gene [Mus musculus]		TC298191	BJ084704	0.00058	0.954222	7.61931	6.52886	5.39878	2.82416	1.22174	2.01477	1.52983	1.09382	1.35216	2.02023
342	Xl.8759.1.S1_at	hypothetical protein MGC68473	THC2700577	TC263555	BG037430	8.11e-06	0.954175	14.4267	12.8087	13.1722	5.83877	7.3535	3.20131	3.36006	3.20731	3.86155	5.46453
343	Xl.20484.1.A1_at	Transcribed locus, moderately similar to XP_519335.1 similar to Protein FAM3C precursor (Protein GS3786) [Pan troglodytes]	THC2467898	TC290611	BF232497	0.012642	0.953943	8.53282	9.41391	9.20683	4.70024	2.19211	0.882877	1.37694	2.25609	1.48087	2.59174
344	Xl.22248.2.S1_at	Transcribed locus		TC286121	BF072289	4.78e-10	0.953514	8.00185	6.75282	4.60994	0.67243	1.02025	0.775734	0.71848	0.71036	0.708105	0.822805
345	Xl.8919.1.S1_x_at	tubulin, alpha 6	THC2462607 THC2469898 THC2526757	TC260352	BC046841.1	0.0290949	0.953342	188.528	172.316	149.369	84.9595	93.1031	66.2817	54.5022	76.4145	62.4386	81.4481
346	Xl.7631.1.A1_at	hypothetical protein LOC398509		TC274750	BG345308	5.7e-12	0.953229	24.1391	24.1209	17.2003	1.88737	8.21098	2.0385	1.97659	1.85858	1.89433	4.04562
347	Xl.19165.1.A1_at			TC290183	BI478099	5.62e-08	0.953142	21.2603	18.8607	14.6166	1.91847	2.10813	7.18559	1.91048	1.99438	1.66778	3.7374
348	Xl.1082.1.S1_at	fork head domain protein		TC288273	S93559.1	1.61e-09	0.952844	1.29294	1.35733	1.29951	1.0129	0.914009	1.08729	0.946241	0.939313	0.944054	1.00473
349	Xl.20073.1.A1_x_at	Transcribed locus, strongly similar to NP_620412.1 musashi homolog 2 (Drosophila) [Homo sapiens]		TC296970	BM191790	2.06e-08	0.952713	32.4572	35.6124	25.1126	3.93643	11.5833	5.75723	1.5393	2.35728	1.91764	7.09233
350	Xl.14693.1.A1_at	Transcribed locus		TC267158	CB945185	0.0015268	0.952628	121.754	92.5923	93.1263	53.0924	50.8105	42.688	41.8388	45.3703	41.2702	48.8636
351	Xl.7151.1.S1_at	hypothetical protein MGC68561	THC2487468 THC2617396	TC262498	BJ089477	3.69e-05	0.952522	5.7886	5.42413	4.50268	1.01562	0.919442	2.60327	1.00953	0.826893	1.04448	1.51278
352	Xl.22438.1.A1_at	Transcribed locus, strongly similar to XP_421036.1 similar to alpha-adaptin C - mouse [Gallus gallus]	THC2469034 THC2480864 THC2488818 THC2491452	TC263525	CB180634	0.0257116	0.95247	4.40739	5.57044	4.99503	1.90962	2.26301	2.68831	2.03117	1.32606	1.80127	2.28698
353	Xl.8624.1.S2_at	inhibitor of DNA binding 4	THC2466308	TC275776	BC045022.1	1.78e-05	0.952397	10.6679	10.7264	11.8119	1.23395	5.95165	2.37205	2.14833	2.15693	2.46094	3.18588
354	Xl.1491.1.S1_at	xSox12 protein	THC2462481 THC2553132 THC2623890	TC275162	D50552.1	0.0455642	0.952062	5.22744	6.16103	4.35116	1.88634	2.15566	1.98516	1.24306	1.87622	1.60614	2.00905
355	Xl.23922.1.S1_a_at	MGC81859 protein			BG816619	0.0398062	0.951885	9.5478	8.5523	7.23776	4.32262	1.95817	1.59965	2.15165	2.56163	2.2723	2.62681
356	Xl.24591.1.A1_at	carboxyl ester lipase	THC2462969	TC290578	CB756034	0.00016	0.951825	1.99221	2.07613	2.24893	1.5623	1.23712	1.50253	1.26678	1.32946	1.31889	1.43398
357	Xl.21884.1.S1_at	hypothetical protein LOC398447	THC2553340	TC276081	BC043856.1	0.0102099	0.951644	10.2456	7.80588	12.2303	3.78684	3.79009	2.7891	2.05525	2.98027	2.62835	3.45534
358	Xl.24102.1.A1_at	Transcribed locus, weakly similar to XP_542497.1 similar to KIAA0298 protein [Canis familiaris]	THC2621360	TC283746	BJ083129	0.0465646	0.951409	4.33401	3.73774	5.02572	1.47605	1.50757	2.46225	1.3816	1.76856	1.36264	1.81529
359	Xl.24093.1.A1_at	hypothetical protein LOC443632	THC2470165	TC264145	BF232388	9.15e-08	0.951208	239.829	217.032	223.34	139.262	109.431	117.651	76.8001	83.8523	76.5966	122.115
360	Xl.8258.1.A1_at	Isopeptidase T		TC261634	BJ076049	7.3e-05	0.951184	174.663	132.765	142.265	46.0702	47.0096	82.1263	41.7872	47.5442	41.3663	58.402
361	Xl.15378.1.A1_at	Transcribed locus, moderately similar to NP_065969.2 glycerol-3-phosphate acyltransferase, mitochondrial [Homo sapiens]			BI347855	0.0430805	0.951098	4.23133	3.44133	4.22167	2.21449	1.63586	2.27529	1.81365	1.8006	1.30481	2.04188
362	Xl.21617.1.S1_s_at	CUB and Sushi multiple domains 1/integumentary mucin B.1 /// mucin B.1 consensus repeat		TC280519	M83820.1	0.00175977	0.950992	10.4251	10.2512	9.80913	2.19085	5.72365	2.65653	2.71943	1.81624	1.76858	3.52368
363	Xl.7930.1.A1_at	Transcribed locus, weakly similar to XP_524519.1 similar to Rho guanine nucleotide exchange factor (GEF) 19 [Pan troglodytes]		TC264184	BG016957	8.52e-05	0.950971	8.46473	6.88507	8.34754	4.80553	2.64285	3.75886	2.72285	2.90534	3.11345	3.73575
364	Xl.262.1.S1_at	Xenopus mRNA for homeodomain homologous to Drosophila Distal-less	THC2476842	TC262299	D10259.1	0.0279777	0.950869	4.9607	3.44527	4.0705	1.56463	1.97899	1.8755	1.72584	1.51001	1.38661	1.80637
365	Xl.8091.1.S1_at	hypothetical LOC495115	THC2467851	TC263065	BG555584	5.8e-07	0.950697	10.0063	11.7302	11.6629	6.02489	2.48016	3.81618	2.44911	2.01805	2.07318	4.10708
366	Xl.6215.2.S1_at	Membrane component, chromosome 11, surface marker 1	THC2479208	TC260958	BJ052815	4.21e-09	0.950557	158.168	109.365	129.441	62.8505	48.356	50.694	37.2282	36.9248	35.1206	53.9668
367	Xl.6696.1.S1_at	DEAD/H (Asp-Glu-Ala-Asp/His) box polypeptide 19 (DBP5 homolog, yeast)	THC2468948 THC2479287	TC261432	BC046696.1	0.00820093	0.950476	34.3787	29.5029	33.8818	18.3265	19.0734	14.4096	15.2002	10.845	11.3131	17.2698
368	Xl.6596.2.S1_at	CDNA clone IMAGE:6957006	THC2468166 THC2506601 THC2601999 THC2687284	TC290128	BJ097254	0.00342358	0.950473	3.89137	4.98484	3.64698	1.96409	1.4242	1.655	1.44058	1.46186	1.22999	1.68109
369	Xl.13280.1.A1_at	hypothetical protein MGC83258	THC2502771	TC274755	BJ092126	0.00516534	0.950381	111.843	96.7429	91.864	48.1131	61.3547	47.2345	35.6221	46.2614	38.2481	52.2341
370	Xl.21477.1.S1_at	Ig rearranged H chain (26945 VH8) V-region mRNA (V-D-J-C) subgroup 8		NP279248	M24680.1	0.0172734	0.950311	6.20293	7.34274	7.36125	2.77731	2.69678	4.2079	2.88636	1.97941	2.46409	3.22733
371	Xl.790.1.S1_s_at	similar to aldolase A /// hypothetical protein MGC64482	THC2465326 THC2465570 THC2468078 THC2492922	TC260802	BC046673.1	0.00232174	0.950235	94.9231	93.5182	76.5913	45.74	39.8207	52.7138	39.9111	32.7268	37.6829	46.0915
372	Xl.6575.1.S1_at	Transcribed locus		TC272661	BF612638	8.12e-05	0.950217	5.21674	4.43093	4.13471	2.47073	2.13007	2.48464	1.85239	1.65317	1.53345	2.36181
373	Xl.21805.1.S1_at	purine-rich element binding protein B		TC264531	BC041305.1	2.38e-05	0.94952	9.21553	6.87943	9.20855	4.48796	3.07305	3.31767	2.6217	2.13482	2.22762	3.62623
374	Xl.3586.1.A1_at	hypothetical protein MGC81371	THC2463239	TC262447	BF615655	0.00194963	0.949422	142.537	108.026	102.125	6.8142	7.3475	47.7989	4.40642	13.3451	4.92502	20.6535
375	Xl.15670.1.A1_at	Transcribed locus, moderately similar to NP_055855.1 phosphatidylinositol-3-phosphate/phosphatidylinositol 5-kinase, type III [Homo sapiens]		TC264518	BF611123	0.000272	0.949337	6.3235	4.56048	5.57722	2.87917	1.6591	1.08967	1.32243	1.55154	1.48973	1.87598
376	Xl.353.1.S1_at	collagenase-3	NP821293 THC2470693	TC293823	U41824.1	0.0426891	0.948981	1.76873	1.7136	1.74538	0.967827	1.08357	1.3262	0.934022	1.09762	1.00364	1.12587
377	Xl.4225.1.S1_at	mothers against DPP		TC289547	U58834.1	0.0107688	0.948548	5.47275	5.61935	7.21692	3.00494	1.71681	2.68766	2.08892	1.28602	1.73141	2.4698
378	Xl.2304.1.A1_s_at	hypothetical LOC495490		TC280707	BJ081109	6.15e-05	0.948477	4.29663	4.63921	3.59823	1.37124	1.62878	2.28712	1.07964	1.23112	1.3273	1.76238
379	Xl.6070.1.A1_at	Hypothetical LOC495282	THC2522784	TC288789	BF615662	0.00115742	0.947509	62.2764	51.2214	50.0634	22.746	29.8568	32.9646	22.7498	25.7151	22.9361	28.5225
380	Xl.25764.1.A1_at	Transcribed locus, weakly similar to XP_416950.1 similar to KIAA0865 protein [Gallus gallus]		TC272830	BG555766	0.00463301	0.947309	7.27751	6.04063	6.1094	3.65861	2.2849	3.79085	2.52173	2.96912	2.541	3.24479
381	Xl.10905.1.S1_at	Transcribed locus		TC265962	BE027085	6.15e-09	0.947128	11.281	12.2969	13.1254	2.9687	7.26143	2.821	3.16582	3.31027	3.27306	4.35038
382	Xl.22953.1.A1_at	Transcribed locus, moderately similar to XP_420650.1 similar to nucleolar protein family A, member 1; H/ACA small nucleolar RNPs [Gallus gallus]	THC2464664	TC274461	BJ050673	0.00599868	0.947044	24.576	27.8018	27.9046	6.75126	16.0555	10.6251	9.32594	9.14374	7.12563	11.144
383	Xl.24814.1.A1_at	MGC81911 protein	THC2470107	TC262926	CB561196	0.00492912	0.947014	54.7851	57.9012	51.2167	38.9108	34.5206	37.9746	33.9492	29.0245	31.9484	37.1353
384	Xl.9160.1.A1_at	Transcribed locus		TC272643	BJ051396	0.0369835	0.946597	80.1338	89.7238	68.8882	33.4693	35.4205	41.0198	20.2715	33.9113	26.1004	36.6365
385	Xl.829.1.S2_at	neural cell adhesion molecule	THC2478601	TC277601	M25696.1	6.46e-05	0.946589	26.1892	27.873	19.8996	8.29188	5.3225	9.50119	1.75389	3.96219	2.9086	7.70519
386	Xl.3340.1.S1_at	MGC82845 protein		TC262701	BF615337	0.00594909	0.946529	6.47211	5.44774	5.70615	3.25745	2.13638	2.68644	1.51065	1.18469	2.16747	2.69343
387	Xl.22458.1.A1_at		THC2572551 THC2583288 THC2584374	TC285422	BF072333	0.000317	0.945989	994.457	1023.82	1130.63	789.005	680.314	660.375	612.665	565.811	625.132	709.898
388	Xl.19315.1.S1_a_at		THC2461141 THC2471059 THC2483006	TC263622	BI349770	0.0338789	0.945963	6.66966	7.8415	9.13275	4.53828	3.14174	2.58398	3.05335	3.34936	2.95803	3.42134
389	Xl.21131.1.S1_at	MGC79033 protein	THC2464181 THC2465012	TC290133	BU903654	2.97e-10	0.945918	7.15367	4.55785	5.83033	2.31335	2.21947	2.41435	1.9637	1.97106	1.99398	2.31572
390	Xl.7817.1.S2_at	Centrin		TC286779	AW634962	2.61e-05	0.945775	2.29505	2.52553	2.31091	1.42632	1.76403	1.2621	1.28077	1.34612	1.28625	1.48415
391	Xl.2936.2.S1_x_at	hypothetical LOC496295		TC290270	BQ735779	4.18e-07	0.945279	7.07878	5.91579	8.79242	2.48022	1.23973	3.37095	1.39861	1.58867	1.41863	2.36363
392	Xl.6400.1.S1_at	cystathionine-beta-synthase	THC2468454 THC2484517	TC261942	BC044091.1	0.0292219	0.945251	51.3672	45.7337	36.4166	22.5322	19.5155	17.2095	18.8032	14.6011	14.312	19.7524
393	Xl.8391.1.A1_at	Transcribed locus		TC282747	BI312443	6.93e-10	0.944952	60.0126	70.824	50.8019	14.5987	29.6326	12.6251	13.3222	12.855	12.7369	18.9521
394	Xl.12614.2.S1_a_at	hypothetical protein MGC81068		TC264372	BJ072404	0.0191227	0.944949	3.16983	3.21871	2.96198	2.18909	1.35094	1.3113	1.3812	1.55107	1.32736	1.61711
395	Xl.5066.1.A1_at	protein C	THC2473509	TC264905	BE508416	0.0199158	0.944696	1.46625	1.55163	1.63266	1.1884	1.03566	1.2487	1.11794	1.12596	1.06632	1.15758
396	Xl.1054.1.S2_at	cell adhesion molecule	THC2557627	TC279742	M76710.1	1.94e-07	0.944657	29.8978	32.1776	23.0777	3.89914	12.4233	1.69329	1.77221	2.42585	2.49534	6.00524
397	Xl.8794.1.A1_at	unc-18 protein	THC2469398 THC2479506	TC265848	AW159543	0.00110154	0.944412	6.16109	4.44995	5.36467	2.47187	2.70979	1.84333	1.75277	1.19878	1.6059	2.34166
398	Xl.8488.1.A1_at	MGC84260 protein	THC2463508	TC258712	BG439665	0.0327242	0.944344	5.42037	4.032	4.80027	1.67175	2.84666	2.03347	1.70899	1.87037	2.09856	2.18396
399	Xl.9754.1.S1_at	Transcribed locus, moderately similar to XP_508474.1 similar to hypothetical protein HSPC196 [Pan troglodytes]	THC2466723	TC285778	BJ060128	0.00120648	0.944258	3.73165	2.96059	2.90207	1.59546	1.88054	1.78716	1.53426	1.32991	1.48925	1.75438
400	Xl.7206.1.S1_at	similar to GTP-binding protein		TC288046	BC045240.1	0.00297255	0.944051	7.7881	8.82578	5.93117	1.67612	3.11672	0.819229	1.28244	0.853344	1.39476	1.87069
401	Xl.23580.1.A1_at	ring finger protein 128/E3 ubiquitin ligase	THC2463177 THC2483471	TC270808	AY112655.1	0.0154326	0.94401	5.34502	4.30843	6.68699	2.39188	1.88975	2.36406	1.79461	1.69525	2.08379	2.21523
402	Xl.11063.1.A1_at	Transcribed locus		TC278857	AW764652	0.00288084	0.943687	4.67232	3.26029	4.41467	2.25223	1.90877	1.94815	1.76773	1.52303	1.77278	2.03638
403	Xl.14151.1.A1_at	Transcribed locus		TC295508	BI448688	0.00389993	0.943639	4.39224	5.19322	4.51836	1.41376	2.46737	2.64515	1.8059	1.37401	1.73623	2.17543
404	Xl.5226.1.S1_at	MGC81742 protein	THC2465733	TC274192	BE189215	0.000489	0.943635	27.1623	24.1426	24.2819	15.3246	8.43923	5.71693	7.5789	5.72477	5.72444	9.82692
405	Xl.18820.1.A1_at				BI446676	0.0426284	0.94357	2.59235	2.35107	1.87424	1.23004	1.16209	1.12767	1.10995	1.08257	0.93518	1.17327
406	Xl.13696.1.A1_at	Transcribed locus		TC266742	BJ092036	0.0227703	0.94338	3.38566	3.42279	4.04086	1.96563	2.25845	1.51649	1.64785	1.17396	1.62155	1.91352
407	Xl.24128.1.S1_at	Transcribed locus, weakly similar to XP_532578.1 similar to nardilysin isoform [Canis familiaris]		TC272144	CD256981	1.32e-05	0.943227	10.3857	10.946	9.19282	2.18754	2.50112	5.91559	2.38043	2.06868	2.50264	3.53475
408	Xl.8663.1.S1_at	CDNA clone IMAGE:6325313, partial cds	THC2469195 THC2623004	TC288537	BG730548	0.0215212	0.942496	30.822	28.9386	32.9746	14.5855	19.8994	20.1688	17.1761	13.5665	13.4329	18.2179
409	Xl.12213.1.A1_at	Transcribed locus	THC2471489 THC2525774	TC291591	BJ097908	0.00047	0.942305	7.60925	9.96896	10.8766	3.50038	5.05185	3.61116	2.70522	3.02847	3.33534	4.05446
410	Xl.15962.1.S1_at	RNA polymerase I large subunit	THC2473048	TC276301	AF309686.1	0.00336473	0.94227	14.6939	17.2583	16.0912	5.89671	9.25666	3.09708	4.80443	3.29293	4.48039	6.08348
411	Xl.9723.3.A1_a_at	Transcribed locus, moderately similar to XP_426057.1 similar to methionine synthase reductase isoform 2; [Gallus gallus]			BG161603	2.58e-08	0.941813	14.1061	12.7345	15.3767	8.6567	4.05921	2.80807	3.5781	3.81302	3.73582	5.17466
412	Xl.4670.1.A1_at	Transcribed locus, moderately similar to XP_415316.1 similar to hypothetical protein FLJ21415 [Gallus gallus]		TC265742	BE491074	0.007167	0.941648	2.09061	2.28738	2.38177	1.27501	1.40641	1.55564	1.17268	1.22387	0.955109	1.41235
413	Xl.23557.1.S1_at	similar to erythrocyte protein band 4.1-like 3	THC2461403	TC272089	BU899655	6.56e-12	0.941456	29.0621	24.5471	24.6344	14.0128	8.28904	6.56693	3.51298	3.19764	3.19698	9.62293
414	Xl.4651.1.A1_at	Transcribed locus, weakly similar to NP_569087.1 protein phosphatase 1, regulatory (inhibitor) subunit 14A [Rattus norvegicus]	THC2464668	TC285172	BE490912	0.0313388	0.941188	1.14735	1.07736	1.14151	0.905804	0.96014	0.989966	0.888479	0.923852	0.934624	0.95197
415	Xl.3719.1.A1_at	Transcribed locus, weakly similar to NP_116321.2 RAB11 family interacting protein 4 (class II) [Homo sapiens]		TC261323	BQ386241	0.000474	0.940558	3.87457	3.15378	3.14874	2.14706	1.62643	1.69129	1.17305	1.43414	1.41924	1.82159
416	Xl.19638.1.S1_at	Transcribed locus, weakly similar to NP_149092.2 lectin, galactoside-binding, soluble, 12 (galectin 12) [Homo sapiens]		TC278253	BQ388278	0.00365836	0.940344	2.07816	2.11788	1.95893	1.42623	1.23356	1.4834	1.08275	1.05537	1.253	1.38107
417	Xl.121.1.S1_at	tubulin beta-2 chain	THC2465535	TC261537	BC044030.1	2.53e-11	0.940273	383.804	393.902	325.371	101.157	200.711	123.949	64.2099	63.1352	59.0449	141.939
418	Xl.84.1.S1_at	zona pellucida C glycoprotein		TC288361	U44952.1	0.0174509	0.940185	3.95208	4.74862	6.12117	1.50451	1.54696	2.24691	1.21276	1.0569	1.59551	1.76613
419	Xl.708.1.S1_at	TGF-beta family member lefty-A		TC293059	AF283562.1	0.0449753	0.940164	1.72795	1.54865	1.79396	1.22451	1.36299	1.13691	1.20126	1.14791	1.22054	1.24147
420	Xl.6819.1.S1_at	focal adhesion kinase pp125FAK	THC2480883 THC2617895	TC262495	BE189385	2.82e-05	0.940034	4.77313	3.98566	3.5972	2.55567	2.25268	2.12341	1.96193	1.95835	1.81994	2.31058
421	Xl.6413.1.A1_at	Rhodopsin		TC288898	BU908512	0.000154	0.939948	54.2345	57.0157	56.9912	29.3937	40.4804	26.4132	25.8356	26.069	22.7215	32.0958
422	Xl.15284.1.A1_at	Transcribed locus		TC268246	BJ080869	0.0209905	0.93983	2.19787	1.71429	1.97244	1.32477	1.36642	1.26048	1.27726	1.2605	1.19323	1.31722
423	Xl.9681.1.A1_at	Transcribed locus		TC286460	BQ109740	0.00528474	0.939639	22.5592	23.6442	20.5114	7.62697	10.2576	12.6685	4.12021	5.91061	7.94569	10.1844
424	Xl.7616.1.S1_at	hypothetical LOC495375	THC2500404	TC278501	AW633034	0.000157	0.939449	6.3602	8.15481	7.2343	4.64591	3.12767	3.83077	3.04327	3.06035	3.37072	3.86812
425	Xl.14057.1.A1_at	Transcribed locus, moderately similar to XP_535939.1 LOC478773 [Canis familiaris]		TC264304	BJ078872	0.0230139	0.939	1.51365	1.4695	1.72997	0.907181	1.19315	0.979194	0.977017	0.97341	0.890057	1.02651
426	Xl.17793.1.S1_at	hypothetical protein MGC84496	THC2469673	TC275190	BG811568	9.3e-06	0.938334	4.67698	3.81659	4.1864	2.52776	1.98824	2.8563	1.80962	1.93771	1.99571	2.45744
427	Xl.12124.1.S1_at	Immunoglobulin light chain type III		TC272462	L76578.1	0.0295095	0.938067	2.26314	2.12622	2.14888	1.57163	1.11695	1.50801	1.0756	1.32707	1.2166	1.39886
428	Xl.17630.1.S1_at	hypothetical protein MGC84493	THC2466087	TC262965	AW644292	0.0404889	0.93792	3.60233	3.76613	4.05923	2.6311	2.33859	1.50106	1.98386	2.13465	2.01766	2.15692
429	Xl.21432.1.S1_at	muscle, skeletal, receptor tyrosine kinase	THC2486020	NP300447	AJ222795.1	0.00147777	0.937433	1.90545	1.9573	1.78933	1.46034	1.05974	1.10942	1.1005	0.982057	1.05631	1.20983
430	Xl.6753.1.S1_at	CDNA clone MGC:115300 IMAGE:6945486, complete cds	THC2464447	TC260199	CD254505	0.02466	0.937038	4.20033	4.49365	5.64151	2.09271	1.53896	2.76632	1.63694	1.28973	1.93268	2.13266
431	Xl.26396.1.A1_at	Transcribed locus, moderately similar to XP_426355.1 similar to alpha-2c adrenergic receptor [Gallus gallus]		TC297172	CD360520	0.00545465	0.936572	3.48694	3.74537	2.90648	1.37	1.10391	2.11204	1.42564	1.23904	1.29884	1.52865
432	Xl.3622.1.S1_at	similar to nucleolar protein NOP5/NOP58 /// MGC78950 protein	THC2465910	TC260892	BJ045271	0.0140462	0.93654	52.3635	59.5785	41.8247	24.3187	23.0056	11.4791	18.0669	15.8741	14.1035	19.6011
433	Xl.16427.1.A1_at	Transcribed locus, moderately similar to XP_416137.1 similar to guanine nucleotide exchange factor (1B384) [Gallus gallus]	THC2483503	TC291814	BJ050358	0.0152919	0.936419	5.61084	4.91162	7.85149	2.36549	2.13802	2.45787	1.94664	1.81707	2.19003	2.32046
434	Xl.7251.1.A1_at	Transcribed locus		TC277241	BJ085697	0.0188894	0.936416	45.6472	40.0753	30.9096	13.6441	19.526	17.625	14.3997	16.0184	13.2072	16.9317
435	Xl.24093.1.A1_x_at	hypothetical protein LOC443632	THC2470165	TC264145	BF232388	3.07e-05	0.936386	270.258	210.69	213.332	133.389	122.377	107.55	82.2941	90.8178	74.9913	121.105
436	Xl.4017.1.A1_at	MGC81775 protein	THC2463985	TC289600	BF072272	6.05e-08	0.936285	6.07885	4.58717	4.82913	2.29437	2.66211	3.05575	1.99399	1.85894	1.9083	2.67074
437	Xl.10096.1.A1_at	Transcribed locus, moderately similar to XP_540362.1 similar to Chromosome 7 open reading frame 25 [Canis familiaris]	THC2463310 THC2603735	TC279177	BF610773	0.00231932	0.936273	4.99181	4.06593	4.26618	3.02962	2.62296	2.58186	2.27508	1.92567	2.33984	2.74481
438	Xl.5961.3.S1_a_at	Transcribed locus, moderately similar to NP_766333.1 Tu translation elongation factor, mitochondrial [Mus musculus]	THC2462340 THC2494235 THC2499112	TC261820	BI940525	0.0269237	0.936253	5.9442	5.1826	4.45012	2.76411	2.3462	3.19198	2.12655	2.64915	2.17913	2.76743
439	Xl.23607.1.A1_at	Immunoglobulin light chain variable region		NP1044427	L15582.1	0.00188873	0.936101	4.91044	3.32548	3.84783	2.09577	1.6625	1.98716	1.75228	1.56224	1.55836	1.91515
440	Xl.21911.1.S1_at	hypothetical protein LOC398473	THC2469656	TC291882	AW645842	6.83e-05	0.936097	5.75603	3.86298	5.18042	2.16341	2.73546	1.87908	1.77723	1.87105	1.64392	2.25931
441	Xl.13640.1.A1_at	Transcribed locus		TC277930	BJ083797	0.00023	0.935935	37.5058	34.945	30.3945	17.3277	15.2029	18.8624	8.6444	12.0825	8.49983	17.131
442	Xl.450.1.S1_at	achaete-scute complex-like 1	THC2469189	NP279350	M98272.1	0.001035	0.935759	1.39508	1.46111	1.3784	1.16768	0.883582	1.01488	0.980829	0.952748	0.983792	1.02205
443	Xl.12296.1.A1_at	Transcribed locus		TC284921	BJ092651	0.00022	0.935747	4.01772	3.62174	5.05659	2.40297	1.97462	2.34214	1.62263	1.88975	1.71733	2.23991
444	Xl.14621.1.A1_at	Transcribed locus		TC279073	BJ056774	0.00947677	0.935444	5.58957	4.44816	7.9169	1.69279	1.43433	1.83877	1.52814	1.28862	1.23738	1.6553
445	Xl.825.1.S1_at	potassium voltage-gated channel		TC298152	M94258.1	8.09e-05	0.935013	1.66006	1.57528	1.5493	1.29908	1.0529	1.16531	0.985728	1.01823	1.05737	1.17243
446	Xl.15880.2.S1_s_at	bHLH protein Hesr-1/Hey1	THC2467302	TC278031	BG656751	5.7e-05	0.934917	8.56006	11.7548	12.1245	4.41916	3.04509	5.53477	2.27863	3.02114	2.41039	4.33301
447	Xl.293.1.S1_at	frizzled 8 protein	THC2471645 THC2474844	TC289008	AF017177.1	0.0168579	0.934866	5.46188	3.65387	6.02568	2.25099	1.90622	1.78762	1.61309	1.33753	1.79474	1.98161
448	Xl.4224.1.S1_a_at	translation initiation factor eIF4A II	THC2465575 THC2465596	TC287275	BG161108	9.71e-07	0.934831	148.681	143.234	119.265	66.6026	53.2263	79.5517	41.5529	39.5066	34.484	66.4602
449	Xl.8583.1.S1_at		THC2480738	TC264750	CD324781	0.00984516	0.93431	5.10137	3.94643	6.60066	2.06318	1.9022	2.07219	1.8895	1.61368	1.72563	2.01252
450	Xl.14155.1.S1_at	homeo box D10	THC2475937	TC291291	BU904485	0.00624506	0.934291	2.94293	2.58155	2.5108	1.99328	1.7319	1.86984	1.68533	1.47483	1.6765	1.865
451	Xl.21064.1.S1_s_at	vertebrate Rap GTPase homolog (rap-2)		TC277596	BU912522	0.00115163	0.934259	7.48841	4.01445	5.35852	1.26113	1.15915	1.37131	1.10144	1.14468	1.02412	1.26386
452	Xl.21334.2.A1_at	Transcribed locus, weakly similar to XP_371925.2 GTF2IRD2 beta [Homo sapiens]			BI450338	2.64e-09	0.934231	1.46914	1.82142	1.75423	1.13715	1.17744	1.15029	1.01334	1.00617	1.02333	1.15496
453	Xl.2936.2.S1_a_at	hypothetical LOC496295		TC290270	BQ735779	3.25e-11	0.934154	9.12137	6.98897	11.2638	2.87666	2.0664	4.49476	2.00946	1.99904	2.07197	3.14594
454	Xl.11168.2.S1_at	Transcribed locus, weakly similar to XP_541362.1 similar to ZNF585A protein [Canis familiaris]		TC262334	AW767831	0.00257731	0.933566	7.22755	5.53268	7.05292	4.13122	2.98196	3.54148	2.99819	2.50991	2.22422	3.55155
455	Xl.1086.1.S1_at	early growth response 2 (Krox-20 homolog)	THC2476270	NP278544	S56884.1	0.000537	0.933204	4.02531	5.0503	4.7294	3.02716	2.94454	2.98238	2.46624	2.6241	2.29896	2.98469
456	Xl.9271.1.S1_x_at	enhancer of split related 10		NP850044	AJ009285.1	0.000152	0.933134	1.43561	1.43127	1.19004	0.876487	0.862851	1.01532	0.891708	0.877972	0.873144	0.918221
457	Xl.9127.1.A1_at	hypothetical protein MGC78895	THC2466450 THC2472687	TC289734	BG346553	0.000781	0.933129	19.4169	10.6793	14.4079	2.87092	2.6704	5.19609	3.04281	2.60479	2.96609	3.57914
458	Xl.21505.1.A1_at	secretory vesicle-associated protein DOC2		NP278345	AF018636.1	4.52e-07	0.932853	2.29028	2.47453	1.91938	1.53185	1.26355	1.37238	1.26661	1.24721	1.23377	1.38926
459	Xl.14786.1.A1_at	Transcribed locus, moderately similar to XP_418066.1 similar to neuronal amiloride-sensitive cation channel 1 isoform 1; degenerin [Gallus gallus]			BM179440	0.0302767	0.932734	3.98003	4.34213	4.46951	2.28447	2.83203	1.60358	2.10875	1.46314	1.512	2.24003
460	Xl.1562.1.A1_at	Transcribed locus, strongly similar to NP_031719.1 chromogranin A [Mus musculus]			BG346667	0.048024	0.932437	2.81066	2.09186	2.71494	1.66173	1.50128	1.41016	1.28408	1.50087	1.2955	1.52439
461	Xl.1754.1.S1_at	MGC80741 protein	THC2461109 THC2471375	TC263912	BJ034500	2.25e-06	0.931721	8.23704	8.44889	7.56031	2.094	3.16412	5.33817	2.47526	2.62937	2.32253	3.53209
462	Xl.5491.1.S1_at	caveolin-2		TC262536	AF455043.1	0.00930595	0.931556	6.44818	5.34565	4.897	3.36844	2.15365	2.17655	2.22169	1.45527	1.52941	2.56622
463	Xl.19730.1.A1_at			TC286648	BQ398548	0.0120136	0.931158	3.37057	3.84592	3.15001	0.701537	1.72775	1.92945	1.2187	0.9332	1.24276	1.45291
464	Xl.14752.1.A1_at	Transcribed locus			BM179270	0.000138	0.931109	1.2503	1.15259	1.32398	1.00827	0.988339	1.02555	0.910093	0.918281	0.94941	1.00739
465	Xl.19336.1.A1_at	Hypothetical protein MGC82600		TC265991	BQ384724	0.0159105	0.930632	18.0303	9.52481	13.1706	4.05448	2.37994	3.11108	2.92239	2.1535	2.39478	3.18183
466	Xl.4384.1.S1_at	hypothetical protein MGC53312	THC2471253 THC2476209 THC2601612	TC278155	BC042219.1	1.87e-07	0.930385	6.45836	4.07596	6.5151	1.16976	1.34951	2.83773	1.39142	1.32053	1.30223	1.78567
467	Xl.11560.1.S1_at	alpha subunit of casein kinase II	THC2461692 THC2469303	TC275214	CB591990	3.15e-09	0.930339	7.5097	6.27858	5.61421	3.48252	3.79805	2.20398	2.28833	2.38556	2.36409	3.16152
468	Xl.22359.1.A1_at	Transcribed locus		TC281722	BG021425	0.032444	0.930168	3.96296	3.63692	5.23421	1.65412	1.49493	2.45127	1.18099	1.72758	1.46832	1.86677
469	Xl.14927.1.S1_at	CDNA clone IMAGE:6317529, partial cds		TC290202	BM180938	1.7e-05	0.930094	43.8174	36.3857	33.2935	20.8852	21.6486	11.1792	14.3324	14.7759	13.3837	17.9043
470	Xl.5974.1.S1_at	MGC83146 protein	THC2469867	TC264555	AW766631	0.00351358	0.930083	3.99289	2.73533	3.35087	1.97778	1.52374	1.65046	1.52857	1.23518	1.32326	1.71733
471	Xl.887.1.S1_at	requiem, apoptosis response zinc finger gene	THC2604046	TC281336	AB021741.1	1.13e-06	0.929728	6.56429	5.70369	7.93303	3.11941	2.59403	4.22287	2.51187	2.30794	2.28358	3.3121
472	Xl.21444.1.A1_at	neurotrophin receptor B xTrkB-beta		TC269880	U39672.1	0.0187407	0.929423	6.81057	3.07036	5.24135	0.681858	0.480674	0.535285	0.47977	0.427017	0.529686	0.565939
473	Xl.12448.2.S1_at	Transcribed locus, strongly similar to XP_423365.1 similar to cell division cycle associated protein 7 isoform 1; c-Myc target JPO1 [Gallus gallus]	THC2466884 THC2476867	TC287994	AW638843	1.15e-05	0.929278	5.16542	4.37418	7.5175	1.70004	1.39956	2.25843	1.30342	1.42634	1.27214	1.78601
474	Xl.15419.1.A1_at	Transcribed locus, weakly similar to NP_081720.1 bobby sox homolog (Drosophila) [Mus musculus]		TC285003	BJ055109	9.61e-10	0.929249	6.18782	5.30824	8.04096	3.22724	2.77483	2.46328	1.55149	1.4683	1.60531	2.82178
475	Xl.1858.1.S1_at	trypsinogen	THC2465652 THC2480679	TC261420	U72330.1	0.000321	0.929215	4.42556	4.56192	4.59029	3.11659	3.56182	3.58111	2.93495	3.03822	2.74627	3.41984
476	Xl.9071.1.A1_at				BG345987	0.0241456	0.929135	3.17773	3.48351	4.25209	1.43697	1.94307	2.34294	1.75931	1.64015	1.84014	1.90766
477	Xl.12882.1.A1_at	CDNA clone IMAGE:5514938, partial cds		TC278448	BJ081662	1.41e-06	0.928964	9.49737	9.37408	11.3838	6.25986	1.35937	2.0803	1.67715	1.98334	2.00612	3.23318
478	Xl.21930.1.S1_at	myozenin 2	THC2461354	TC293611	BC042308.1	8.07e-07	0.928617	1.24327	1.23887	1.116	1.02231	0.971431	0.957641	0.930916	0.915537	0.923375	0.983794
479	Xl.3792.1.S1_x_at	Na+-K+-ATPase alpha 1 subunit	THC2465654	TC274316	U10108.1	0.0124642	0.928388	67.7457	58.9391	60.3333	35.776	44.9223	25.9993	27.969	33.4718	29.3506	35.5659
480	Xl.18487.1.A1_at				BI347908	0.00189525	0.928235	2.38185	1.54797	2.32316	0.899077	0.872464	1.13224	0.794939	0.892011	0.81836	0.967927
481	Xl.320.1.S1_at	tissue inhibitor of metalloproteinases-3	THC2470347 THC2506696	TC294376	AF042493.1	0.00723051	0.927801	23.3313	14.7082	13.5932	2.93735	5.57586	2.50116	1.97364	3.10889	2.15669	3.67146
482	Xl.17148.1.A1_at	Transcribed locus		TC264177	BQ397958	0.007419	0.927787	1.39991	1.29191	1.41931	0.974305	1.08628	1.09548	0.993503	0.873358	0.908451	1.05202
483	AFFX-r2-Bs-lys-M_at	null	null	null	null	0.00551266	0.927781	1.28691	1.44093	1.67642	0.99399	0.947732	1.03375	0.957752	0.979532	0.959838	0.991824
484	Xl.4475.1.A1_at	Transcribed locus, weakly similar to XP_419501.1 similar to exportin 5 [Gallus gallus]		TC291357	BE678863	0.000363	0.927431	2.51896	3.8552	4.59608	1.16975	1.19639	0.977109	0.975715	0.880082	0.961188	1.11442
485	Xl.21478.1.S1_at	Ig rearranged H chain (26607 VH7) V-region mRNA (V-D-J-C) subgroup 7		TC264963	X61338.1	0.00412929	0.926736	1.91501	1.58772	1.82877	1.29756	1.19095	1.32097	1.17919	1.0456	1.03725	1.26982
486	Xl.23549.1.S1_at	nectin-lke 1	THC2467014	TC266413	BC044084.1	0.00150216	0.926243	20.3834	10.8214	11.5901	0.664199	2.55672	0.854194	0.628682	0.978387	0.926043	1.35837
487	Xl.13762.1.A1_at	Transcribed locus		TC274137	BJ085361	0.00120218	0.926187	5.54146	5.28635	5.56125	3.44838	3.88029	2.99435	2.05274	2.52825	2.74396	3.44101
488	Xl.1282.1.A1_at			TC289440	BG884988	0.0181431	0.925988	2.72692	4.71571	4.67934	1.47968	1.03194	1.11437	0.761617	0.83429	1.10431	1.20866
489	Xl.9537.1.A1_at				BG023014	0.0300026	0.925738	2.7191	2.40031	2.2348	1.66398	1.68544	1.68121	1.25316	1.43944	1.58319	1.67688
490	Xl.8670.1.A1_at	Transcribed locus		TC274531	AW159159	0.0067635	0.92507	2.70822	2.00989	2.8261	1.57386	1.1713	1.32452	0.942328	0.994368	1.21716	1.35656
491	Xl.16833.2.A1_at	Transcribed locus, strongly similar to XP_418363.1 similar to KIAA0896 protein [Gallus gallus]		TC261413	BJ079575	0.000678	0.924498	8.09534	6.81632	7.41826	3.47198	5.24937	3.6785	2.45568	2.83833	3.2794	4.13328
492	Xl.13885.1.A1_s_at	Transcribed locus		TC275683	BJ092563	0.00171596	0.924495	69.1125	84.9623	63.9024	9.90218	39.0506	3.36543	2.36829	10.3289	7.41169	17.4394
493	Xl.26133.1.A1_at	Transcribed locus		TC267430	CD329836	0.00569464	0.924474	4.43198	7.27735	5.38598	1.26284	1.44834	2.49279	1.48198	1.41373	1.1417	1.73466
494	Xl.17394.1.S1_at	TRH4 protein	THC2466947	TC291143	AF483906.1	0.00570186	0.924466	4.78607	4.44113	6.3096	3.10087	1.63176	2.06339	1.80366	1.74217	1.23746	2.26534
495	Xl.958.1.S2_at	Smad-interacting protein 1 (SIP1)	THC2466105	TC288324	AB038353.1	0.0143892	0.924025	8.50494	8.09817	5.5446	1.88572	2.59481	3.68134	1.35798	2.24375	2.04986	2.72062
496	Xl.16173.1.A1_at	Transcribed locus		TC280658	BJ045699	0.00293724	0.923832	6.64943	6.58277	9.07263	3.07094	3.01617	4.67719	3.36722	3.19942	3.05422	3.5881
497	Xl.3009.1.S1_at	Hypothetical protein MGC78817		TC277646	AF549997.1	0.000266	0.923545	18.2342	20.3122	32.9182	3.41415	6.97486	5.7557	4.45619	4.00491	3.72183	5.38157
498	Xl.9613.1.A1_at			TC281696	BG038782	8.11e-05	0.923325	4.11576	4.00627	5.07838	2.93281	2.3059	2.0387	1.783	1.70007	1.42683	2.4258
499	Xl.16535.1.S1_at	Transcribed locus, moderately similar to XP_547535.1 similar to KIAA1089 protein [Canis familiaris]	THC2468427	TC277058	BG810784	0.0331232	0.923251	5.78074	6.01306	5.50336	4.09256	3.05174	3.67817	3.04864	2.15756	3.16416	3.60749
500	Xl.21988.1.S1_at	cytidine 5'-triphosphate synthase	THC2468102 THC2472510 THC2616010	TC264598	BC044325.1	4.03e-05	0.923188	5.69271	6.72992	5.07393	2.91371	2.96532	1.07486	1.07382	1.46445	1.41986	2.31796
501	Xl.23026.1.S1_at	hypothetical protein MGC53714	THC2469767	TC261490	BC046716.1	0.000258	0.922437	39.9779	38.1881	26.9616	10.0097	17.5619	3.23203	3.42955	6.44456	4.46465	10.2679
502	Xl.13956.1.S1_at	Transcribed locus, weakly similar to XP_535469.1 similar to mKIAA0912 protein [Canis familiaris]			BQ729986	0.0278002	0.921878	3.53431	3.3273	3.35089	2.44734	1.95398	2.28413	2.00705	1.79429	1.36546	2.22848
503	Xl.21646.1.A1_at	hypothetical protein LOC398210		NP317859	AF170339.1	0.00821682	0.921636	2.64786	1.85546	2.36618	1.25133	1.06211	1.48257	0.970477	1.17003	1.0474	1.26534
504	Xl.5288.1.S1_at	cyclin B4		TC287616	AJ304991.1	0.0227187	0.921551	2.56819	1.97728	3.21321	1.20292	1.26907	1.23143	1.0822	1.10524	1.20312	1.23448
505	Xl.8878.1.S1_at	Xenopus laevis, clone IMAGE:4682452, mRNA		TC276650	BG346157	0.000784	0.921178	9.12587	5.24592	6.36886	2.41174	2.30458	2.61675	1.9284	1.87711	2.15997	2.44436
506	Xl.2921.1.S1_at	Transcribed locus, weakly similar to NP_473058.1 Plasmodium falciparum 3D7 PFB0650w gene		TC274625	AW199445	0.0242629	0.920866	19.3321	20.1917	28.3864	5.12993	9.55429	11.5255	4.3504	7.81595	5.6349	8.73657
507	Xl.371.1.S1_at	origin recognition complex protein 1	THC2462929	TC261462	BG159995	0.0206669	0.920437	1.5584	1.89994	1.51669	1.15078	1.09033	1.15801	1.11123	1.05495	1.03394	1.13304
508	Xl.21634.1.A1_at	msh homeo box homolog 2	THC2470747	TC277044	X58772.1	0.000599	0.920393	4.62078	5.15731	3.50697	2.56301	1.45137	1.77227	1.46013	1.13817	1.4517	1.92888
509	Xl.635.1.S1_at			TC262278	BJ044596	0.00880197	0.920327	3.28091	4.25027	3.96274	1.46226	2.15413	2.37496	1.14684	1.51366	1.68694	1.99711
510	Xl.6215.2.S1_a_at	membrane component, chromosome 11, surface marker 1	THC2479208	TC260958	BJ052815	1.15e-06	0.920164	346.458	283.339	266.015	168.344	190.484	141.879	117.93	115.856	104.555	166.902
511	Xl.23828.1.A1_at			TC260246	BJ082757	0.000129	0.91981	2.35833	2.03409	2.83286	1.48731	1.14181	1.57861	1.24117	1.17122	1.13068	1.40258
512	Xl.17363.1.A1_at	Transcribed locus		TC270535	BJ081146	0.00088	0.919626	5.28836	2.62937	4.6301	0.93277	0.966159	1.44723	0.932459	0.822126	0.955705	1.11539
513	Xl.6112.3.S1_at	Transcribed locus, moderately similar to XP_415274.1 similar to yeast translation activator GCN1 like (3D287) [Gallus gallus]	THC2496483	TC285548	CB563367	1.88e-07	0.919245	1.97786	2.76685	2.47623	1.48316	1.04715	1.39971	0.997633	1.05253	1.04317	1.31001
514	Xl.3713.1.A1_at	Hypothetical protein LOC446936	THC2461954	TC275622	BF428167	0.000361	0.919204	67.8328	55.2816	51.83	30.7846	28.4455	38.2393	25.3024	23.3481	19.69	32.4898
515	Xl.16621.1.S1_at	Transcribed locus		TC273052	BJ091414	0.000554	0.919012	1.7656	1.56902	2.01706	1.24267	1.2234	1.34271	1.10189	1.12287	1.18266	1.26959
516	Xl.23260.1.S1_at	block of proliferation 1	THC2467911	TC288727	BC044074.1	0.0051016	0.918986	4.6185	3.42572	5.14487	2.57408	2.20297	2.04257	1.46669	1.47976	1.97121	2.27321
517	Xl.13958.1.A1_at	Transcribed locus, weakly similar to XP_418501.1 similar to obscurin, cytoskeletal calmodulin and titin-interacting RhoGEF [Gallus gallus]		TC279151	BJ085487	0.0019216	0.918953	1.77889	1.9619	1.8145	1.40327	1.06532	0.96937	0.913791	0.740684	0.938247	1.14599
518	Xl.1058.1.S1_at	activin receptor-like kinase 4	THC2463430	TC291690	U60643.1	0.0384235	0.918945	10.7921	9.81519	7.1154	2.01238	2.09715	5.127	1.96356	2.92536	1.94838	3.07884
519	Xl.3103.1.A1_at	Transcribed locus, moderately similar to XP_414768.1 similar to RIKEN cDNA 1110015K06 [Gallus gallus]	THC2466114 THC2638497	TC263996	BG020502	0.0038625	0.918659	4.95907	5.54736	3.95286	2.92562	1.90086	2.73401	2.17031	2.38056	2.27831	2.52017
520	Xl.19416.1.S1_at	N-myristoyltransferase 1	THC2515041 THC2585324	TC263695	BC041300.1	0.000299	0.918133	42.7714	29.0088	52.8144	14.7751	15.4387	17.7871	12.7869	10.7173	10.2336	16.0003
521	Xl.599.1.S2_at	c-mos oncogene	THC2602727	TC275957	BG020128	0.00017	0.917974	3.20276	6.22077	5.4254	1.12743	1.2871	1.50765	0.796971	1.01064	0.860352	1.30739
522	Xl.15761.3.A1_at	Transcribed locus, weakly similar to XP_092342.7 hypothetical protein FLJ39061 [Homo sapiens]		TC293102	BJ049223	0.000773	0.917519	4.02069	3.62851	4.39856	2.88909	2.26122	2.42278	2.07441	1.68413	1.63993	2.52436
523	Xl.4600.1.S1_at	hypothetical protein MGC69115		TC276672	BF614899	4.65e-08	0.917426	1.93522	1.8356	2.39183	1.10456	1.50912	1.14915	1.09863	1.09916	1.07393	1.25427
524	Xl.17988.1.A1_at	hypothetical LOC495517		TC296149	BG816803	0.00363107	0.917323	7.10438	4.22228	6.03175	2.60708	1.06683	2.49858	0.815138	1.57254	1.08501	2.0575
525	Xl.21794.1.S1_at	Ig H-chain mRNA V11-region		TC274639	M27255.1	0.000144	0.917268	3.62986	2.71838	4.63849	1.55457	1.54696	1.77169	1.3564	1.17492	1.20598	1.62441
526	Xl.18552.2.A1_at	Transcribed locus, strongly similar to XP_520251.1 similar to 60S ribosomal protein L35 [Pan troglodytes]		TC270827	BI441768	4.41e-07	0.917257	6.14977	10.9069	10.7092	3.58433	2.02737	2.88692	1.49742	1.19213	1.17466	2.83287
527	Xl.8387.1.S1_at	regulatory protein	THC2469082	TC262566	L26449.1	0.00191765	0.91639	37.0532	37.2699	32.8787	23.1609	27.6777	17.7871	19.2222	20.2576	21.2368	22.8753
528	Xl.13323.1.A1_at	Transcribed locus, moderately similar to XP_546991.1 similar to chromosome 7 open reading frame 26 [Canis familiaris]			BJ050523	0.0129318	0.91596	2.57617	3.07701	3.30303	1.71946	1.32147	2.1573	1.4702	1.41608	1.64677	1.73274
529	Xl.25840.1.S1_at			TC261369	BQ387693	0.000316	0.915599	1.766	1.49861	1.47164	1.05852	1.23805	1.17437	1.08737	1.03113	1.04272	1.15698
530	Xl.23598.1.S1_at	transforming growth factor, beta 2	THC2471080	TC291541	X51817.1	0.000152	0.915477	2.88517	5.38333	5.37356	1.12421	0.885442	1.6323	0.847978	0.934121	0.996102	1.21398
531	Xl.23601.1.A1_at				X51923.1	0.0108903	0.915163	1.52196	1.20722	1.54431	0.950414	0.870985	1.08552	0.943799	0.903864	0.883149	0.968972
532	Xl.21555.1.S1_at	hypothetical protein MGC68912		NP334193	AJ311715.1	0.00200116	0.914742	5.91215	3.63428	4.1011	1.95278	1.91899	2.0259	1.58448	1.79573	1.69395	1.96589
533	Xl.11954.1.S1_at	PAK5 protein	THC2466237	TC292229	AJ277826.1	0.0118213	0.914352	5.01223	5.18058	7.03246	2.51803	2.36162	3.73214	2.61703	2.78785	2.57622	2.8706
534	Xl.12978.1.A1_at	Transcribed locus, strongly similar to XP_524860.1 LOC469477 [Pan troglodytes]		TC261020	BJ098322	0.000109	0.914241	1.80453	1.46102	1.93099	1.1124	1.09967	1.31086	1.10751	1.12213	1.08864	1.17431
535	Xl.17931.1.A1_at	Transcribed locus			BG812343	0.000107	0.914148	4.28653	3.12136	2.99514	1.56457	1.89932	1.95195	1.40357	1.44501	1.23952	1.80528
536	Xl.5372.1.A1_at	Transcribed locus, moderately similar to XP_425163.1 similar to BRPF1 protein [Gallus gallus]	THC2482984	TC292595	BE575589	0.00771737	0.914052	7.13616	5.65895	5.43227	4.21393	2.36453	2.98456	2.72646	2.87108	2.36244	3.18767
537	Xl.12260.1.A1_at	Transcribed locus		TC265140	BJ084068	0.000323	0.914039	11.1188	9.6464	9.19163	4.78736	3.05269	6.90418	3.42041	3.66629	2.7546	4.91474
538	Xl.15252.1.S1_at	Transcribed locus, strongly similar to XP_421731.1 similar to MGC69144 protein [Gallus gallus]		TC275007	BJ032838	7.89e-06	0.913879	2.47102	3.65169	2.71978	1.45341	1.53364	1.51531	1.17084	1.2618	1.17597	1.50079
539	Xl.77.1.S1_at	orf protein	THC2470652	TC290067	BI315485	4.06e-07	0.91356	2.61455	2.84582	2.82906	0.897876	2.01051	0.947026	0.885283	0.828665	0.779853	1.28514
540	Xl.3362.1.S1_at	troponin T3, skeletal, fast	THC2613386	TC262364	BC044998.1	8.32e-10	0.913382	7.88143	7.45164	7.82927	4.67408	3.99922	4.83961	2.44405	2.21978	2.28093	4.5043
541	Xl.3349.1.S1_at	hypothetical LOC495230	THC2465402 THC2503383	TC272968	BF232566	4.82e-07	0.913349	5.76047	5.7422	3.93119	2.83085	2.31143	1.99113	1.32968	1.34502	1.53736	2.3778
542	Xl.19100.1.A1_at	Transcribed locus, weakly similar to NP_651030.1 Drosophila melanogaster CG7069 gene		TC271224	BI938793	0.00119141	0.913237	7.16662	4.74113	7.47499	2.85993	1.57777	3.5946	1.50001	2.11155	1.82339	2.67743
543	Xl.4873.1.S1_at	nucleostemin	THC2463194 THC2469788 THC2474419	TC261093	BC045248.1	0.00274166	0.913054	58.3972	44.2361	44.8676	28.9058	24.4461	8.79837	18.3424	15.8737	14.9365	20.7168
544	Xl.24051.1.A1_at	MGC80500 protein	THC2672937	TC263403	BJ083111	0.0018682	0.912906	6.86637	4.50815	4.6568	2.10177	2.59604	2.51087	1.47719	1.7366	1.98656	2.40289
545	Xl.21590.1.S1_at	MHC class II antigen alpha chain DBAg2		TC275178	BE680477	0.00184124	0.912572	2.26432	2.43928	2.26211	1.79495	1.27296	1.38926	1.20111	0.942692	1.17972	1.48573
546	Xl.9157.1.A1_at	Transcribed locus			BG347424	1.98e-07	0.912425	4.8143	2.92722	3.54185	1.77416	1.81722	1.53035	1.15262	1.25749	1.21613	1.70724
547	Xl.4381.1.A1_at	Transcribed locus, weakly similar to XP_511921.1 similar to Peptidyl-tRNA hydrolase 2, mitochondrial precursor (PTH 2) (Bcl-2 inhibitor of transcription 1) (CGI-147) [Pan troglodytes]		TC286764	BE678213	0.00891429	0.912284	5.43318	3.3318	6.4266	2.07363	1.85571	1.08815	1.27546	1.53044	1.21412	1.6725
548	AFFX-r2-Bs-thr-M_s_at	null	null	null	null	0.000185	0.912237	1.69153	2.07236	2.01633	1.5197	1.30108	1.43173	1.3264	1.35411	1.30752	1.4175
549	Xl.23507.1.A1_at	Ig rearranged H chain V-region subgroup 4		TC289112	M24676.1	0.00202316	0.912217	1.2808	1.46937	1.44292	0.945547	1.08522	1.14474	0.968761	0.916761	0.991592	1.0585
550	Xl.12763.1.A1_at	Transcribed locus		TC295346	BJ082426	0.0448651	0.912083	4.30845	3.3956	3.26877	1.81651	2.56429	2.08123	1.81478	2.11396	1.89792	2.15401
551	Xl.9114.1.A1_at	Transcribed locus			BG346447	0.000421	0.911949	2.99171	2.35714	1.82953	0.982176	1.22988	1.0428	0.806349	0.893591	0.928106	1.08495
552	Xl.25161.1.A1_at	Transcribed locus, weakly similar to XP_421489.1 similar to phytanoyl-CoA hydroxylase interacting protein-like; Em:AC025038.1 [Gallus gallus]		TC293108	CB756739	0.0326261	0.911736	5.76262	3.8438	3.66222	2.22993	1.52941	1.52797	1.45377	1.08316	1.58587	1.76244
553	Xl.13422.1.A1_at	Transcribed locus, weakly similar to XP_419064.1 similar to sterile alpha motif domain containing 6 [Gallus gallus]		TC296049	BJ086141	0.013948	0.911518	10.7071	8.1939	11.1231	2.92286	4.24176	6.65617	2.3741	3.74458	3.60684	4.60693
554	Xl.3601.2.S1_at	hypothetical protein LOC414721	THC2470202 THC2645682	TC272958	BQ386435	0.0196141	0.911012	6.50441	5.49233	3.7182	2.14324	1.71094	2.23348	1.86226	1.38454	1.28387	2.02922
555	Xl.14677.1.A1_at	Transcribed locus	THC2490975 THC2522164	TC287070	BJ083712	9.74e-07	0.910608	7.95377	5.88273	8.21915	3.72776	4.22039	4.93202	3.27203	3.221	2.99542	4.29339
556	Xl.5389.1.S1_at	similar to Heat shock cognate protein 70	THC2465533 THC2552375	TC287059	BC046262.1	1.55e-05	0.910191	256.218	239.069	252.534	179.588	140.506	140.331	81.7058	104.396	93.1519	153.475
557	Xl.5172.1.S1_at	hypothetical LOC496356	THC2464495 THC2633661	TC274441	BQ385053	0.00457642	0.91018	12.5404	12.6653	9.40593	7.5154	2.5272	2.91341	3.82214	3.01306	3.3894	4.31867
558	Xl.19274.1.S1_at	Transcribed locus	THC2465937 THC2500726	TC264397	BI442114	0.000278	0.909969	2.58432	1.7892	2.70327	1.26129	1.49227	1.12247	1.13426	1.11728	1.03003	1.29201
559	Xl.23982.1.A1_at	MGC84611 protein		TC286573	AW764838	6.54e-07	0.90962	7.48729	8.44692	8.16398	2.78367	2.30288	5.65988	1.72018	2.04246	1.61906	3.58214
560	Xl.1285.2.S1_x_at	Myosin light chain, regulatory A	THC2466640	TC262366	BG346399	0.00365512	0.909445	2.08454	1.51914	2.01265	1.29447	1.09082	1.25993	1.10964	1.0319	1.13269	1.21507
561	Xl.1615.1.A1_at	Hypothetical LOC495457	THC2465907	TC275076	BQ398663	0.0483811	0.909405	3.27754	3.07968	3.10408	1.39814	0.942868	2.20711	0.773798	0.784753	1.44356	1.51604
562	Xl.1156.1.S1_at	neuronal leucine-rich repeat protein		TC287175	AB014462.1	5.03e-09	0.909264	47.4139	38.1547	22.0715	4.08201	10.1191	7.63742	1.77182	2.45621	2.14101	7.2795
563	Xl.20749.1.S1_at	hyroid hormone receptor beta (promoter region)		NP1044407	Z30971.1	0.00106453	0.909149	4.81066	3.26531	6.3938	1.76456	1.25492	1.90643	0.912898	1.28779	1.10464	1.64197
564	Xl.14983.1.A1_x_at	Transcribed locus		TC258674	BJ079265	7.5e-05	0.908862	149.471	112.955	104.965	66.3363	56.9365	60.9202	27.6222	40.4953	32.0175	61.3976
565	Xl.1362.2.A1_at	Transcribed locus		TC274722	BG578511	0.0186147	0.907863	9.32928	11.9843	12.0708	3.21812	3.88049	7.62049	4.47066	3.04326	3.14403	4.90636
566	Xl.23940.1.A1_at	Transcribed locus, moderately similar to XP_415485.1 similar to Kynurenine--oxoglutarate transaminase I (Kynurenine aminotransferase I) (KATI) (Glutamine--phenylpyruvate transaminase) (Glutamine transaminase K) (GTK) (Cysteine-S-conjugate beta-lyase) [Gal	THC2493126	TC258793	BJ092500	0.0256174	0.907834	60.2589	50.8554	37.081	25.4682	23.5007	23.1146	23.4227	20.9173	21.0012	24.0278
567	Xl.24953.1.A1_at			TC272998	BQ398385	0.0227331	0.906956	9.06975	7.6544	6.79106	4.31293	3.82806	5.21438	2.65531	4.07735	3.03524	4.45179
568	Xl.25731.1.S1_at	CDNA clone MGC:115143 IMAGE:6950778, complete cds	THC2469286 THC2563286	TC258657	BM262253	1.37e-07	0.906942	43.0281	50.7693	44.2396	28.5965	30.2308	37.3996	27.604	27.7945	28.4054	32.0757
569	Xl.9858.1.A1_at	Transcribed locus		TC280901	BF610757	1.19e-06	0.906648	7.50579	6.70992	8.02253	1.85007	1.34114	5.29082	1.90676	1.85414	1.6476	2.82734
570	Xl.12731.1.S1_at	Transcribed locus, strongly similar to XP_535256.1 similar to KIAA0073 protein [Canis familiaris]	THC2468848	TC289565	BU910802	0.0166685	0.906328	2.77385	3.25822	4.20781	2.10298	1.75791	1.65765	1.65814	1.31362	1.5919	1.83952
571	Xl.15756.1.S1_a_at	hypothetical protein MGC64236		TC263425	BF613977	0.0135767	0.906053	2.8871	3.14334	1.94562	1.44975	0.997915	1.13964	0.987795	1.13992	1.00525	1.19577
572	Xl.18399.1.A1_s_at	Transcribed locus		TC278046	BJ077953	0.00831672	0.905862	6.41756	7.3362	7.83322	2.49196	4.34333	4.70467	2.02218	3.2537	2.53508	3.84666
573	Xl.22851.1.A1_at	Transcribed locus, weakly similar to XP_417544.1 similar to hypothetical protein [Gallus gallus]	THC2479526	TC269124	BJ087968	0.0376666	0.905839	2.39957	2.32849	1.88675	1.42555	1.52789	1.62116	1.42385	1.43046	1.23023	1.52487
574	Xl.4509.1.S1_at	MCM3	THC2469702	TC275962	U26057.1	0.0341899	0.905734	1.394	1.49086	1.78448	1.05554	1.18868	0.944735	1.02482	0.975154	0.891551	1.06299
575	Xl.16410.1.A1_at	Transcribed locus		TC292494	BJ047790	1.57e-06	0.905713	8.23415	7.84241	14.7098	2.16683	3.50645	1.5746	1.36552	1.62053	1.45114	2.41596
576	Xl.15194.3.A1_at	MGC81683 protein	THC2468888	TC262280	BJ078210	1.24e-06	0.905677	2.31148	1.72954	2.00968	1.52888	1.25075	1.10227	1.08657	1.13215	1.12339	1.29396
577	Xl.10292.1.S1_at	hypothetical LOC495298		TC263099	BF232428	0.024275	0.905675	6.09141	3.4153	6.34396	2.49207	1.65454	1.82093	1.8634	1.3555	1.47123	1.98918
578	Xl.8272.2.S1_at	Triosephosphate isomerase	THC2465599 THC2477543 THC2569580 THC2572777 THC2638658	TC271613	CD324676	1.83e-05	0.905609	123.033	116.834	111.525	87.6292	79.2425	89.9118	62.8484	63.2754	69.8011	85.5945
579	Xl.13716.1.A1_at	Transcribed locus, moderately similar to XP_415502.1 similar to RIKEN cDNA G430055L02 [Gallus gallus]	THC2466807	TC276818	BJ092617	4.19e-05	0.905587	3.66256	4.61057	4.35384	2.78746	2.90565	3.1672	2.35611	2.56422	2.39317	2.95344
580	Xl.5975.1.S1_at	signal recognition particle 54 kDa	THC2469412	TC275575	BC044991.1	0.0242413	0.905297	38.7478	38.1438	39.689	16.581	18.1151	30.5537	19.0634	13.6488	18.3813	21.7499
581	Xl.22521.1.S1_at	Transcribed locus		TC295110	BE191920	1.65e-07	0.905054	1.58089	1.43588	1.80425	1.31343	1.05068	1.11932	1.07382	1.05403	1.06623	1.16115
582	Xl.1087.1.S1_at	pepsinogen C	THC2468699 THC2499595	NP304515	AB045379.1	0.00334273	0.905024	2.54256	1.86374	2.43697	1.13695	1.15827	1.62932	0.971124	1.12591	0.853943	1.30818
583	Xl.5774.2.S1_a_at	vaccinia related kinase 1	THC2467019	TC288588	CA981087	5.06e-06	0.904642	2.63223	2.31508	3.03616	1.85722	1.58282	1.53397	1.11982	1.18531	1.00832	1.658
584	Xl.11469.1.S1_at	ARP1 actin-related protein 1 homolog A, centractin alpha (yeast)		TC290189	BQ384536	0.000152	0.904559	6.58452	4.72307	7.22057	2.64812	2.01706	4.02667	2.21059	2.03188	1.74951	2.89729
585	Xl.25186.1.S1_at	hypothetical protein LOC446286		TC273848	BJ043537	2.9e-12	0.904448	12.4171	9.23957	10.2404	3.78339	3.21078	7.55294	3.36654	3.40565	3.32848	4.84904
586	Xl.14983.1.A1_at	Transcribed locus		TC258674	BJ079265	1.37e-05	0.904138	120.78	86.5555	81.6443	56.6367	38.2023	44.2845	25.272	31.8452	27.2838	46.3745
587	Xl.19516.1.A1_at	Transcribed locus, weakly similar to NP_081412.1 candidate tumor suppressor OVCA2 [Mus musculus]		TC281611	BQ386644	0.018973	0.90409	2.16477	1.81706	1.60142	0.988562	0.833351	1.34839	0.896034	0.959041	1.01445	1.05677
588	Xl.2228.1.S1_at	cardiac troponin C	THC2465909	TC261900	AB003080.1	2.47e-09	0.903663	2.93033	2.76603	5.1178	1.08923	0.915959	1.06012	0.848224	0.86745	0.861756	1.02177
589	Xl.21572.1.S1_at	26s proteasome regulatory subunit S2-like protein		TC274863	BQ737044	3.99e-09	0.903563	5.34384	5.04246	4.14173	3.25414	1.39807	2.32935	1.19924	1.28529	1.33354	2.32718
590	Xl.24486.1.A1_at	transmembrane 4 superfamily member 3	THC2465825	TC265384	CB561087	0.00930774	0.9035	1.41498	1.71136	2.00612	1.14922	1.12486	1.04897	0.989888	0.977673	1.06767	1.10768
591	Xl.15986.1.S1_at	CDNA clone IMAGE:5570009, partial cds		TC290200	BJ043664	0.00018	0.903343	4.18911	2.88222	3.30751	1.63528	1.74169	2.31527	1.42045	1.52284	1.26234	1.89741
592	Xl.8297.1.S1_at	Transcribed locus		TC292855	AW147932	0.0324171	0.902975	2.87769	2.32797	3.09928	2.07695	1.30446	1.1051	1.22031	1.45176	1.26466	1.4955
593	Xl.18329.1.A1_at	Transcribed locus			BM172592	0.0332929	0.902889	1.31885	1.54801	1.32041	1.07915	1.06142	1.14073	1.03273	1.08226	1.01988	1.09377
594	Xl.24906.1.S1_at	CDNA clone IMAGE:6316572	THC2633343	TC258660	CB756511	0.00492125	0.902746	2.54809	1.95653	2.00562	1.50384	1.24432	1.34664	1.03157	1.1984	0.914277	1.36493
595	Xl.5517.1.S1_at	Transcribed locus		TC287183	BE491394	1.53e-06	0.902639	1.39425	1.49868	1.29981	1.09977	1.15196	1.0694	0.971371	0.933945	0.967718	1.10705
596	Xl.7335.1.A1_at	Transcribed locus, moderately similar to XP_418317.1 similar to E2F-5 [Gallus gallus]	THC2474849	TC262628	BE026938	0.0147577	0.902143	3.65287	2.64032	4.35873	2.08531	1.16454	1.75529	1.52706	1.37176	1.18334	1.66838
597	Xl.1357.1.S1_a_at	Transcription elongation factor B (SIII) polypeptide 2 (18kD, elongin B)	THC2539629	TC274351	BG555788	0.00998687	0.901876	50.5362	33.4954	29.6754	17.3472	14.7015	7.37499	6.92652	11.0553	9.37293	13.1412
598	AFFX-Xl-J01347-2_at	null	null	null	null	2.56e-08	0.901867	1.96042	1.82565	1.71044	1.23265	1.2782	1.52507	1.09395	1.12535	1.08874	1.34531
599	Xl.19979.1.S1_at	bone Gla protein		TC280474	AF055576.1	0.00657453	0.901601	2.12827	1.46811	1.90959	1.25055	1.07761	1.17338	0.99055	1.10406	1.04892	1.16718
600	Xl.204.1.S1_at	lamin B receptor	THC2468913	NP277805	Y17842.1	0.000396	0.901558	17.1675	10.9712	9.9771	2.37225	6.26891	1.8688	1.79062	2.58415	2.02179	3.50332
601	Xl.93.1.S1_at	egg cortical granule lectin		TC275802	U86699.1	0.00406476	0.900951	6.23567	3.10643	4.41221	1.42601	1.84213	1.04588	1.11005	1.06914	0.741183	1.438
602	Xl.15312.1.A1_at	Hypothetical protein MGC81236	THC2473985	TC274459	BJ045223	1.27e-05	0.900879	23.0441	25.9188	16.1466	10.4676	10.9042	11.4917	8.57671	8.57306	7.73195	10.9545
603	Xl.26299.1.A1_at	Transcribed locus, weakly similar to XP_415819.1 similar to KIAA0100 protein [Gallus gallus]	THC2742143	TC268693	BF048394	0.0463033	0.900728	2.08909	3.00158	3.4588	1.54593	1.38959	1.33057	1.38941	1.38245	1.30641	1.42203
604	Xl.25354.1.S1_at	Transcribed locus		TC266212	BE491649	0.00648465	0.900514	5.19557	3.75904	4.56945	2.00763	2.10342	3.03003	1.95986	1.14887	1.28189	2.38036
605	Xl.691.1.S1_at	cytoskeletal protein 4.1	THC2479562 THC2491626	TC274879	M20621.1	5.06e-07	0.90041	43.316	41.349	19.8799	2.19328	11.4375	2.71983	3.57091	3.43713	3.08797	5.45022
606	Xl.21553.1.A1_at	delayed rectifier potassium ion channel alpha subunit (Kv2.2)	THC2482569	TC271320	AF279245.1	0.000296	0.899957	2.07341	2.65382	3.00666	1.53015	1.65272	1.24576	1.16698	1.05514	0.923555	1.47621
607	Xl.1244.1.S1_at	maternal B9.10 protein	THC2482981	TC277643	X73317.1	0.0150733	0.899939	3.03706	2.85221	4.58759	1.06085	1.02106	2.00553	1.07337	1.20557	1.27103	1.36248
608	Xl.21487.1.S1_x_at	Ig rearranged H-chain mRNA V-region (V2-D5-J1-C)		NP279265	M30029.1	0.00145713	0.899736	5.20264	3.33897	5.21398	2.78615	1.84466	2.38625	1.8804	1.8558	1.49149	2.33902
609	Xl.12972.1.A1_at	Transcribed locus		TC283793	BJ098391	0.0453555	0.899639	2.54715	3.08059	4.33185	1.56735	1.43432	1.54052	1.44621	1.00716	1.18209	1.51406
610	Xl.8962.1.A1_at	Transcribed locus		TC284543	BG555208	0.000331	0.899463	4.61308	3.53217	6.63446	1.10029	1.81512	2.3045	1.2782	1.00933	0.894976	1.73997
611	Xl.16553.1.A1_at	Transcribed locus		TC262946	BJ097546	0.00104701	0.899185	4.56436	3.52456	3.49303	2.03513	2.82157	2.31238	2.05925	1.83141	2.08076	2.38969
612	Xl.14864.1.A1_at	MGC80529 protein	THC2467052 THC2481650	TC288783	BM180397	0.00465462	0.899043	3.06949	3.59299	4.42554	1.59893	2.42912	2.03304	1.21838	1.71979	1.42994	2.02036
613	Xl.19469.1.A1_at	MGC80287 protein	THC2470687	TC289766	BQ385997	0.015293	0.898904	3.84302	3.01219	4.6107	2.02784	2.49334	2.19246	2.06794	1.74132	1.99346	2.23788
614	Xl.10556.1.A1_at	Transcribed locus		TC265153	BJ086771	0.0267581	0.898874	11.2319	11.9135	14.6236	3.57765	8.59123	1.72429	4.53878	4.17178	4.13394	4.63106
615	Xl.13899.1.A1_at	Transcribed locus		TC283033	BJ077296	0.0170151	0.898764	4.30595	4.09078	3.61264	3.05144	2.96696	2.1833	2.40928	2.57045	2.16758	2.7339
616	Xl.12957.1.S1_at	Transcribed locus		TC266704	BJ097787	1.19e-09	0.898712	3.74926	4.24776	5.07745	2.46047	1.55181	3.11074	1.91523	1.86991	1.91553	2.37434
617	Xl.21518.1.A1_at	TCR VDJ BV6 BJ7		NP278247	U60434.1	0.0465058	0.898639	2.09698	2.72522	2.27198	1.67603	1.13312	1.52864	1.08167	1.25966	1.3817	1.44593
618	Xl.558.1.S1_at	homeodomain transcription factor Xvex-1		TC297881	AF149307.1	5.51e-05	0.898481	1.86495	1.68817	2.20501	1.38032	1.04071	1.34225	1.03445	0.934815	0.909916	1.25443
619	Xl.10238.1.A1_at	hypothetical protein MGC83751	THC2470368	TC264351	BF072070	0.000209	0.898455	3.23742	4.71105	5.54897	1.79065	2.3394	2.28233	1.66566	1.85245	1.65188	2.13746
620	Xl.25123.1.A1_x_at	Transcribed locus, strongly similar to NP_003015.2 intersectin 1 (SH3 domain protein) [Homo sapiens]	THC2465938 THC2478155	TC291126	CB756509	0.000528	0.898264	3.58854	6.82958	7.32676	1.76928	1.38522	2.08439	1.65177	1.56609	1.60771	1.7463
621	Xl.21609.1.S1_at	epsilon-tubulin	THC2462823	TC280132	AF430841.1	0.00244987	0.897593	1.66957	2.34436	1.988	1.37434	1.00375	1.2445	0.963001	1.10404	0.986698	1.20753
622	Xl.17673.1.S1_at	Transcribed locus		TC279376	CD325608	0.0186375	0.897511	1.0509	1.14912	1.24716	0.96566	0.942678	0.884872	0.847927	0.847098	0.911091	0.93107
623	Xl.21986.1.S1_at	hypothetical protein MGC53849	THC2473049	TC263496	BC043898.1	0.0129493	0.897505	2.8069	2.2113	2.26203	1.56061	1.37044	1.8435	1.32799	1.21416	1.48443	1.59152
624	Xl.26215.2.A1_at	alpha-1-microglobulin/bikunin precursor	THC2468559 THC2614337	TC262693	D87752.1	2.38e-05	0.897153	3.06341	2.64287	4.71873	1.71351	1.16745	1.23746	1.03416	1.06074	1.14569	1.37281
625	Xl.8482.1.S1_at	Hypothetical protein MGC68667	THC2466474	TC290232	CD252940	1.61e-10	0.896367	6.60705	3.93158	5.18882	2.21918	2.02592	2.95798	1.20569	1.25847	1.15561	2.40103
626	Xl.6980.1.A1_at	Transcribed locus		TC292742	BG514347	0.0177308	0.896064	9.50723	12.5259	9.4094	4.40735	7.35786	4.56097	5.12941	4.12538	4.24342	5.44206
627	Xl.3834.3.A1_at	Hypothetical LOC495097		TC277780	BG579630	0.0081634	0.895987	8.02081	10.6244	5.70963	3.30401	2.35343	3.16425	2.24395	2.66833	2.08502	2.94056
628	Xl.909.1.S1_at	epidermis specific serine protease		TC265101	AB018694.1	0.0071878	0.895946	1.25135	1.30565	1.1913	0.954392	1.02232	1.10604	0.988344	0.922018	0.909376	1.02758
629	Xl.250.1.S1_at	Ral interacting protein	THC2468448	TC258642	AJ252165.1	5.9e-05	0.895755	8.40802	6.17072	6.09248	4.10745	3.59371	4.54425	3.31077	2.95997	2.86739	4.0818
630	Xl.630.1.S1_a_at	preprocaerulein /// caerulein		TC289919	M12304.1	0.005988	0.895682	1.99782	1.3666	1.54562	0.941017	0.93272	1.09587	0.952333	0.921339	0.961311	0.98987
631	Xl.25559.2.A1_at	Hypothetical protein MGC83147			BG347211	3.96e-05	0.895581	10.1183	10.1266	9.9857	2.56497	3.46168	7.43292	1.43038	2.46047	2.14842	4.48652
632	Xl.11014.1.A1_at	MGC80462 protein	THC2462271 THC2473472	TC264203	BG885170	8.02e-06	0.895558	3.11307	3.33808	3.774	2.38977	2.46651	2.63254	2.00076	1.83456	1.99705	2.49627
633	Xl.5274.1.S1_at	chromosomal passenger complex protein Dasra A		TC261802	BI448520	0.000399	0.89542	2.34637	2.58575	2.67122	1.97557	1.50569	1.8698	1.41583	1.22446	1.4579	1.78369
634	Xl.6249.1.A1_at	Transcribed locus, moderately similar to XP_420947.1 similar to D4B Dopamine receptor [Gallus gallus]		TC271145	AW782925	0.00238771	0.895326	2.52478	1.91422	1.65631	1.03868	1.02958	1.28599	1.00158	1.04146	0.94515	1.11808
635	Xl.13928.1.A1_at	Transcribed locus		TC269068	BJ083305	0.00254328	0.895316	3.81954	2.20986	2.62745	1.4174	0.914662	1.36081	1.00268	1.07553	0.881626	1.23096
636	Xl.1056.2.S1_a_at	myosin light chain, alkali, fast skeletal muscle	THC2472793	TC274491	AJ009308.1	9.92e-05	0.895012	1.85617	1.47702	1.64828	1.36301	1.10488	1.16806	1.09276	1.01547	1.04944	1.21198
637	Xl.14563.1.S1_at	homeobox protein	THC2463629	TC290930	BJ061303	9.03e-05	0.894844	7.52766	7.19027	8.05274	4.0869	1.88353	5.50062	2.59018	2.49749	1.93309	3.82369
638	Xl.12537.1.A1_at	Transcribed locus		TC284213	BJ087651	0.00026	0.894538	1.30344	1.43571	1.55	1.0682	1.04155	1.19131	0.930159	0.985572	0.894989	1.10035
639	Xl.19251.1.S1_at	Transcribed locus		TC292163	BQ383717	0.00196566	0.894358	3.38449	4.15691	3.6444	1.95469	2.9396	2.28421	1.7986	2.12633	1.97174	2.39283
640	AFFX-Xl-a3Act-5_s_at	null	null	null	null	0.0152066	0.894354	5.85617	4.08892	4.06306	3.00381	1.26438	1.95327	1.49583	1.25428	1.85653	2.07382
641	Xl.5975.1.S1_a_at	signal recognition particle 54 kDa	THC2469412	TC275575	BC044991.1	0.0240513	0.894033	140.613	134.497	127.743	60.283	69.9076	109.305	59.5812	75.8027	61.6402	79.8318
642	Xl.24478.1.S1_at	hypothetical protein MGC64394		TC278251	CB560202	0.010774	0.893792	1.86914	3.45462	3.16006	1.22227	1.1995	1.04959	1.0003	0.778171	0.984035	1.15712
643	Xl.24104.1.A1_at	Transcribed locus		TC259035	BJ083442	4.23e-05	0.893659	2.42881	1.72751	1.85286	1.34943	1.27579	1.27445	1.15346	1.15504	1.09218	1.29989
644	Xl.6455.1.A1_at	hypothetical LOC494847		TC265894	BF025649	0.0012383	0.893192	2.18318	2.65187	1.68712	0.990827	1.04053	1.34781	1.02302	0.966023	0.908953	1.12639
645	Xl.4868.2.S1_at	Transcription factor LSF		TC258644	CA981589	0.0281178	0.893115	3.83768	3.35175	3.18327	2.71454	2.17542	2.41494	2.23201	1.71044	2.1033	2.43497
646	Xl.5591.1.A1_at	hypothetical protein MGC68817	THC2471076	TC291128	BJ075792	0.00961265	0.893025	5.13782	3.42142	6.5166	1.94983	2.52099	0.702329	1.4967	1.01935	1.25897	1.72438
647	Xl.25687.1.S1_at			TC288620	BI443269	1.35e-07	0.89281	4.39116	2.80798	3.95977	2.00415	1.49054	2.40246	1.33435	1.3619	1.2362	1.96572
648	Xl.5948.1.S1_at	similar to fetuin B		TC287998	CB564456	0.00105625	0.892345	5.3195	3.29138	5.86756	2.1893	1.81036	2.74012	1.64347	1.88772	1.49597	2.24659
649	Xl.1653.1.S1_at	hypothetical protein MGC81345	THC2471565	TC290410	BU908037	0.000283	0.891464	3.65885	5.05959	5.918	1.93993	3.08575	2.27951	1.9664	1.68811	1.59298	2.43506
650	Xl.10695.1.A1_at	Transcribed locus		TC294364	BE505672	0.00996538	0.891434	1.65398	1.46929	1.78715	1.33392	1.1371	1.18415	0.995353	1.13312	0.934249	1.21839
651	Xl.13432.1.S1_x_at	Hypothetical LOC495964		TC273641	BJ053128	0.00600528	0.891209	44.3858	32.0448	32.5179	20.2157	24.9799	15.371	16.1999	18.1955	14.5935	20.1888
652	XlAffx.1.12.S1_at				AF256087.1	0.0291672	0.890781	3.23111	3.22623	3.04003	2.3984	1.8306	1.15952	1.373	0.935726	1.57629	1.79618
653	Xl.15339.1.A1_at	Transcribed locus, weakly similar to NP_001003154.1 triadin [Canis familiaris]		TC258874	BJ045447	0.00164909	0.890639	1.16176	1.13317	1.07524	1.01427	0.938151	1.01951	0.929205	0.920924	0.959286	0.990644
654	Xl.22957.1.S1_at	MGC80147 protein	THC2463257 THC2622096	TC261971	BG038807	0.00498248	0.890612	3.41114	3.72176	3.05925	1.43475	1.46737	2.63985	1.58937	1.31815	1.14418	1.84733
655	Xl.10446.1.A1_at	Transcribed locus			BF025272	0.028528	0.890337	1.86364	1.53275	1.41212	1.14219	1.0868	1.20212	1.12428	1.04747	1.03331	1.1437
656	Xl.13504.1.S1_at	hypothetical protein LOC398645	THC2468231	TC261244	BJ084829	5.47e-07	0.890179	44.8391	58.068	40.8212	22.5669	24.9039	33.3695	22.6315	22.3708	21.5291	26.9468
657	Xl.8919.2.S1_x_at	Tubulin, alpha 6	THC2462607 THC2465521 THC2465671 THC2469898 THC2526757	TC260355	CB561888	0.0308581	0.889831	133.907	143.631	110.147	65.8635	83.2704	20.1213	31.5419	51.4748	41.0717	56.4184
658	Xl.4857.1.S1_at	nuclear receptor coactivator 2		TC265079	AJ243119.1	1.4e-07	0.889389	7.1993	3.03472	7.45185	1.73981	0.963045	1.2377	1.232	1.22839	1.21499	1.31352
659	Xl.491.1.S1_at	Polycomb homolog Pc1	THC2661912	TC276127	AF101438.1	0.011255	0.889344	2.23036	1.51179	1.97141	1.37725	1.08853	1.03955	1.00938	1.08935	0.916897	1.16844
660	Xl.17946.1.S1_at	similar to RNA binding motif protein 14		TC276153	BC045210.1	0.00191212	0.889252	1.97223	2.65078	1.8975	1.12454	1.48931	1.12716	1.15277	1.20527	1.16073	1.247
661	Xl.568.1.S1_at	polycomblike PCL1	THC2466469	TC277849	AF130453.1	0.00554082	0.889129	1.63391	2.11401	1.70052	1.37551	1.20235	1.08367	1.08826	0.978095	1.11717	1.22051
662	Xl.12479.1.A1_at	Transcribed locus		TC270663	BJ080131	0.000106	0.888788	1.30282	1.38609	1.60241	1.14057	1.06491	1.14072	0.998169	0.932431	0.986469	1.1154
663	Xl.220.1.S1_at	sperm-specific basic nuclear protein		TC261656	D00916.1	0.000898	0.888506	4.79369	4.19893	3.59919	3.27037	2.57352	2.5236	2.25084	2.22906	2.50824	2.78916
664	Xl.15850.1.A1_at	queuine tRNA-ribosyltransferase domain containing 1	THC2464122	TC288906	BQ398465	6.48e-05	0.888455	4.84756	4.47464	3.68229	2.93413	2.34643	3.13025	2.26567	1.97217	1.97997	2.8036
665	Xl.22268.1.S1_at	Transcribed locus, strongly similar to NP_056988.2 eukaryotic translation initiation factor 5B [Homo sapiens]	THC2470255	TC274373	BG161338	3.92e-05	0.888404	59.1051	75.3414	54.7249	41.7624	34.0833	17.6325	23.6851	21.6444	19.6306	31.1594
666	Xl.10034.1.S1_at	MGC81019 protein		TC276154	BJ082237	0.000102	0.888393	29.9678	42.7216	24.5586	5.33363	17.6457	4.78612	6.58461	7.20779	5.89522	9.25516
667	Xl.19770.2.S1_a_at	CDNA clone MGC:99317 IMAGE:7202639, complete cds	THC2469665 THC2520452	TC262130	BU915724	8.66e-08	0.888332	40.5743	25.6049	28.3728	14.7036	16.039	13.3774	5.10146	6.65681	5.23475	14.7067
668	Xl.12939.1.A1_at	Transcribed locus		TC295891	BJ097339	7.44e-06	0.888214	2.7478	2.52141	3.86118	1.70726	1.55813	1.93975	1.33665	1.35721	1.4497	1.73505
669	AFFX-Xl-U89963-1_at	null	null	null	null	7.51e-05	0.88805	1.38421	1.2441	1.33081	1.11281	1.03022	1.1872	1.0187	1.02663	0.982463	1.11008
670	Xl.365.1.S1_at	XEEK1 protein	THC2466292	TC289626	U24435.1	0.0296354	0.887582	6.18467	5.61039	7.40571	2.71433	4.21452	4.70922	3.23357	3.70099	3.58777	3.87935
671	Xl.13265.1.A1_at	Transcribed locus		TC282189	BJ058680	1.32e-07	0.887464	6.49986	4.57125	5.75411	3.41092	3.19907	3.90799	2.24587	2.47648	2.33989	3.50599
672	Xl.25257.1.A1_at	hypothetical protein MGC83119	THC2465470	TC277899	BJ076742	4.89e-08	0.887301	68.2342	59.0456	54.9832	38.0687	26.582	46.9115	27.134	28.3863	26.7231	37.1874
673	Xl.18578.1.A1_at	Transcribed locus		TC280378	BI442555	8.1e-06	0.887199	7.43029	4.53922	8.64141	2.9177	2.54026	3.75324	2.24568	2.41207	2.13677	3.0704
674	Xl.21578.1.A1_at	T cell receptor BV10 BJ5		NP278487	U75994.1	1.57e-07	0.88719	4.02981	3.86705	5.35532	1.42241	1.12186	3.21421	1.20653	1.12401	1.27157	1.91949
675	Xl.9808.1.A1_at	hypothetical LOC495952		TC270641	BG017455	0.00671181	0.886648	2.7237	4.71611	4.08136	2.14451	1.45502	1.82472	1.62277	1.41064	1.62227	1.80808
676	AFFX-Xl-a3Act-3_s_at	null	null	null	null	0.000384	0.886593	3.24204	1.64707	2.83556	1.2999	0.885684	1.04234	0.941695	0.843763	0.920531	1.07597
677	Xl.26201.1.A1_at	Transcribed locus		TC270569	CB565777	0.000327	0.886513	1.56931	2.46345	2.52534	0.996637	1.13954	1.3194	1.01279	0.898491	0.926954	1.15186
678	Xl.2700.1.A1_at	Transcribed locus			BG161515	0.00250353	0.886405	1.25358	1.18884	1.2835	0.969267	0.983492	1.15382	0.959862	1.00374	0.977068	1.03553
679	Xl.13444.1.A1_at	Transcribed locus		TC296906	BJ078667	2.22e-07	0.88603	1.71464	1.46773	2.08667	1.15178	1.07376	1.28613	0.924509	0.932924	0.970541	1.17056
680	AFFX-ThrX-3_at	null	null	null	null	0.000213	0.885856	1.88785	2.8163	2.02805	1.19468	1.03162	1.4233	1.0583	0.95938	1.0431	1.21653
681	Xl.23585.1.S1_at	ErbA-related protein 2	THC2538544	TC264156	AF013297.1	0.00368836	0.885831	3.45797	2.10156	2.83231	1.30731	1.4315	1.80044	1.35818	1.13563	1.26246	1.51308
682	Xl.24214.1.S1_at	Transcribed locus, moderately similar to NP_032690.1 myomesin 2 [Mus musculus]	THC2464794	TC271676	CB563551	2.65e-07	0.885727	3.24807	2.15619	1.95641	1.07473	1.26058	1.2002	0.963607	1.00582	0.976651	1.1785
683	Xl.21088.1.S1_at	Transcribed locus, weakly similar to NP_001003344.1 nuclear factor of kappa light polypeptide gene enhancer in B-cells 1 (p105) [Canis familiaris]		TC293917	BU901525	9.12e-05	0.88565	1.59546	1.83037	1.79334	1.3862	1.00356	1.32345	0.928378	1.04904	0.970419	1.23773
684	Xl.10253.1.A1_at				BF231613	0.000677	0.885462	1.32327	1.71097	1.75047	1.10769	0.925175	1.21565	0.905856	0.993015	0.943862	1.08284
685	Xl.17478.1.A1_at	Transcribed locus		TC295853	BG884815	3.63e-05	0.885304	1.50758	1.29288	1.33728	1.10644	1.18088	1.15115	1.06106	1.0324	1.01513	1.14615
686	Xl.15147.1.A1_at	Transcribed locus, strongly similar to NP_081161.1 RIKEN cDNA 1500016L11 gene [Mus musculus]	THC2466459 THC2476396 THC2488052	TC272618	BJ100074	3.85e-08	0.884743	1.74074	1.29684	1.4968	1.18821	1.05972	0.905259	0.912792	0.931348	0.931701	1.05106
687	Xl.7877.1.A1_at			TC281283	BG370809	0.0177343	0.884729	1.63551	2.45152	2.02479	1.17804	1.00517	1.3701	1.12566	0.990166	0.937677	1.18443
688	Xl.21456.1.A1_at	clone X1.7 melatonin receptor		NP278986	U31827.1	0.0129674	0.884557	1.29375	1.67847	1.59578	1.05559	1.01891	1.21193	0.949341	1.00855	1.04993	1.09548
689	Xl.205.1.S1_at	chloride channel Ka	THC2473612 THC2476013 THC2482326	TC280377	AJ011385.1	0.000214	0.884555	5.15131	4.82622	2.79581	2.21308	1.41106	1.40819	1.54435	1.48707	1.44385	1.67744
690	Xl.4347.1.S1_at	MGC79063 protein	THC2470121	TC288795	BC045100.1	1.79e-06	0.884248	9.02194	8.31182	5.35825	2.17375	4.09042	3.98034	2.56485	2.63455	2.39244	3.41484
691	Xl.25849.1.S1_at	zygote arrest 1	THC2602417	TC277929	AY283176.1	0.000844	0.884246	3.65728	3.69203	2.65317	2.07984	2.1807	2.11785	1.47357	1.63768	1.80055	2.12613
692	Xl.26120.1.A1_at	DNA-methylation dependent transcriptional repressor Kaiso-like protein	THC2672350	TC293564	AY044336.1	0.00109166	0.884016	2.95363	2.56485	2.40821	1.58551	2.01087	1.90863	1.44858	1.22555	1.51738	1.835
693	Xl.4134.1.A1_at	Transcribed locus, weakly similar to XP_421755.1 similar to 1110018J23Rik protein [Gallus gallus]		TC265971	BF025480	0.00208885	0.883975	2.51215	3.01827	3.83464	1.64924	1.40395	2.14383	1.48991	1.19678	1.19372	1.73234
694	Xl.791.1.S1_at	GATA binding factor-1b		NP279298	M76563.1	3.33e-07	0.883884	3.58054	2.57163	3.30409	2.06141	1.46262	2.25746	1.31331	1.42986	1.32244	1.92717
695	Xl.6773.1.S1_a_at	hypothetical protein MGC83880	THC2461786	TC279090	BF231568	0.00227609	0.883853	4.69812	2.14759	4.24824	1.10549	1.12467	1.53195	1.19372	1.13864	1.11204	1.25404
696	Xl.14726.1.S1_x_at	hypothetical protein MGC53945		TC279052	BC043986.1	6.71e-08	0.883491	1.88661	2.64875	2.99425	1.36366	1.49811	1.57632	1.21038	1.19202	1.24047	1.47936
697	Xl.15809.1.A1_at	hypothetical LOC495999		TC292655	BI450374	0.0099426	0.883479	3.64677	4.30517	5.65891	3.01887	2.41981	2.20065	2.14268	1.69165	2.19493	2.54644
698	Xl.5490.1.A1_at	Transcribed locus, strongly similar to XP_424644.1 similar to scaffold attachment factor B; heat-shock protein (HSP27) estrogen response element and TATA box-binding protein; HSP27 ERE-TATA-binding protein; glutathione S-transferase fusion protein; scaffo			BG812123	6.1e-05	0.882865	89.4773	88.7991	78.5288	57.2588	71.8354	56.3581	47.6828	51.7571	45.8129	61.8175
699	Xl.21560.1.A1_at	homeobox protein SIX2		NP300077	AF108810.2	0.00367253	0.881484	6.25418	4.73007	4.21917	3.56622	2.22132	2.53539	2.24821	1.83037	2.33938	2.77431
700	Xl.24216.1.S1_at	hypothetical protein LOC443607	THC2462581	TC285156	BI444234	0.000993	0.881432	8.83237	10.2636	8.51872	4.20004	7.36829	3.6009	4.30639	3.88296	3.51407	5.05641
701	Xl.17309.1.A1_s_at	RAD23 homolog B (S. cerevisiae)			BG347636	8.79e-06	0.881355	112.662	110.487	119.055	67.2056	63.3683	95.0537	55.0895	46.7667	51.6595	75.2092
702	Xl.11693.1.S1_at	Transcribed locus		TC268646	AW147881	0.0287053	0.881197	2.0381	2.45384	1.73932	1.48982	1.12267	1.33629	1.2248	1.26181	1.1181	1.31626
703	Xl.13275.1.A1_at	Transcribed locus		TC286754	BJ090323	0.00340433	0.881141	3.16283	1.92302	3.17003	1.63937	1.03863	1.56179	1.25307	1.16459	1.30787	1.41326
704	Xl.25792.1.A1_at	Transcribed locus	THC2468056	TC278780	BF611600	7.53e-05	0.880872	60.0295	61.084	68.4132	39.7378	50.7011	25.4368	31.4667	28.5527	27.0551	38.6252
705	Xl.17240.1.S1_at	Transcribed locus, weakly similar to XP_514860.1 splicing factor, arginine/serine-rich 15 [Pan troglodytes]		TC295173	BM261983	0.000915	0.880816	2.34266	1.82861	2.63051	1.64144	1.46801	1.54923	1.20244	1.33814	1.36053	1.55289
706	Xl.21612.1.S1_at	voltage-gated potassium channel subunit MiRP2	THC2464829	TC293422	AF545501.1	3.14e-06	0.880371	7.24302	5.98652	6.35382	4.05866	3.79119	5.44293	3.40824	3.49005	3.17618	4.43093
707	Xl.17731.1.A1_at	Transcribed locus			BG811343	0.00265414	0.880015	4.80503	5.14258	6.43359	3.3021	1.92272	3.84021	1.5123	2.16684	2.28738	3.02168
708	Xl.6450.1.S1_at	Hypothetical protein MGC68423	THC2461214	TC259701	BQ383548	0.000733	0.879448	1.64369	1.95501	2.15038	1.40514	1.54592	1.36146	1.33761	1.36295	1.38672	1.43751
709	AFFX-Xl-U55943-1_at	null	null	null	null	0.00019	0.879069	1.8403	1.30417	1.60318	1.10612	1.11503	1.15957	1.0293	1.03123	0.977496	1.12691
710	Xl.6194.1.S1_at	MGC80760 protein	THC2469405 THC2580824	TC285651	CB563381	0.000239	0.879036	3.78044	3.80451	5.21485	2.20206	2.30237	3.22404	2.34101	2.24372	2.16018	2.57616
711	Xl.18673.1.A1_at	Transcribed locus		TC260422	BI443635	2.43e-09	0.878947	2.29869	1.89331	1.7768	1.29632	1.24547	1.57323	1.04107	1.07731	1.06767	1.37168
712	Xl.1269.1.S1_at	purinergic receptor P2Y, G-protein coupled 4	THC2474817	TC278429	BC046837.1	0.024103	0.878	2.38396	3.36529	4.18528	1.72572	1.59351	1.84718	1.64258	1.36153	1.32188	1.72214
713	Xl.15432.1.A1_at	Transcribed locus, moderately similar to XP_421776.1 similar to TruB pseudouridine (psi) synthase homolog 1 [Gallus gallus]	THC2467626	TC278265	BJ079699	0.00155493	0.877536	3.42922	2.94494	3.73293	2.65937	2.09556	2.34693	1.52503	1.9038	1.90127	2.36729
714	Xl.14419.2.A1_at	Transcribed locus			BG161737	6.82e-05	0.877389	2.48113	3.00239	2.15459	1.68436	1.30244	1.75622	1.02217	1.19429	1.20217	1.58101
715	Xl.14644.1.A1_at	Transcribed locus, weakly similar to XP_417562.1 similar to hypothetical protein A530045M11 [Gallus gallus]	THC2488615	TC292206	BJ075990	0.000655	0.877033	6.28186	4.96455	6.72317	2.37879	1.93033	4.73629	2.4434	2.57096	2.18234	3.01514
716	Xl.8757.1.S1_at	hypothetical protein MGC53209	THC2483911	TC261924	BC043825.1	0.00782837	0.876989	60.3457	54.9362	61.2795	45.0502	40.8439	48.8827	35.3232	40.6407	31.8733	44.9256
717	Xl.13140.1.A1_at	Hypothetical protein MGC78820			BM172532	0.00729661	0.87681	67.1019	74.0003	60.9082	51.2206	53.9599	56.4048	47.1878	50.7877	50.7775	53.8618
718	Xl.9604.1.S1_at			TC296193	BG038263	0.0041541	0.876641	1.50833	1.31613	1.56629	1.20069	1.22153	1.25125	1.13394	1.06772	1.15609	1.22449
719	Xl.13153.2.S1_at	Beta-3-glucuronyltransferase-S (b3gat2 gene)	THC2638087	TC268331	CD361268	6.46e-05	0.876262	3.51788	2.98699	3.65703	2.11497	1.88808	2.89956	1.81888	1.99897	1.90243	2.30087
720	Xl.577.1.S1_at	growth and differentiation factor 6	THC2474791	TC293478	AF155125.1	0.0155584	0.876248	2.98797	2.59626	2.25231	1.62113	1.456	2.10214	1.60471	1.40549	1.5859	1.72642
721	Xl.21594.1.A1_s_at	Immunoglobulin light chain type III		TC272433	L76583.1	0.00148237	0.875908	1.44174	1.51087	1.75598	1.33922	1.0543	1.19893	1.12473	1.05871	1.03804	1.19749
722	Xl.8304.1.S1_at	Transcribed locus		TC274677	BU900974	0.0112761	0.875495	1.58994	1.31288	1.39724	1.10517	1.1429	1.23163	1.11369	1.02429	1.08366	1.1599
723	Xl.2304.1.A1_at	hypothetical LOC495490		TC280707	BJ081109	8.49e-09	0.875403	3.01205	2.16984	1.68788	1.23355	1.02264	1.08735	0.92447	0.933938	0.906975	1.11452
724	Xl.7691.1.S1_at	Transcribed locus, moderately similar to XP_415413.1 similar to quiescin Q6-like 1; putative sulfhydryl oxidase [Gallus gallus]	THC2464427	TC288596	BJ034176	0.00579189	0.875182	2.79099	2.80831	2.15955	1.73651	1.34807	1.94022	1.15857	1.49106	1.2959	1.67493
725	Xl.13833.2.S1_at	MGC80949 protein	THC2468608 THC2487405	TC275994	BJ099863	4.48e-06	0.875081	3.07507	4.55983	3.57207	2.41924	1.58285	2.27687	1.44026	1.22214	1.4057	2.09298
726	Xl.19297.1.A1_at	Transcribed locus			BQ384333	0.019296	0.874986	1.38411	1.51634	1.71119	1.14796	0.983594	1.28735	0.936839	1.08771	1.01286	1.13963
727	Xl.15384.2.A1_at	Transcribed locus, weakly similar to NP_689945.2 chromosome 6 open reading frame 206 [Homo sapiens]	THC2474973	TC278346	BJ048763	0.00185722	0.874857	6.8881	6.09393	4.7685	4.41734	1.44292	1.69565	2.16845	1.80213	1.73016	2.51864
728	Xl.11188.1.S1_at	hypothetical LOC495088		TC296604	AW782515	2.33e-11	0.874698	1.34608	1.50132	1.72393	1.27012	1.08616	0.921606	0.962151	0.953253	0.959283	1.09263
729	Xl.25294.1.A1_at	Transcribed locus		TC267719	BJ052010	6.03e-05	0.874289	1.61299	1.33572	1.23181	1.00842	0.937267	1.11652	0.976762	0.96876	0.952431	1.02074
730	Xl.19231.1.S1_at		THC2472035	TC273797	AW635539	0.0459445	0.874289	61.4095	46.4417	36.5504	19.3313	25.717	28.4538	22.6358	22.4403	18.215	24.5007
731	Xl.1130.7.S1_s_at	paired box protein		TC263673	Y10123.1	0.000167	0.874274	2.23394	2.04532	1.96895	1.66837	1.43692	1.66433	1.13722	1.32636	1.22012	1.58987
732	Xl.5740.1.S1_at	GSK-3 binding protein GBP		TC264323	AF062738.1	0.0216129	0.874166	1.99122	2.06034	2.50713	1.74777	1.46169	1.46161	1.41951	1.31642	1.08168	1.55702
733	Xl.23622.1.S1_s_at	Myc binding protein Xmax4 /// Max homolog 1	THC2466185	TC266408	L04923.1	0.000799	0.874038	6.45887	5.08189	4.80321	3.67849	3.88226	3.26805	3.0066	2.42849	2.46536	3.6096
734	Xl.10739.1.S1_at	Transcribed locus, weakly similar to XP_425600.1 similar to reverse transcriptase like family member (3K694) [Gallus gallus]		TC282860	BG513853	1.02e-08	0.873866	1.48136	1.56289	1.76343	1.24954	1.37253	1.28272	1.13402	1.10789	1.12232	1.3016
735	Xl.1578.1.S1_at				BG347040	0.00268741	0.87338	3.69453	3.10269	5.41804	2.01879	1.96474	2.25625	1.67927	1.22437	1.57257	2.07993
736	Xl.15928.1.S1_at	Transcribed locus, moderately similar to NP_006322.2 C2f protein [Homo sapiens]	THC2466713	TC261435	BQ385133	6.8e-08	0.873191	3.39506	4.5309	4.41554	2.83216	2.04337	2.73724	1.53755	1.59471	1.40992	2.53759
737	Xl.14604.1.A1_at	Transcribed locus		TC272894	BJ089329	0.00188442	0.872998	1.0419	1.0849	1.06842	0.90585	0.97954	0.999431	0.90346	0.902087	0.934581	0.961607
738	Xl.21443.2.S1_a_at	GA binding protein transcription factor, beta subunit 1, 53kDa	THC2462662	TC287817	BQ731514	3.3e-05	0.872593	9.03402	4.93806	6.7119	2.72145	4.15922	3.00209	2.52469	2.43997	2.15867	3.29425
739	Xl.174.1.S1_at	middle molecular weight neurofilament protein NF-M(2)	THC2465958 THC2482642 THC2489515 THC2581300	TC264302	U85970.1	0.00157769	0.87253	2.27659	2.43989	1.66818	1.2419	1.49296	1.35093	1.23465	1.08206	1.14873	1.36193
740	Xl.19860.1.S1_at	Transcribed locus		TC281691	BQ399949	0.0413252	0.872232	33.1086	22.4948	28.5469	7.8662	19.9807	3.43176	3.04451	9.48581	4.64161	10.4262
741	Xl.12220.1.A1_at	Transcribed locus, weakly similar to XP_427987.1 similar to chromosome 20 open reading frame 18 isoform 4; HBV associated factor; likely ortholog of mouse ubiquitin conjugating enzyme 7 interacting protein 3 [Gallus gallus]		TC286033	BJ083319	0.00399763	0.871728	48.3742	31.3781	48.643	27.385	13.963	26.5692	21.0719	19.5335	18.5618	22.6391
742	Xl.12632.1.A1_at	Transcribed locus, moderately similar to NP_989439.1 muscle, skeletal, receptor tyrosine kinase [Gallus gallus]		TC281808	BJ088756	0.000235	0.871452	1.08509	1.28386	1.21699	0.941043	0.946712	1.06291	0.95805	0.938369	0.946466	0.983556
743	Xl.18622.1.S1_at	Transcribed locus, weakly similar to XP_419413.1 similar to CGI-115 protein [Gallus gallus]	THC2464873	TC262337	BG578486	0.000733	0.871235	6.73317	8.38774	6.30135	5.30609	2.85837	3.57001	2.89437	1.91765	2.03776	3.91149
744	Xl.17349.1.S1_at	Transcribed locus, moderately similar to NP_990486.1 thioesterase [Gallus gallus]		TC286245	AW638176	9.53e-05	0.870922	29.5661	30.8925	18.3545	10.7984	15.9883	4.14705	6.58236	5.27559	4.18775	10.3113
745	Xl.13637.1.A1_at	Transcribed locus, weakly similar to XP_415419.1 similar to KIAA0310 protein [Gallus gallus]			BG811782	0.00234449	0.870105	9.12871	7.29068	8.93493	3.42805	6.85335	3.24628	3.61182	2.38492	2.74038	4.50923
746	Xl.25942.1.A1_at	Scaffold attachment factor A		TC285560	CB564438	7.81e-05	0.869062	2.21439	1.92311	2.71796	1.52122	1.78056	1.25294	1.29439	1.3562	1.25551	1.51824
747	Xl.18112.1.A1_at	Transcribed locus, weakly similar to NP_055715.2 COBL-like 1 [Homo sapiens]		TC295339	BG555626	3.09e-05	0.86897	5.52718	3.91204	3.44983	2.39441	1.98249	2.43054	0.936681	1.35146	1.28399	2.26915
748	Xl.18675.1.A1_at	Transcribed locus		TC263700	BI443652	0.0325403	0.868692	3.88457	4.64961	4.43735	2.26489	3.24757	2.70497	1.19288	2.24664	2.16107	2.73915
749	Xl.21433.1.S1_at	myosin heavy chain clone E3			CD255184	0.0103873	0.868668	2.19815	2.30452	3.29739	1.70905	1.60241	1.35965	1.37877	1.26144	1.04059	1.55704
750	Xl.21739.1.A1_at	hypothetical protein MGC83907		TC284855	BQ387218	0.0119317	0.868566	2.03919	1.69859	1.84463	1.51412	1.59567	1.38297	1.41468	1.3512	1.24439	1.49759
751	Xl.931.1.S1_at	T-box transcription factor Tbx2	THC2462208	TC278402	AB032941.1	0.000241	0.868561	3.24186	2.39604	3.43473	2.24122	1.76217	1.59227	1.06108	1.40274	1.0988	1.86522
752	Xl.359.1.S1_at	thyroid hormone induced bZip protein (gene 9)		NP278068	U41859.1	0.0466188	0.868357	2.30202	1.84659	2.24136	1.63612	1.17922	1.66391	1.45156	1.14132	1.24181	1.49308
753	Xl.23607.1.S1_at	Immunoglobulin light chain variable region		NP1044427	L15582.1	0.0222242	0.868307	9.99005	3.83849	8.19772	2.19986	1.57436	2.60415	1.99009	1.69032	1.50986	2.12613
754	Xl.15753.1.S1_at	surfeit 2	THC2472286	TC263279	BC041507.1	0.0182729	0.868292	44.9984	42.9574	43.2291	25.1186	35.4603	32.2449	28.0669	23.096	19.4012	30.9413
755	Xl.22429.1.A1_at	Transcribed locus, weakly similar to XP_422808.1 similar to testis specific leucine rich repeat protein [Gallus gallus]		TC259632	BM180467	0.000867	0.868078	5.20234	6.02499	4.5366	2.7731	1.8328	4.00896	1.48031	1.86928	2.17124	2.87162
756	Xl.18003.1.A1_at	Transcribed locus		TC292123	BG816846	3.55e-05	0.867857	3.0657	3.88471	5.58975	2.14622	2.28712	1.78006	1.64571	1.43065	1.4539	2.07114
757	Xl.15778.1.A1_at	Transcribed locus		TC279567	BJ056356	0.00630364	0.867804	2.03924	1.85731	2.93667	1.11356	1.10106	1.56825	1.07062	1.13269	0.934275	1.26096
758	Xl.2763.1.S1_at	Transcribed locus, strongly similar to NP_613058.1 ubiquitin specific protease 39 [Mus musculus]			BJ059672	0.000695	0.867797	4.14856	4.86754	2.60876	1.87983	1.68353	1.86538	0.797275	1.2338	1.1852	1.80958
759	Xl.17607.1.A1_at	MGC86189 protein		TC280312	BG810961	0.0151616	0.867765	1.95997	1.90086	1.59903	1.16742	1.17115	1.56204	1.13605	1.24533	1.0869	1.3002
760	Xl.22568.1.S1_at	cryptochrome dash		TC286247	AW645268	2.02e-06	0.866874	2.4679	2.5202	2.38111	1.85756	1.62877	1.89577	1.11477	1.28075	1.14827	1.79403
761	Xl.19507.1.A1_at	Transcribed locus			BQ386520	4.71e-10	0.866424	10.6454	6.94773	7.30622	1.94995	5.84807	2.25801	1.23645	1.18979	1.38615	3.35201
762	Xl.23858.1.A1_at	Transcribed locus		TC285378	BI347734	0.00161527	0.86642	9.41694	6.01022	4.16583	1.15046	1.8584	2.59545	1.22817	1.48735	1.54009	1.8681
763	Xl.26278.1.A1_at	Transcribed locus		TC280133	CD326737	0.0255255	0.865984	9.00599	3.22213	6.43167	1.43382	1.84033	1.09603	1.18515	1.00067	1.35168	1.45673
764	Xl.24588.2.S1_a_at	MGC83364 protein		TC258667	BJ067901	0.00217096	0.865758	3.28013	3.1449	3.99818	1.80357	2.06813	2.71065	1.76127	1.22053	1.23798	2.19411
765	Xl.12643.1.A1_at			TC298137	BJ089139	0.000541	0.865542	1.11876	1.43437	1.35555	0.923604	0.855036	1.09499	0.899308	0.927035	0.903386	0.957877
766	Xl.924.1.S1_at	Ftz-F1-related orphan receptor A	THC2477449	TC264912	U05001.1	3.08e-05	0.865179	2.30186	2.47371	3.18839	1.5429	1.30719	2.01124	0.884845	1.10973	1.08231	1.62044
767	Xl.24317.1.A1_at	Transcribed locus		TC269567	BJ050323	0.00118331	0.864927	4.20282	9.10131	6.68089	2.41729	1.91738	2.89801	1.60785	1.79765	2.03003	2.41089
768	Xl.14555.1.S1_at	opioid receptor, sigma 1	THC2469541	TC277205	BQ737530	1.4e-08	0.864867	6.6636	7.02682	7.83286	3.01252	5.98005	3.19732	2.28526	2.20346	2.46191	4.0633
769	Xl.457.1.S1_at	derriere (posterior determination, TGFb family member)	THC2475214	TC288677	AF065135.1	0.000861	0.864201	5.95685	2.39593	4.25757	1.53941	1.11971	1.38118	1.12675	0.955995	1.11183	1.34676
770	Xl.7760.1.A1_at	Transcribed locus, weakly similar to XP_415510.1 similar to Folylpolyglutamate synthase, mitochondrial precursor (Folylpoly-gamma-glutamate synthetase) (FPGS) [Gallus gallus]		TC294577	AW460641	0.00825254	0.864036	5.70967	4.65327	9.32996	1.89062	1.2502	3.60439	1.69205	1.40048	1.96082	2.2484
771	Xl.6051.2.S1_x_at	Hypothetical protein MGC64490	THC2465655 THC2545542	TC287257	BJ044478	0.00181523	0.863959	512.793	526.282	504.5	436.493	460.201	462.22	382.006	413.99	414.777	452.971
772	Xl.23459.1.A1_at	hypothetical LOC495014	THC2467571 THC2616310	TC264249	BJ054640	0.0200085	0.863856	3.09572	2.58532	3.22352	1.99865	2.46243	1.94397	1.9982	1.51768	1.61148	2.13502
773	Xl.437.1.S1_at	transcription factor XHEN1	THC2473988 THC2476941	TC280636	U94992.1	0.000449	0.863786	1.31851	1.89722	1.92118	1.16804	1.20944	0.990048	0.952344	1.00129	1.02918	1.12251
774	Xl.1098.1.S1_at	heart and neural crest derivatives expressed 1		TC297989	Z95080.1	0.0480779	0.863726	4.49945	6.13054	11.9952	0.976726	0.906484	1.19982	1.01259	0.879949	0.908835	1.02767
775	Xl.26283.1.A1_at	Hypothetical LOC495319		TC285565	CD325809	4.17e-06	0.863624	99.0303	107.062	80.9246	22.8369	66.4512	42.5688	3.40058	13.7526	11.3987	43.9523
776	Xl.21912.1.S1_at	PR domain containing 4	THC2467507 THC2489485	TC260236	BC043864.1	8.69e-05	0.863585	3.91448	5.53308	6.63126	2.19837	3.67101	2.63392	2.01055	1.81221	2.20565	2.83443
777	Xl.9674.2.A1_at	Transcribed locus, moderately similar to XP_523524.1 similar to hypothetical class II basic helix-loop-helix protein [Pan troglodytes]		TC283981	BJ082284	0.000537	0.863383	1.82682	1.80975	2.05981	1.35555	1.06991	1.59845	0.919359	1.11819	0.944515	1.3413
778	Xl.279.1.S1_at	XMAB21	THC2472779	TC265489	AF040992.1	7.93e-07	0.863329	2.01441	2.51467	2.64118	1.4653	1.55549	1.84501	1.15881	1.04097	1.03842	1.62193
779	Xl.506.1.S1_at	EphB2-tyrosine kinase receptor		TC281628	AF026039.1	4.41e-08	0.863263	10.1362	6.71231	7.44784	2.88644	5.92302	2.30032	1.427	1.7833	1.51068	3.70326
780	Xl.4200.1.S1_at	putative N-terminal acetyltransferase	NP1244554 THC2461894 THC2472121	TC287745	AF247679.1	4.26e-06	0.863139	10.4524	13.5314	14.1002	6.94242	2.97524	9.02432	2.90344	2.04786	3.13294	6.31399
781	Xl.15784.1.A1_at	Transcribed locus, moderately similar to XP_415680.1 similar to Voltage-dependent calcium channel gamma-1 subunit (Dihydropyridine-sensitive L-type, skeletal muscle calcium channel gamma subunit) [Gallus gallus]		TC291247	BJ078880	0.0016561	0.863064	2.86667	4.30466	3.44599	1.75119	1.79393	2.51408	1.20647	1.61211	1.11647	2.01973
782	Xl.6946.2.S1_at	Transcribed locus, strongly similar to NP_766090.1 cDNA sequence BC057552 [Mus musculus]	THC2462646	TC286554	AW199924	0.00666647	0.862997	4.86523	5.08022	2.9023	2.35232	1.99806	2.30733	1.86118	2.0319	1.69035	2.21923
783	Xl.1107.1.S1_at	olfactory marker protein		NP278152	AJ010979.1	0.00216696	0.862924	1.67071	1.25008	1.2472	1.01484	1.01696	0.948504	0.953921	0.905312	0.905384	0.993433
784	Xl.1681.1.S1_at	hypothetical protein LOC414671			BG347460	0.00759114	0.862767	43.2965	39.1544	24.43	16.8257	20.2447	18.9948	14.383	17.2673	14.6794	18.6884
785	Xl.16075.1.A1_at			TC289123	BJ046247	0.0082866	0.862452	2.07871	2.12707	2.3999	1.89308	1.41678	1.57387	1.18847	1.48579	1.21118	1.62791
786	Xl.1373.2.A1_at	Hypothetical protein LOC398524		TC261037	BJ085591	0.0391315	0.862383	27.018	18.695	17.135	12.5205	10.7922	4.01661	3.89419	8.40571	3.80187	9.10978
787	Xl.3195.1.S1_at	Chaperonin subunit 8 theta	NP1180563 THC2465168	TC274404	BG021793	0.00131397	0.862307	98.1129	90.9938	77.1537	61.8212	51.1815	71.3382	44.3564	52.4487	42.1159	61.447
788	Xl.10604.1.S1_at	general transcription factor IIB	THC2466815 THC2638655	TC275240	X62868.1	0.0439344	0.862193	15.7739	14.4452	20.1674	13.2418	7.08606	8.79098	7.40647	9.20668	6.15128	9.7063
789	Xl.11032.1.A1_at	Transcribed locus		TC292435	BM191796	1.31e-06	0.861993	1.70377	1.75025	1.4323	1.25951	1.18813	1.31322	0.957401	0.992162	1.02806	1.25362
790	Xl.21308.1.S1_at	Zinc finger protein XFDL 156		TC288554	BJ051038	0.00185095	0.861762	1.67239	1.47929	1.75021	1.37212	1.09084	1.40208	1.21668	1.16208	1.12611	1.28835
791	Xl.7155.1.S1_at	chromatin assembly factor 1 p150 subunit	THC2472537	TC260113	AF222339.1	0.00224782	0.861687	4.87623	4.27466	4.1799	3.22173	2.17811	3.48158	2.47023	1.95504	1.81304	2.96047
792	Xl.16224.1.A1_at	Transcribed locus, weakly similar to NP_997300.1 FLJ46082 protein [Homo sapiens]	THC2485075	TC258583	BJ080216	0.0023518	0.860891	46.4626	37.388	46.3135	37.2456	22.3487	27.2176	21.3776	25.5517	23.9249	28.9373
793	Xl.19112.1.A1_at	Transcribed locus, weakly similar to NP_039418.1 Oryza sativa (japonica cultivar-group) rps11 gene			BI941460	0.0025323	0.860809	7.08709	4.01719	4.81022	2.94331	1.57296	2.91148	1.3876	1.04412	1.87381	2.47592
794	Xl.23646.1.A1_at	hypothetical protein MGC68588	THC2475868	TC278606	BU904271	0.000743	0.860597	5.98297	2.82536	4.18483	1.89916	1.88275	1.83989	1.61274	1.38467	1.36545	1.87393
795	Xl.9918.1.S1_at	Transcribed locus, moderately similar to XP_419559.1 similar to TAR RNA binding protein 1; TAR RNA loop binding protein; TAR (HIV) RNA-binding protein 1 [Gallus gallus]	THC2491416 THC2497618	TC294407	BG020161	0.00973225	0.860518	3.17826	3.67235	4.07247	2.61465	2.68918	3.03099	2.21159	2.35445	2.60502	2.77827
796	Xl.20639.1.A1_at	Transcribed locus, weakly similar to NP_079235.2 solute carrier family 24 (sodium/potassium/calcium exchanger), member 6 [Homo sapiens]	THC2474371 THC2492997	TC292997	BE026785	9.85e-05	0.86035	1.44844	1.55813	1.67321	1.16508	1.3738	0.961185	1.0072	0.915984	0.98631	1.16669
797	Xl.5846.20.S1_x_at	Hypothetical protein MGC80184		TC259388	CB563554	0.0225146	0.860347	1.67224	1.5345	1.63495	1.42045	1.23118	1.28462	1.2539	1.04281	1.03914	1.31208
798	Xl.3115.1.A1_at	MGC83958 protein		TC277669	BG020592	0.0010844	0.860289	4.39724	4.12896	4.21209	3.68579	2.76115	2.77111	1.91361	2.50489	2.2451	3.07268
799	Xl.6203.1.A1_at	hypothetical LOC495448		TC278185	AW782670	1.66e-05	0.860063	3.76271	4.69629	3.21033	2.41194	2.66706	2.11014	1.38533	1.48739	1.70784	2.39638
800	Xl.2848.1.S1_at	Transcribed locus, weakly similar to XP_109700.3 RIKEN cDNA 1700081L11 gene [Mus musculus]		TC260481	BJ099083	0.0408707	0.859756	3.59393	4.25111	5.87666	2.02682	2.02976	3.16996	2.29758	1.68319	1.52605	2.40885
801	Xl.22225.1.A1_x_at	hypothetical LOC495485		TC291927	BG023078	4.87e-07	0.859516	1.80874	1.63264	1.71817	1.13616	1.27708	1.55992	1.09598	1.12158	1.06699	1.32439
802	Xl.6788.1.A1_at	Hypothetical LOC496230		TC265124	BG552422	0.0382453	0.859412	3.07299	2.61077	5.05417	1.76668	1.26514	1.57225	1.37502	1.40284	1.09467	1.53469
803	Xl.19174.1.A1_at	Transcribed locus, moderately similar to XP_417581.1 similar to Centaurin, beta 5 [Gallus gallus]		TC284901	BI816970	0.0120522	0.859315	3.8409	5.2629	3.3604	2.275	2.67633	2.37183	1.97444	2.20256	2.27299	2.44105
804	Xl.7229.1.S1_at	MGC82947 protein	THC2464213	TC290064	BI443066	1.73e-05	0.859311	104.593	98.1769	105.46	68.3125	43.4248	80.4515	41.0816	30.5562	32.5466	64.063
805	Xl.699.1.S1_at	VENT-2 transcription factor		TC275568	U53529.1	0.000468	0.859117	4.86852	3.08503	3.91012	2.09469	1.13658	2.87145	1.44708	1.2524	1.61582	2.03424
806	Xl.1130.2.S1_a_at	paired box protein		TC263670	Y10121.1	0.00202632	0.859108	2.95458	1.85616	2.08009	1.22252	1.23501	1.56864	1.11823	0.991924	1.17778	1.34206
807	Xl.21513.1.A1_at	liver fatty acid binding protein		NP278172	AF068301.1	5.52e-05	0.859015	1.70797	1.6398	1.7591	1.4841	1.06196	1.38094	1.05404	1.12661	1.02081	1.309
808	Xl.24010.2.S1_at	Transcribed locus		TC271738	BF232510	0.00240853	0.85896	1.61817	1.44271	2.0855	1.32578	0.967519	1.13405	0.889472	1.01429	1.00268	1.14245
809	Xl.15682.1.S1_at	Transcribed locus		TC269189	BG555565	0.00344968	0.85843	2.42212	1.84638	2.31001	1.20918	1.168	1.86791	1.2426	1.17248	1.01921	1.41503
810	Xl.23585.1.A1_at	nuclear receptor subfamily 2, group F, member 6	THC2538544	TC264156	AF013297.1	0.000564	0.858401	1.49074	1.46284	2.16966	1.17032	0.975553	1.07812	1.00366	0.978169	1.02379	1.07467
811	Xl.8139.2.A1_at	FIB	THC2465274 THC2499359	TC287583	BJ076518	2.53e-09	0.858332	7.56414	7.3306	6.96527	4.20222	4.23866	6.22382	3.17877	3.00695	2.96876	4.88823
812	Xl.15595.1.S1_at	similar to eukaryotic translation initiation factor 4A2		TC275645	BC046856.1	4.6e-06	0.857476	37.5381	46.9783	32.2526	25.4401	22.6789	24.7906	16.3095	13.2591	14.4517	24.3032
813	Xl.14893.1.A1_at	MYC induced nuclear antigen	THC2461458	TC263951	BM180579	6.99e-12	0.857086	4.52463	7.2376	7.53766	2.35101	2.28006	4.62569	1.85691	1.81179	1.88272	3.08559
814	Xl.19991.1.S1_at	SRF-related protein (clone SL-1)	THC2462787 THC2484719	TC280644	BQ736688	0.00350211	0.85699	2.01281	5.06123	4.5484	1.43534	1.20573	0.765528	1.02191	0.936178	0.853904	1.13553
815	Xl.4119.1.A1_at	Transcribed locus		TC284757	BF025331	0.0259499	0.856963	3.46715	2.21285	3.04823	1.98733	1.54922	2.02092	1.48315	1.78276	1.53753	1.85249
816	Xl.13272.1.A1_at	Transcribed locus		TC280319	BI347436	0.0340058	0.856867	7.528	4.67916	5.41154	2.35908	3.00971	4.05883	2.90931	1.85324	2.32567	3.14254
817	Xl.2547.1.S1_at	similar to 7-dehydrocholesterol reductase	THC2469933	TC262415	BC044995.1	3.96e-07	0.856409	13.5345	10.6441	9.1762	8.75523	3.84997	3.09148	2.7639	3.2498	3.12988	5.23222
818	Xl.18146.1.S1_at	CDNA clone IMAGE:7020332, containing frame-shift errors		TC272528	CD303354	0.00280867	0.855331	1.76393	2.07767	1.55618	1.25408	1.34289	1.42303	1.17322	1.1449	1.26013	1.34
819	Xl.14036.1.A1_at	Transcribed locus, moderately similar to XP_126866.6 RIKEN cDNA C330002I19 gene [Mus musculus]		TC281404	BI313676	9.6e-09	0.855285	7.78859	5.63086	6.03057	3.38487	5.23927	3.21438	2.79153	2.61915	2.65684	3.94617
820	Xl.10887.1.A1_at	pendrin-like anion exchanger			BM172535	0.00210793	0.854891	1.23617	1.71831	1.62621	1.19144	0.971131	1.09605	0.917058	0.971916	1.0097	1.08621
821	Xl.3416.1.S1_at	translation initiation factor eIF4A I	THC2465575 THC2465596	TC274228	BF231776	2.74e-07	0.854564	252.928	275.215	244.414	166.71	185.258	224.382	144.102	148.583	137.888	192.117
822	Xl.19620.1.A1_at	Transcribed locus			BQ388070	0.00157837	0.854561	1.55604	1.34959	1.84316	1.18075	0.932327	1.27861	0.96725	1.0524	1.02206	1.13056
823	Xl.23801.3.S1_a_at	hypothetical protein MGC83105	THC2469615 THC2715367	TC274940	BI313507	0.00170247	0.854193	9.44403	5.30752	6.46371	4.19208	3.4839	3.71442	3.10273	2.97273	3.42964	3.7968
824	Xl.24163.1.S1_at	MGC85335 protein		TC271766	BJ092191	0.0124634	0.853989	1.68936	1.83376	1.32255	1.08076	0.978932	1.28697	0.979806	1.07104	0.953886	1.11555
825	Xl.1234.1.S1_at	Kirsten rat sarcoma oncogene	THC2471705 THC2512897	TC284710	X53246.1	9.76e-05	0.853906	12.0182	12.6033	14.7141	5.06146	11.0802	3.31886	3.85721	4.88128	4.38486	6.48683
826	Xl.18564.1.A1_at	Transcribed locus		TC282111	BG810849	0.00877347	0.85377	1.94209	1.84348	1.38785	1.31466	1.13245	1.23803	1.14882	1.07227	1.16612	1.22838
827	Xl.24450.1.S1_at	Transcribed locus, weakly similar to NP_004742.1 glucosaminyl (N-acetyl) transferase 3, mucin type [Homo sapiens]		TC294643	CB558378	0.000111	0.85361	6.36204	5.5712	2.58707	1.36912	1.7541	1.82721	0.781315	0.845445	1.12222	1.65014
828	Xl.24424.1.A1_at	pancreas-specific protein disulfide isomerase	NP1457959	TC290602	BQ399672	7.31e-05	0.853378	2.41218	1.97779	2.13335	1.54931	1.63495	1.93746	1.49861	1.42379	1.5246	1.70724
829	Xl.12930.1.A1_at	Transcribed locus		TC280177	BJ092484	0.0109524	0.852958	2.93879	2.81725	3.23091	2.36038	1.5429	2.4007	1.59117	1.41637	1.89979	2.10133
830	Xl.14955.1.A1_at	Transcribed locus, weakly similar to XP_516202.1 hypothetical protein XP_516202 [Pan troglodytes]		TC279510	BJ052622	0.033459	0.852573	3.89477	2.64482	3.04383	2.18349	1.41525	2.30618	1.56255	1.89988	1.52338	1.96831
831	Xl.16585.1.A1_at	Transcribed locus		TC296585	BJ049577	0.0138168	0.851053	1.11224	1.40086	1.23978	0.999125	0.994117	1.04886	0.988008	0.926636	0.960328	1.01403
832	Xl.1726.3.A1_at	Transcribed locus			BE192109	4.92e-07	0.850872	1.66346	2.00494	1.71717	1.19176	1.45936	1.44064	1.05587	1.04148	1.10835	1.36392
833	Xl.21524.1.S1_s_at	T cell receptor beta/TCR VDJ BV1SI BJ1 /// TCR VDJ BV1S2 BJ2		NP278256	U60425.1	3.91e-06	0.850427	5.76559	4.82311	3.80926	3.70734	2.40497	2.79427	2.10916	2.07942	2.30995	2.96886
834	Xl.15216.1.A1_at	MGC82995 protein		TC258582	CB563762	0.0127886	0.849792	6.11545	5.27532	6.60531	4.62033	3.59689	4.4991	3.62238	2.31291	3.12704	4.23878
835	Xl.17322.1.A1_a_at	Transcribed locus, moderately similar to XP_343327.1 similar to myeloid/lymphoid or mixed-lineage leukemia 2; ALL1-related gene [Rattus norvegicus]		TC277842	BJ077543	0.00199649	0.849698	3.94426	6.84378	7.26148	3.56716	3.36012	2.30491	1.96225	2.38209	2.54459	3.0774
836	Xl.1907.1.S1_at	hypothetical protein MGC53726	THC2473168 THC2476069	TC278525	BC043869.1	0.000103	0.849345	7.19864	4.19796	8.03919	3.61472	3.94374	2.95237	2.6016	2.95418	2.67952	3.50361
837	Xl.15084.1.A1_at	Transcribed locus		TC282303	BJ048519	0.00172745	0.84917	2.14079	1.88784	2.4242	1.83935	1.40039	1.4893	1.28666	1.07227	1.31362	1.57634
838	Xl.6945.1.A1_at	Transcribed locus, moderately similar to XP_534640.1 similar to UBC protein [Canis familiaris]			BG812080	5.66e-05	0.848613	3.1378	4.65065	5.88805	2.8669	2.26438	2.19153	2.06355	2.10364	1.92837	2.44093
839	Xl.5479.1.A1_at	Transcribed locus, weakly similar to XP_535698.1 similar to HDCMA18P protein [Canis familiaris]		TC275201	BJ092401	0.000108	0.848494	1.23873	1.14296	1.34045	1.13794	1.03996	0.936207	0.966943	0.994999	0.980989	1.03803
840	Xl.19132.1.S1_at	Transcribed locus, strongly similar to XP_535599.1 similar to U2af1 protein [Canis familiaris]	THC2467592 THC2475389	TC274395	BI478211	1.84e-05	0.847826	49.3599	43.4269	33.4722	34.1089	17.8287	15.2376	15.175	12.5843	15.3323	22.3918
841	Xl.5362.1.A1_at	Transcribed locus, moderately similar to XP_527011.1 similar to protein phosphatase 2a, catalytic subunit, alpha isoform [Pan troglodytes]			BE575521	3.73e-07	0.847734	2.0369	1.59304	1.49498	1.0498	0.997854	1.42362	1.01375	1.00641	1.03684	1.15709
842	Xl.1095.1.S1_at	sperm-specific basic nuclear protein 5		TC277354	S71764.1	0.00300752	0.847368	3.50814	4.5409	6.81377	2.75352	1.44333	2.60951	1.94861	1.62494	1.47591	2.26879
843	Xl.14566.2.A1_at	Transcribed locus		TC285870	BJ084417	0.0196295	0.847313	6.62749	2.89648	3.62383	1.19583	1.48867	1.44986	1.07702	1.28551	0.97542	1.37812
844	Xl.20033.1.S1_at	Arg protein-tyrosine kinase		NP277607	AF237766.1	0.0266532	0.847079	1.4382	1.78919	1.32046	1.1899	1.07688	1.06833	1.08921	0.991295	0.998813	1.1117
845	Xl.2443.1.S1_at	similar to DnaJ (Hsp40) homolog, subfamily A, member 1		TC277541	BC046660.1	0.000249	0.846812	8.34978	5.04828	6.40643	4.856	3.50063	3.55564	3.26842	3.45465	3.06097	3.97076
846	Xl.245.1.S1_at	sodium/dicarboxylate cotransporter NaDC-2	THC2464568 THC2472838	NP278264	U87318.1	0.00121981	0.846756	2.18338	1.60454	1.95455	1.25113	1.24323	1.63245	1.24043	1.0873	1.145	1.3756
847	Xl.24194.1.S1_at	hypothetical protein MGC68920	THC2467697	TC261253	CD362680	0.0201716	0.845971	15.7871	19.1507	20.5816	13.2182	3.54185	11.2904	7.95368	3.08682	4.40898	9.35015
848	Xl.18480.1.A1_at				BI347895	0.00365261	0.845934	2.43646	2.63619	1.72303	1.37587	1.61409	1.47039	1.17234	1.36453	1.23427	1.48678
849	AFFX-TrpnX-M_at	null	null	null	null	0.00726207	0.845896	1.33253	1.37381	1.30473	1.12635	0.95209	1.24294	1.00937	1.00291	1.0722	1.10712
850	Xl.3630.2.S1_a_at	MGC81155 protein	THC2464051	TC261689	CA974422	0.0333666	0.845759	2.87758	2.58918	5.18771	1.22531	1.61111	1.51847	1.36835	1.142	0.982037	1.45163
851	Xl.633.1.S1_at	frizzled homolog 7 (Drosophila)		TC275283	AF159106.1	0.00022	0.845421	2.66948	1.48063	2.24085	1.13917	1.06469	1.45568	1.05309	1.07335	0.977527	1.21985
852	Xl.16557.1.S1_at	retinal pigment epithelium-specific protein 65kDa	THC2475590 THC2476339	TC275040	BC043751.1	0.0025058	0.844603	1.62513	1.66818	2.2933	1.33579	1.39983	1.14295	1.09444	1.19419	1.05659	1.29285
853	Xl.22874.1.A1_at	Transcribed locus, weakly similar to NP_989715.1 transcription factor CP2 [Gallus gallus]		TC268153	BJ090165	3.29e-06	0.844494	6.51192	5.02449	4.20917	3.85954	2.34388	3.38245	2.47797	2.65532	2.61747	3.19529
854	Xl.14542.1.S1_at	Transcribed locus		TC269169	BJ057308	4.99e-06	0.843325	3.38235	2.06338	5.55175	1.31216	0.721243	1.37354	0.781303	0.644267	0.703138	1.13565
855	Xl.2755.2.A1_at	Sp1-like zinc-finger protein XSPR-2		TC260868	BJ049843	0.000118	0.842542	1.7396	1.45848	1.25523	1.07492	1.04056	1.19903	0.947014	0.957165	1.0091	1.10484
856	Xl.1278.1.A1_at	Transcribed locus		TC297856	BG554675	6.02e-05	0.842456	2.23403	3.43006	3.03568	1.97246	1.59798	2.04894	1.2276	1.45258	1.23095	1.87313
857	Xl.22305.1.A1_at				BG018308	4.54e-07	0.842436	1.85473	1.41026	2.14435	1.17901	1.03632	1.42931	0.886572	0.932022	0.953781	1.21488
858	Xl.16482.1.S1_at	Xenopus laevis, Similar to trinucleotide repeat containing 6, clone IMAGE:4682393, mRNA	THC2475066	TC278257	BJ047957	0.0485851	0.842127	21.6224	15.362	21.0539	5.53601	15.4507	7.63786	3.79277	8.99128	4.34517	9.54151
859	Xl.10920.1.A1_at	Transcribed locus		TC294485	BE491026	0.0182124	0.842091	3.57035	6.94337	3.95295	1.75931	1.50844	2.34589	1.6522	1.0961	1.43107	1.87121
860	Xl.15505.1.A1_at	Transcribed locus		TC279697	BJ091321	0.00156319	0.841605	1.29147	1.45726	1.73191	1.08624	0.949489	1.26913	0.942895	1.02943	0.979868	1.10162
861	Xl.18474.1.A1_at				BI347889	0.0416732	0.841435	5.78382	3.92353	4.58796	3.21735	2.60281	3.68427	2.79318	2.32682	2.97736	3.16814
862	Xl.21749.1.S1_at	Transcribed locus		TC284818	CA792357	0.0137723	0.841294	1.44086	2.19923	2.1482	1.34302	1.15025	1.32236	1.03929	0.958212	1.18698	1.27188
863	Xl.1104.1.S1_at	5-hydroxytryptamine (serotonin) receptor 1A	THC2480947 THC2602444	NP278344	Y07901.1	1.69e-05	0.841131	4.29884	2.76506	2.47997	1.74939	1.70597	1.85413	1.39012	1.24489	1.38291	1.76983
864	Xl.15928.1.S1_s_at	Transcribed locus, moderately similar to NP_006322.2 C2f protein [Homo sapiens]	THC2466713	TC261435	BQ385133	0.00245418	0.840947	2.21149	1.25167	2.0773	1.23124	1.00314	1.08151	0.886943	1.00894	0.958447	1.1053
865	Xl.21593.1.A1_at	Immunoglobulin light chain type III		TC272433	L76572.1	1.07e-06	0.840922	1.52072	1.42534	1.24487	1.0786	0.974214	1.257	0.975992	1.00516	0.98342	1.10327
866	Xl.1765.3.S1_a_at	Transcribed locus, weakly similar to XP_517212.1 similar to Genethonin 1 (GENX-3414) [Pan troglodytes]	THC2620902	TC261227	BI313231	0.000378	0.840517	3.08812	2.86745	3.19737	2.21508	2.63452	2.0676	1.8297	1.59617	1.42393	2.30573
867	Xl.15840.2.A1_at	Transcribed locus		TC274725	BJ052147	4.6e-05	0.839716	2.92944	2.49252	5.16066	1.69427	1.45749	1.22053	1.27001	1.31559	1.23575	1.45743
868	Xl.22339.1.A1_at	hypothetical protein MGC81323		TC289612	BG020380	0.000261	0.839645	1.64579	1.26935	1.63126	1.15517	1.07187	1.3037	1.04863	1.05317	0.978246	1.17691
869	Xl.2585.1.S1_at	hypothetical protein MGC82621	THC2463800 THC2601210	TC280501	BF426800	0.00420004	0.839023	2.41159	2.51126	1.97754	1.43946	1.89202	1.67977	1.12854	1.25382	1.46472	1.67042
870	AFFX-r2-TagIN-M_at	null	null	null	null	0.00226821	0.838979	1.52816	1.66603	1.87723	1.27546	1.14672	1.45558	0.939774	1.13805	0.952028	1.29259
871	Xl.21282.1.S1_at	MGC80451 protein	THC2471093 THC2498923	TC292987	CA789961	1.33e-06	0.838944	2.75069	2.80025	3.47198	1.69371	1.41649	2.65586	1.37552	1.31875	1.4631	1.92202
872	Xl.16579.1.A1_at	Transcribed locus		TC296956	BJ049520	0.00661165	0.838916	1.39213	1.22168	1.08872	1.02614	0.94301	1.03019	0.912801	0.921628	0.970194	0.99978
873	AFFX-Xl-U43284-1_s_at	null	null	null	null	0.00239995	0.838864	6.46692	4.40871	4.49425	3.59384	2.05576	3.45565	2.05107	1.82914	2.52759	3.03508
874	Xl.801.1.S1_at	goosecoid protein		TC276731	BJ056432	0.000283	0.837677	3.71749	3.23904	6.09816	2.31431	2.17786	2.26634	1.59885	1.81053	1.86375	2.25284
875	Xl.6955.2.S1_a_at	hypothetical protein MGC80047			CA981732	4.84e-05	0.837436	10.3347	9.33222	6.89182	7.32337	1.55912	1.54623	2.05629	1.27182	1.72315	3.47624
876	Xl.11568.1.S1_a_at	Transcribed locus		TC266077	AW872117	0.0019847	0.836665	1.6348	2.26552	1.92179	1.17573	1.26731	1.62326	1.27529	1.19474	1.26092	1.35543
877	Xl.1038.1.S1_at	Xnr-2		TC277579	U29448.1	0.00469877	0.836605	1.81126	3.0893	1.86758	1.2054	1.12703	1.15031	0.966881	1.05856	0.889691	1.16091
878	Xl.5908.1.S1_s_at	Xpo protein		TC274166	X58487.1	5.91e-05	0.835976	1.25652	1.52241	1.41713	1.05597	1.26018	1.13572	1.06673	1.05043	1.02005	1.15062
879	Xl.17145.1.S1_at	Transcribed locus		TC292699	BM260904	0.0140658	0.835469	2.80473	1.96004	2.62509	1.69359	1.39875	2.03105	1.51111	1.58774	1.34131	1.70779
880	Xl.26129.1.A1_at	Transcribed locus, moderately similar to NP_006653.1 Snf2-related CBP activator protein [Homo sapiens]		TC281361	BI443261	2.02e-06	0.834826	3.65372	2.2821	3.96635	2.59108	1.42158	1.2186	1.3835	1.26319	1.32407	1.74375
881	Xl.4161.1.A1_at	Transcribed locus		TC263454	BF049231	0.0165381	0.834593	2.5961	1.82236	2.48879	1.54324	1.29066	1.87733	1.07482	1.2234	1.44323	1.57041
882	Xl.23567.1.S1_at	Xenopus laevis, clone IMAGE:4885140, mRNA		TC280809	BC041321.1	4.02e-05	0.834435	2.39144	1.90472	1.8727	1.2717	1.54545	1.71471	1.08593	1.22393	1.19693	1.51062
883	Xl.20595.1.A1_at	Transcribed locus, strongly similar to NP_570846.1 optic atrophy 1 (autosomal dominant) [Homo sapiens]		TC292298	BG020577	0.00149178	0.834401	2.21911	3.83561	2.50746	1.86029	1.25886	1.34222	1.2016	1.34887	1.19248	1.48712
884	Xl.9829.1.S1_at	Transcribed locus	THC2478344	TC267626	BG018208	0.000623	0.834276	3.06582	1.86195	4.05425	1.58868	0.985189	1.65561	1.12002	1.21906	1.25036	1.40983
885	Xl.8824.1.S1_at	likely ortholog of mouse guanine nucleotide releasing protein x	THC2467349 THC2518662	TC275985	BC047959.1	0.0240363	0.834222	19.8558	20.5907	18.0841	10.309	17.2312	14.4037	13.5248	13.5899	12.8452	13.9813
886	Xl.8594.1.S1_at	frequenin		TC267713	U27274.1	0.021872	0.833864	3.11067	1.40941	2.87989	1.31885	1.12122	1.12031	1.11176	1.02573	0.900397	1.18679
887	Xl.23862.1.S1_at	MGC81656 protein	THC2480671 THC2487659	TC285355	BG021288	0.00609673	0.833281	2.17842	3.03137	3.9203	1.93244	1.93051	1.45515	1.2362	1.56381	1.45238	1.7727
888	Xl.16200.1.A1_at	Cyclase associated protein 2	THC2468291	TC263836	BJ088203	2.87e-07	0.833142	9.78328	8.1993	5.08833	2.77319	5.45917	1.50063	1.78403	1.54872	1.87345	3.24433
889	Xl.23551.1.S1_at	homer homolog 3 (Drosophila)	THC2481954	TC264590	BC045262.1	1.42e-06	0.832394	10.4	8.93893	6.5457	2.4912	3.74387	6.85433	2.32537	2.39315	1.84773	4.36313
890	Xl.15534.1.A1_at	Transcribed locus, moderately similar to XP_541570.1 similar to cleft lip and palate associated transmembrane protein 1 [Canis familiaris]	THC2469439 THC2505211	TC289684	BJ082258	3.39e-07	0.831523	5.18834	2.9542	4.9622	2.52711	2.1815	2.88264	0.978756	1.29185	1.16376	2.53042
891	Xl.13204.1.A1_at	Transcribed locus, moderately similar to XP_420541.1 similar to RasGEF domain family, member 1B; GPI-gamma 4; likely ortholog of mouse GPI-gamma 4 [Gallus gallus]	THC2474366	TC289671	BJ045727	7.45e-09	0.831501	1.44609	1.28526	1.30164	1.10834	1.0708	1.26222	0.996847	1.01492	1.01206	1.14712
892	Xl.21545.1.S1_at	receptor-associated protein of the synapse	NP091080 THC2476266	TC280547	AF118817.1	0.0408322	0.831471	3.13249	2.5759	4.03634	2.24394	1.72144	2.29392	1.19287	1.57973	1.93037	2.08644
893	Xl.18839.1.A1_at				BI446712	0.016741	0.831103	1.95379	1.41221	1.69832	1.12496	1.16545	1.44218	0.994447	1.12891	1.15661	1.2442
894	Xl.25320.1.A1_at	Transcribed locus, weakly similar to NP_443737.1 low density lipoprotein-related protein 1B (deleted in tumors) [Mus musculus]		TC292600	BM261027	1.4e-05	0.831007	2.09037	2.79027	4.0002	1.33095	1.5163	1.93354	1.18084	0.996548	1.10387	1.5936
895	Xl.23287.1.S1_at	similar to fly-like putative organic ion transporter 1		TC293085	BC045234.1	0.00124487	0.830995	3.02276	3.22341	2.95527	1.98796	1.93508	2.83204	1.63199	1.58995	1.93692	2.25169
896	Xl.11686.1.S1_at	Transcribed locus, moderately similar to XP_419549.1 similar to MAP1 light chain 3-like protein 2 [Gallus gallus]	THC2488540	TC279004	CA792970	0.000436	0.830744	1.07643	0.936568	1.10611	0.941747	0.879735	0.920691	0.871646	0.883377	0.857271	0.914058
897	Xl.902.2.S1_a_at	xpacx1 protein	THC2471799	TC277378	D31894.1	0.0301673	0.830482	3.74415	3.20605	4.39265	2.88188	2.96395	1.78263	2.42929	1.97305	1.86984	2.54282
898	Xl.35.1.S1_at	Xnot protein		TC276701	Z19577.1	0.00922081	0.830398	3.44773	1.55439	3.92425	1.21905	1.18265	1.37043	1.0522	1.19129	1.04928	1.25738
899	Xl.5876.3.A1_at	MGC84761 protein		TC279763	BJ053203	0.0238308	0.830239	3.99901	2.48922	5.59939	1.78512	0.80626	2.42073	0.951767	0.961541	1.52293	1.6707
900	Xl.6596.2.S1_a_at	CDNA clone IMAGE:6957006	THC2468166 THC2506601 THC2601999 THC2687284	TC290128	BJ097254	3.19e-05	0.830003	2.5413	2.90258	4.08149	1.68666	2.47861	1.2303	1.2077	1.4018	1.22242	1.79852
901	Xl.12152.1.A1_at	hypothetical protein MGC68850	THC2471280	TC278277	BE679016	0.0461958	0.829789	1.72738	1.97231	2.35263	1.72509	1.36578	1.43433	1.32108	1.4097	1.47639	1.5084
902	Xl.5307.1.S1_at	Transcribed locus, moderately similar to NP_689633.1 chromosome 9 open reading frame 41 [Homo sapiens]	THC2605136	TC287569	CA982675	0.000149	0.829729	6.58456	7.01047	6.72694	2.15719	1.89467	6.19021	2.47019	2.85804	2.57069	3.41403
903	Xl.12401.1.A1_at	Transcribed locus		TC297499	BJ086027	0.0115829	0.829588	4.15004	2.36021	5.13661	1.83957	2.09772	2.06566	1.6939	1.05628	1.44145	2.00098
904	Xl.9928.2.S1_at	selenoprotein I	THC2472313 THC2601451	TC275609	BJ084122	1.7e-13	0.829504	5.29084	4.18458	5.85588	4.53713	2.77472	2.53378	2.31783	2.30772	2.34182	3.28188
905	Xl.3001.2.A1_at	Hypothetical protein MGC68668		TC260279	BG264785	6.06e-05	0.829463	49.8094	42.3686	34.7812	22.6953	32.7543	19.5421	7.5094	14.0157	9.87454	24.9972
906	Xl.1995.1.A1_x_at	hypothetical LOC495461		TC260019	BG439661	0.00381924	0.829234	1.22348	1.09431	1.2126	0.89114	1.06952	1.05928	0.969091	0.916098	0.911361	1.00665
907	Xl.19750.1.A1_at	Transcribed locus		TC298097	BJ092124	1.43e-08	0.828999	18.0018	11.48	10.3986	9.44717	5.33883	0.727276	1.31637	1.77368	1.2587	5.17109
908	Xl.16710.1.S1_at	MGC83560 protein	THC2461677	TC275928	BG407686	0.0114609	0.828934	5.1452	3.90921	2.89083	1.32844	1.39337	2.9962	1.39089	1.67277	1.13572	1.906
909	Xl.494.1.S1_at	olfactory receptor class I xb242 gene		NP277471	AJ250752.1	0.0215219	0.828856	1.24313	1.28781	1.50948	1.02518	1.06738	1.20988	1.06385	0.93168	0.973703	1.10081
910	Xl.23766.1.S1_at	Transcribed locus		TC272122	CB199705	0.00516632	0.828646	3.62221	3.15333	1.84972	1.62426	1.58527	1.44015	1.23932	1.43622	1.25969	1.54989
911	Xl.21602.1.A1_at	paired box gene 9	THC2472287 THC2477288	TC268807	AY033648.1	0.000111	0.828627	4.45296	3.13443	2.5262	1.83595	1.20196	2.36735	1.34822	1.21753	1.446	1.80175
912	Xl.2940.1.A1_at	CDNA clone IMAGE:6317933, partial cds		TC288949	BE678226	2.77e-05	0.828457	1.24621	1.17729	1.10403	1.08304	1.01223	1.07024	0.95389	0.969358	0.988265	1.05517
913	Xl.7636.1.A1_at	Transcribed locus, weakly similar to XP_532257.1 similar to KIAA0441 [Canis familiaris]		TC294602	AW198774	1.03e-05	0.828415	2.00242	1.50863	2.42547	1.53207	1.21636	1.2829	1.18558	1.16082	1.21627	1.34378
914	Xl.26239.1.A1_at	Transcribed locus		TC264906	BJ085678	2.3e-05	0.828392	2.22457	4.86961	3.5932	1.10886	2.19644	0.992676	1.13869	1.00358	1.10083	1.43266
915	Xl.17997.1.S1_at	MGC85510 protein	THC2472221	TC277657	BG816831	0.00784905	0.828031	2.38437	1.29539	1.88249	1.07674	1.08849	1.19472	0.936971	1.03924	0.873266	1.11998
916	Xl.22402.1.S1_at			TC296653	BF613551	0.0172091	0.827802	1.95551	1.91562	2.46132	1.79952	1.52169	1.6338	1.41265	1.58278	1.36426	1.65167
917	Xl.5515.1.S1_at	Transcribed locus		TC281795	BG514481	0.0389442	0.827575	2.79423	3.70866	3.86822	2.24586	2.30976	2.91448	2.26498	2.44536	2.17888	2.49003
918	Xl.3305.1.S1_a_at	hypothetical LOC494588	THC2470823	TC275266	AF027151.1	3.34e-07	0.82727	1.93168	2.46881	2.82976	2.03433	1.47594	1.37143	1.23477	1.16733	1.13525	1.62723
919	Xl.1531.1.A1_at	Transcribed locus		TC291275	BJ047704	2.66e-06	0.82719	4.00568	4.56966	3.84456	2.97537	3.33681	2.5	1.66865	1.88799	1.52055	2.9374
920	Xl.18559.2.S1_a_at	ubiquitin C	THC2477684 THC2500587 THC2501789 THC2502136 THC2554218 THC2580403	TC260705	AW198964	0.0421385	0.826761	748.377	749.164	724.069	652.608	721.374	635.903	619.565	650.616	656.569	669.962
921	Xl.19331.1.S1_at	CDNA clone IMAGE:5049191			BG360257	0.00802753	0.826302	3.18297	3.76262	2.52093	2.41109	1.97308	2.2241	1.67847	1.93564	1.98818	2.20276
922	Xl.8177.1.S1_at	nucleosome assembly protein 1-like 1	THC2465166	TC287115	BC043903.1	0.00920671	0.826232	580.053	550.386	519.921	453.635	438.091	480.062	381.567	410.444	325.913	457.263
923	Xl.8886.1.S1_at	Transcribed locus, strongly similar to XP_423967.1 similar to hypothetical protein LOC157567 [Gallus gallus]	THC2465801	TC292660	BJ042955	0.000481	0.825997	3.18464	4.28611	2.72645	2.0269	2.50818	1.86135	1.52416	1.69301	1.31239	2.13214
924	Xl.15230.1.S1_at	Transcribed locus, moderately similar to XP_534311.1 similar to DEAH (Asp-Glu-Ala-His) box polypeptide 36 [Canis familiaris]		TC277477	BU907841	2.92e-05	0.825949	2.12062	3.68206	2.97083	1.5378	1.48485	2.14872	1.28717	1.18868	1.36947	1.72379
925	Xl.16260.1.A1_at	Transcribed locus, strongly similar to XP_232336.2 similar to nuclear transcriptional repressor Mph1 [Rattus norvegicus]	THC2466647 THC2488699	TC278585	BG813799	0.000176	0.825214	4.75017	3.57008	3.15098	3.14298	1.9696	2.14323	1.98682	2.16449	2.01196	2.41861
926	Xl.15434.2.A1_at	Hypothetical protein LOC446283		TC273630	BJ079756	3.07e-07	0.825164	3.5641	2.67575	2.58001	1.96438	2.28038	1.75168	1.23119	1.24593	1.08125	1.99881
927	Xl.9045.1.A1_at	Transcribed locus		TC293739	CD326933	0.000164	0.824784	61.1144	42.8125	46.1372	23.963	28.2245	41.402	17.8263	22.445	16.2263	31.1965
928	Xl.19278.1.S1_at	hypothetical protein MGC69172	THC2472338	TC263682	BQ384122	4.01e-05	0.82475	1.72458	1.48678	1.44206	1.45029	1.0762	1.05407	1.01597	1.05452	1.07704	1.19352
929	Xl.15795.1.A1_at	Transcribed locus		TC281128	BJ044020	9.98e-05	0.824732	1.2496	1.35407	1.70701	1.06433	1.05326	1.19999	0.933969	0.952768	1.00142	1.10586
930	Xl.1217.1.S1_at	hepatic nuclear factor 4	THC2475455 THC2485407 THC2488053	TC279886	BC042224.1	0.0405093	0.824391	1.34795	1.0326	1.30692	1.0536	0.959898	0.946082	0.969821	0.855541	0.879185	0.986527
931	Xl.501.1.S1_at	c-fyn protein	THC2466974	TC264575	M27502.1	0.000418	0.824332	2.42148	1.73815	2.76239	1.50529	1.21228	1.84879	1.14481	1.12271	1.3049	1.52212
932	Xl.23595.2.S1_x_at	Immunoglobulin heavy chain variable region (VDJ)		NP1044396	X61328.1	0.000236	0.823962	1.84854	1.53971	2.17089	1.13758	1.11925	1.63364	1.1083	0.985082	1.08471	1.29682
933	Xl.269.1.S2_at	Insulin-like growth factor-1 receptor beta subunit	THC2464704	TC261232	AF055980.1	1.63e-07	0.823883	13.7728	14.21	12.6033	7.84143	11.2832	2.16916	2.96282	3.66564	3.57474	7.09794
934	Xl.25842.1.S1_at		THC2469642 THC2472984 THC2546649 THC2756030	NP796650	AJ556873.1	0.0159736	0.823361	1.87731	2.15658	2.12059	1.77011	1.16814	1.64764	1.42734	1.12351	1.15787	1.52863
935	Xl.10288.1.A1_at	Transcribed locus		TC296001	BF232351	3.06e-06	0.822989	1.74176	1.56405	1.36584	1.28521	0.984498	1.32775	1.0088	1.04533	0.990604	1.19915
936	Xl.9955.1.A1_at	hypothetical protein MGC81377	THC2486435	TC278143	BG020569	0.00257891	0.822829	5.99877	8.5956	7.6829	2.80878	4.37469	6.09536	3.462	2.2128	2.92537	4.42628
937	Xl.8278.1.S1_at	CDNA clone IMAGE:6865011		TC275388	BU907772	1.6e-05	0.822772	5.09514	2.819	2.81664	1.85886	1.67487	1.76363	1.61553	1.59827	1.55082	1.76579
938	Xl.5630.1.S1_a_at	Mitotic phosphoprotein 67	THC2463975 THC2515261	TC285486	AF549947.1	0.00588103	0.822661	57.3388	50.4856	30.2011	28.3525	26.3963	18.7871	11.4107	19.6358	10.8915	24.512
939	Xl.21549.1.A1_at	class IV POU-homeodomain protein	THC2476769	NP277374	AF196575.1	0.0368848	0.82205	2.19321	1.76626	2.25394	1.54234	1.26777	1.81614	1.23618	1.49106	1.17848	1.54209
940	Xl.13009.1.S1_at	hypothetical protein LOC445849		TC290754	CB593098	4.8e-06	0.821926	5.25295	3.44564	4.31614	2.79093	2.92981	3.41605	2.27855	2.19586	2.0012	3.0456
941	Xl.2837.1.A1_at	Transcribed locus		TC274984	BG552423	1.69e-08	0.82179	5.68987	3.41463	6.57874	2.38799	2.24977	3.80983	2.50718	2.47404	2.45572	2.81587
942	Xl.1942.1.A1_at	Hypothetical protein MGC68902		TC274032	BG439316	0.0328249	0.821576	3.02008	3.11086	3.21711	2.53229	1.81906	2.56828	1.57996	2.16504	1.41345	2.30654
943	Xl.23591.1.S1_at	N-cadherin, clone 9		NP1044370	S55515.1	0.000723	0.821572	8.00834	4.58484	3.84668	2.66835	2.2682	2.5521	1.57262	1.92848	1.97247	2.49622
944	Xl.3071.1.S1_at	Transcribed locus		TC294416	BG020369	0.0452298	0.821519	2.18022	1.72494	1.94965	1.30029	1.46917	1.76167	1.38703	1.46678	1.26917	1.51038
945	Xl.25650.1.A1_at	Transcribed locus, weakly similar to XP_418505.1 similar to SVAP1 protein [Gallus gallus]		TC278738	BE026934	0.0327943	0.821188	1.50052	1.43575	1.09813	1.03521	1.04566	1.03878	1.01053	0.946632	1.00476	1.03988
946	Xl.3762.1.A1_at	hypothetical protein LOC445876	THC2465075	TC267071	BF428445	1.25e-08	0.821094	11.6146	7.22354	5.06085	3.10014	3.92151	3.31251	2.47852	2.33682	2.4558	3.44472
947	Xl.15480.1.A1_at	Transcribed locus, moderately similar to XP_416353.1 similar to hypothetical protein MGC33926 [Gallus gallus]		TC264348	BJ080168	0.00217499	0.820766	1.5863	2.39684	1.92	1.54309	1.23722	1.29434	1.29105	1.20202	1.23667	1.35821
948	Xl.21810.1.S1_at	stathmin-like 3	THC2472774 THC2639966	TC289229	BC041517.1	0.00394186	0.820641	3.65609	6.02489	3.43163	2.01745	2.78162	1.93787	1.20954	1.83104	1.54104	2.24565
949	Xl.46.1.S1_at	T-cell factor XTCF-3	THC2463852	TC277767	AF287149.1	0.00229559	0.820273	2.91237	2.19076	2.51724	1.20804	1.23344	2.31535	1.12613	1.39071	1.19775	1.58561
950	Xl.22108.1.S1_at	MGC81615 protein	THC2470936 THC2485604 THC2540824 THC2662802	TC260996	BG038541	8.32e-06	0.820121	1.68203	1.2277	1.47368	1.20317	1.05369	1.20178	0.972503	1.02587	0.994118	1.15288
951	Xl.23899.1.S1_at	Transcribed locus	THC2466479 THC2475305	TC290536	BJ081734	0.000647	0.82006	4.71862	2.0369	3.00815	1.62874	1.34043	1.51083	0.889783	1.04231	1.18186	1.49333
952	Xl.24492.1.S1_at	Transcribed locus, weakly similar to XP_355436.2 procollagen, type XXIV, alpha 1 [Mus musculus]		TC264951	CB562051	0.0365448	0.8197	3.73282	2.36137	5.16884	1.90873	1.12542	2.30926	1.13377	1.36533	1.672	1.78114
953	Xl.14153.1.A1_at	Transcribed locus, weakly similar to NP_081162.1 RIKEN cDNA 1500001A10 gene [Mus musculus]	THC2611030	TC268718	BJ089198	0.0006	0.819425	2.7214	1.44332	1.9899	1.01319	1.17209	1.32662	1.07831	1.1119	1.05614	1.17063
954	Xl.5846.5.A1_at	fibrinogen alpha		TC258532	BM181056	0.00441315	0.819309	1.40596	2.44764	3.07944	1.27432	0.943971	1.28493	0.835041	0.812181	1.03266	1.16774
955	Xl.26329.1.A1_at	MGC80361 protein		TC294165	CD327044	0.0074414	0.819066	6.61758	4.742	4.4928	4.47457	2.28331	2.20449	2.74706	2.4986	2.28135	2.98746
956	Xl.66.1.S1_at	forkhead box D1	THC2472554	TC296467	AF072889.1	0.00451935	0.81905	5.78343	3.83019	3.62758	3.01969	2.64008	2.81635	2.13971	2.55666	2.12737	2.82537
957	Xl.484.1.S1_at	oviductin		TC264803	U81291.1	0.0423049	0.819039	1.63534	2.0222	1.70126	1.04435	1.49053	1.40484	0.973817	1.04801	1.27112	1.31324
958	Xl.3413.1.A1_at	Hypothetical protein LOC431876		TC274736	BJ044782	0.00216567	0.818808	26.3551	31.7172	24.0303	18.1949	23.4658	16.6018	16.5675	13.8076	12.7605	19.4208
959	Xl.16499.1.A1_at	Transcribed locus		TC295532	BJ049320	0.000164	0.818094	3.96053	3.83598	5.02077	3.73407	1.97479	2.89182	2.31002	1.93978	1.96001	2.86689
960	Xl.18617.1.A1_at	Transcribed locus			BI443128	0.0172715	0.817962	2.39653	1.5337	1.53848	1.25826	0.932646	1.17719	1.08422	0.968916	1.01367	1.1227
961	Xl.17017.1.A1_at	Transcribed locus		TC271170	BM260404	0.00357091	0.81728	20.8008	21.0628	11.3465	8.80519	11.2634	8.90789	5.01843	7.44563	3.9868	9.65883
962	Xl.278.1.S1_at	stem cell leukemia protein SCL	THC2638129	TC265413	AF060151.1	0.0137132	0.817057	1.21945	1.18712	1.21561	1.10599	1.01659	1.17426	1.0637	1.018	1.06662	1.09894
963	Xl.26282.1.A1_at	Transcribed locus		TC298217	CD325804	0.00403031	0.817003	1.26972	1.55798	1.30123	1.041	1.05951	1.22979	0.913436	1.00634	1.01709	1.1101
964	Xl.20052.1.A1_at	Transcribed locus		TC283663	BJ099712	6.96e-08	0.816934	2.20722	2.90126	2.21714	1.81754	1.01506	1.88841	1.03635	0.961552	0.92797	1.57367
965	Xl.25117.1.A1_at	Transcribed locus, weakly similar to XP_424828.1 similar to chromosome 9 open reading frame 61; Friedreich ataxia region gene X123 [Gallus gallus]			CB756490	3.95e-05	0.816841	1.32564	1.3181	1.86989	1.10758	1.14207	1.07395	0.993718	0.985354	0.940228	1.10786
966	Xl.11494.1.A1_at	Transcribed locus			BF072188	2.63e-05	0.816595	4.05843	3.53861	7.85068	2.74926	1.71542	1.86465	1.45361	1.26336	1.53574	2.10978
967	Xl.6975.1.S1_at	protein associated with PRK1	THC2486458	TC261362	BC042359.1	0.000772	0.81652	115.615	90.0281	113.675	38.826	45.9579	98.3275	45.9743	49.3602	38.8197	61.0371
968	Xl.10016.1.A1_at	Transcribed locus		TC260138	BI449538	4.83e-11	0.816341	15.8337	21.819	10.3541	8.51691	7.4965	8.28063	3.54124	3.48285	3.79569	8.09801
969	Xl.4448.2.S1_x_at	RAB1, member RAS oncogene family		TC275110	BJ080594	5.31e-05	0.816147	96.0417	103.499	78.4303	76.4088	56.2021	69.2891	41.6764	51.0386	44.6108	67.3
970	Xl.23397.1.A1_at	hypothetical protein MGC64534	THC2469431	TC291050	CB208400	0.046712	0.815418	1.64444	1.39727	1.71939	1.30668	1.1496	1.35205	0.947556	0.996276	1.23604	1.26944
971	Xl.3582.1.S1_at	Transcribed locus, weakly similar to NP_031777.1 cytochrome c oxidase, subunit VIIIb [Mus musculus]		TC291672	BI937236	0.00382893	0.815403	203.507	203.336	200.254	170.663	119.319	157.432	121.1	76.7153	93.4176	149.138
972	Xl.21643.1.S1_at	Immunoglobulin light chain type III	THC2472653	TC272508	L76586.1	3.52e-05	0.815046	1.42113	1.64391	1.6801	1.38793	1.19493	1.3832	1.13136	1.04704	1.12329	1.32202
973	Xl.3088.3.S1_at	Transcribed locus, weakly similar to XP_421034.1 similar to mucin 5 [Gallus gallus]	THC2461569	TC289280	BG555475	0.000582	0.814826	5.4116	2.50211	7.342	2.27943	1.92151	1.80223	1.44073	1.68634	1.39842	2.00105
974	Xl.18494.1.A1_at				BI347917	0.000509	0.814153	1.76741	1.9265	2.7789	1.41091	1.22096	1.64366	1.30188	1.20716	1.19335	1.42518
975	Xl.447.1.S1_at	C-terminal binding protein 1	THC2469239 THC2477483 THC2484146	NP277949	AF091554.1	1.08e-06	0.813685	11.3542	10.6445	12.1333	5.23773	10.6192	4.28374	3.42815	3.73827	2.86125	6.71357
976	Xl.1934.2.S1_at	Transcribed locus, strongly similar to XP_220996.2 similar to glycoprotein IIb - rat [Rattus norvegicus]	THC2494904	TC263369	BQ385047	5.91e-05	0.813465	41.2311	36.4503	31.8645	22.5562	31.1167	25.6359	15.6234	19.5072	16.129	26.4363
977	Xl.26413.1.A1_at	Transcribed locus, strongly similar to XP_422594.1 transient receptor potential cation channel subfamily C member 1 [Gallus gallus]		TC295326	BG233607	2.55e-07	0.813393	10.8845	9.54929	6.42215	2.56218	7.23269	3.2191	0.841795	1.45285	1.40544	4.33799
978	Xl.664.1.S1_at	NK2 transcription factor related, locus 2	THC2473334	TC295831	S65507.1	0.00173148	0.812952	1.31849	1.32661	1.31769	1.23239	1.03514	1.17461	0.95132	0.94257	1.0539	1.14738
979	Xl.22307.1.A1_at	Transcribed locus, weakly similar to XP_417009.1 similar to ORF2 [Gallus gallus]		TC294461	BG018406	0.00212071	0.812855	1.07963	1.26162	1.46011	1.04682	0.964803	1.0449	0.919953	0.96826	0.963257	1.01884
980	Xl.11610.1.S1_at	Transcribed locus		TC268784	AW164880	0.0406673	0.812821	1.15498	1.27421	1.21082	1.10874	1.07715	1.11231	0.976327	0.998972	1.08375	1.0994
981	Xl.917.1.S1_at	orthodenticle homolog 5		TC287914	AB034702.1	0.000229	0.812685	1.36663	1.75429	1.24804	1.04096	1.19	0.973767	0.96305	0.948365	1.00032	1.06824
982	Xl.5846.1.S1_at	similar to actin alpha		TC275655	BC046739.1	4.15e-12	0.812354	2.76877	3.08484	7.18541	0.979926	1.23144	1.16164	0.905571	0.894055	0.903212	1.12434
983	Xl.4668.1.A1_at	Transcribed locus		TC267495	BE491064	0.00494064	0.812274	3.94175	2.48454	3.12364	2.49195	1.96103	2.12371	1.42911	1.80182	1.8386	2.19223
984	Xl.19547.1.A1_at	Transcribed locus			BQ387016	0.017359	0.811612	1.31423	1.47341	1.47776	0.977352	0.900444	1.3557	1.04923	0.986398	1.03071	1.07783
985	Xl.1226.1.S1_at	homeobox protein	THC2612605	TC282050	CB562197	0.00295527	0.811247	1.76646	1.28751	1.4817	1.30867	1.07687	1.15248	1.00888	1.08484	1.09674	1.17934
986	Xl.9089.1.A1_at	Transcribed locus		TC282489	BG346142	0.0161552	0.811193	2.09642	1.56613	2.26634	1.72163	1.27677	1.02785	1.27344	1.13925	1.2433	1.34208
987	Xl.24067.2.A1_x_at	Transcribed locus, strongly similar to XP_421216.1 similar to likely ortholog of mouse aquarius [Gallus gallus]		TC260547	BJ076006	0.0155427	0.810881	9.14715	4.50994	4.40155	2.93242	2.47027	1.78165	1.87313	2.22435	1.72352	2.39478
988	Xl.24677.1.A1_at	Transcribed locus, weakly similar to XP_368625.1 Magnaporthe grisea 70-15 MG00619.4 gene		TC272069	CB564716	0.0289504	0.810422	1.29024	1.81087	1.73008	1.28015	1.10395	1.25908	1.16319	1.06063	0.966369	1.21439
989	Xl.751.1.S1_s_at	transcription factor Hoxa2b /// transcription factor Hoxa2	THC2476121	TC278537	AF307008.1	0.0127588	0.810325	2.52824	3.37688	4.67995	2.2343	1.51969	2.36837	1.51122	1.86844	1.74146	2.04079
990	Xl.26280.1.S1_at	CDNA clone IMAGE:6870185		TC293994	CD325290	0.00132883	0.810112	1.27924	1.86336	2.98326	1.07928	0.785246	0.803221	0.808123	0.781714	0.838954	0.889248
991	Xl.18737.1.A1_at	Transcribed locus			BI445724	0.0072404	0.809909	1.8059	1.61323	2.54244	1.39771	1.34092	1.39921	1.20209	1.32085	1.23684	1.37928
992	Xl.1706.1.S1_at	hypothetical protein MGC83225	THC2461300	TC261937	BU912127	0.00156659	0.809593	2.25123	1.53282	1.63479	1.43967	1.17027	1.27472	1.03602	1.14238	1.16043	1.29489
993	Xl.6975.2.S1_at	Protein associated with PRK1	THC2467361	TC285104	BJ098137	0.000207	0.809576	53.082	52.8378	61.602	18.5529	22.8627	53.0976	25.422	21.2784	21.2892	31.5044
994	Xl.13031.1.A1_at	Transcribed locus		TC283879	BJ099841	0.000172	0.809477	5.84159	3.35642	2.86761	1.93757	2.13417	1.95459	1.52439	1.19822	1.41264	2.00877
995	Xl.22071.1.S1_x_at	Transcribed locus, strongly similar to XP_528703.1 similar to chromatin-specific transcription elongation factor large subunit [Pan troglodytes]		TC261307	BG023413	0.00201774	0.809353	3.48598	1.6283	3.34159	1.50854	1.19718	1.6276	1.4232	1.39658	1.39906	1.44444
996	Xl.4393.2.A1_at	Apoptosis inhibitor 5		TC263774	BI350075	4.85e-05	0.809009	2.50913	1.64227	2.42391	1.32418	1.82213	1.44576	1.23867	1.0756	1.16326	1.53069
997	Xl.23425.1.A1_at	Transcribed locus		TC281113	BG408085	2.69e-08	0.808987	1.30557	1.12529	1.20762	0.989928	0.955973	1.16559	0.968978	0.96149	0.956807	1.03716
998	Xl.10470.1.A1_at	Transcribed locus		TC295556	BF048378	1.33e-06	0.808334	2.52461	2.69209	3.94714	1.71282	1.2685	2.53028	1.30042	1.41385	1.40451	1.8372
999	Xl.21601.1.A1_at	inversin	THC2470779	TC283373	AF465262.1	0.00221391	0.807963	1.80873	1.99069	2.71916	1.32778	1.20135	1.82667	1.16146	1.28976	1.30371	1.45193
1000	Xl.21034.1.S1_at	T-box 20	THC2616359	NP541311	AY154394.1	0.000216	0.807939	1.31455	1.15843	1.4624	1.17155	0.971897	1.12361	0.980013	0.914075	0.973135	1.08902
1001	Xl.25197.1.S1_at	single-strand selective monofunctional uracil DNA glycosylase	THC2462930	TC291384	AF125181.1	0.0149699	0.807617	6.21925	2.17866	3.057	0.814647	0.682101	1.43809	0.846803	0.90457	0.74152	0.97828
1002	Xl.348.1.S1_at	tail-specific thyroid hormone up-regulated (gene 5)	THC2476599 THC2490283	NP278076	U37373.1	0.0053328	0.807491	1.53718	1.41819	1.39693	1.35864	1.16887	1.22706	0.9852	1.14605	1.08862	1.25153
1003	Xl.8755.1.A1_at	Transcribed locus			BG161512	0.000945	0.807481	1.32817	1.03544	1.32966	0.994073	0.991385	1.07006	0.951267	0.980355	0.979073	1.0185
1004	Xl.632.1.S1_at	XEBF-3 protein	NP1250057	TC271402	AF040994.3	5.11e-05	0.807341	1.78294	1.64122	1.757	1.62279	1.35123	1.2326	1.01856	1.03025	1.15244	1.40221
1005	XlAffx.1.7.S1_at	Xoo1 protein		TC264285	L20221.1	0.00399009	0.807268	1.07552	1.18054	1.02001	0.931137	0.922567	1.02564	0.872705	0.921005	0.910259	0.959782
1006	Xl.21594.1.S1_s_at	Immunoglobulin light chain type III /// Immunoglobulin light chain type III		TC272433	L76583.1	0.0275326	0.807009	1.35111	1.58195	2.20802	1.12057	0.972504	1.27679	1.0968	1.00508	0.978014	1.12329
1007	Xl.26337.1.A1_at	Transcribed locus, weakly similar to XP_421117.1 similar to hypothetical protein FLJ32675 [Gallus gallus]		TC292472	CD327732	2.12e-09	0.806868	4.19982	3.46811	2.61349	2.77864	1.75353	2.21806	1.69769	1.64905	1.62923	2.25007
1008	Xl.4480.1.A1_at	MGC80515 protein	THC2462390	TC263909	BG019795	0.0336719	0.806646	2.40609	1.54944	1.68251	1.22292	1.23935	1.39427	1.09138	1.05733	1.25056	1.28551
1009	Xl.10308.1.A1_at		THC2466953	TC269854	BF071770	1.69e-07	0.806623	3.03685	2.65201	3.09526	2.58012	2.20623	2.42942	1.72964	1.84035	1.72077	2.40526
1010	Xl.5523.1.A1_at	hypothetical protein MGC81233	THC2469386 THC2472886	TC263708	BQ398565	1.55e-06	0.806388	4.94035	7.9513	3.87383	3.33729	2.32393	2.51567	1.98178	2.12134	1.93025	2.72563
1011	Xl.16428.1.A1_at	Transcribed locus		TC286893	BJ078415	0.000662	0.806293	3.51514	2.45987	2.4046	1.81404	2.15334	1.99713	1.55509	1.76174	1.56722	1.98817
1012	Xl.18463.1.A1_at				BI347862	0.000852	0.805695	1.09617	1.22905	1.37631	0.947637	0.967997	1.12066	1.00045	1.00406	0.996111	1.0121
1013	Xl.17496.1.S1_at	C. elegans WNT family member precursor (40.4 kD) (wnt-2)	THC2463569	TC290778	BG347936	2.47e-07	0.805598	3.45612	4.50953	3.74199	1.89054	1.73019	3.60501	1.56863	1.49628	1.36822	2.40858
1014	Xl.21627.1.A1_at	POU-homeodomain protein		NP279024	U04870.1	0.00506309	0.805462	2.35385	2.11632	1.89019	1.88967	1.11656	1.63201	1.43054	1.2345	1.24794	1.54608
1015	Xl.426.2.A1_at	Androgen receptor alpha isoform	THC2476228 THC2490561	TC293802	CD324789	0.00351019	0.805454	2.27162	2.15083	1.33842	1.36169	1.0919	1.2472	1.15217	1.10555	1.03839	1.2336
1016	Xl.19986.1.S1_x_at	Patched-2'			AB037689.1	0.00079	0.805425	3.15242	1.44206	2.11971	1.1429	1.01549	1.24417	1.03104	1.06774	1.00105	1.13419
1017	Xl.9746.1.S1_at	Transcribed locus, weakly similar to XP_522080.1 similar to hypothetical protein FLJ10786 [Pan troglodytes]		TC282008	BG020958	0.0308694	0.805315	1.42455	1.35681	1.14715	1.09397	1.05388	1.15709	1.00602	1.07104	0.947152	1.10164
1018	Xl.14978.1.S1_at	Transcribed locus, moderately similar to NP_919324.1 tripartite motif-containing 45 [Mus musculus]		TC294239	BQ731483	4.62e-06	0.805171	4.37548	2.6837	3.67094	2.57848	2.0122	2.79546	1.95589	1.83933	1.76259	2.46204
1019	Xl.21647.1.A1_a_at	estrogen receptor alpha 1		NP1044421	L20736.1	0.000887	0.804974	1.58086	1.62137	1.82054	1.44585	1.43432	1.47055	1.23461	1.27021	1.11318	1.45024
1020	Xl.8977.1.A1_at	Transcribed locus		TC272663	BJ076417	0.00403913	0.804707	45.2947	59.1547	30.5144	28.3774	27.8682	17.9011	17.3131	21.7601	17.2696	24.7156
1021	Xl.23250.1.S1_at	similar to chromosome 21 open reading frame 18	THC2464404 THC2487686 THC2518982	TC277216	BC046855.1	0.00156431	0.804647	1.216	2.29332	1.86303	1.08961	1.0426	1.04847	1.02721	0.989487	0.991376	1.06023
1022	Xl.15949.1.S1_at	hypothetical LOC494728	THC2465984 THC2481363	TC261977	BU906223	0.0298286	0.804315	3.63658	4.03466	2.92026	2.87707	1.89556	2.69119	2.36027	1.88307	1.74414	2.48794
1023	Xl.12667.1.S1_at	transcription factor 2	THC2472935	TC278261	BJ072169	0.0287319	0.804276	1.79483	1.56487	1.05642	0.983945	0.921506	0.983016	0.921936	0.949798	0.898629	0.962822
1024	Xl.18830.1.A1_at				BI446696	0.0150084	0.804074	2.02757	2.85818	2.65973	1.74178	2.05128	1.58145	1.3481	1.54222	0.991355	1.7915
1025	Xl.2467.2.S1_at	Integrin beta-3 subunit	THC2464287	TC275051	BG555066	9.93e-05	0.803908	1.73773	1.36184	1.37542	1.22926	1.18472	1.27138	1.13763	1.08659	1.12753	1.22845
1026	Xl.19980.1.A1_at	T cell receptor beta/TCR VDJ BV3 BJ4		NP278249	U60432.1	0.0120631	0.803646	1.65093	1.17921	1.39937	1.19158	1.02743	1.10216	0.932979	1.04871	1.00995	1.10706
1027	Xl.5630.1.A1_at	Mitotic phosphoprotein 67	THC2463975 THC2515261	TC285486	AF549947.1	0.000171	0.803592	46.9805	35.8421	22.4428	21.9466	18.6936	16.8329	7.96537	12.548	8.59522	19.1577
1028	Xl.16484.2.S1_at	guanylate kinase 1	THC2469282	TC289346	BJ084895	0.000123	0.803433	2.13857	1.47761	2.6468	1.53723	1.27708	1.3574	1.07073	1.14497	0.982661	1.39057
1029	Xl.5182.1.A1_at	Transcribed locus, moderately similar to XP_536605.1 similar to sperm associated antigen 7 [Canis familiaris]	THC2607069	TC288401	BF049492	0.000152	0.803427	21.2914	17.6808	17.2572	14.7989	13.9216	8.58642	7.74613	5.19499	4.49334	12.4356
1030	AFFX-TrpnX-5_at	null	null	null	null	5.75e-06	0.803381	2.36303	1.73858	2.22464	1.7501	1.60139	1.66137	1.30981	1.28233	1.18079	1.67095
1031	Xl.770.1.S1_at	heart and neural crest derivatives expressed 2	THC2472868	TC296406	AF228335.1	0.0438654	0.803291	3.29667	2.42517	2.62078	1.53374	1.88328	2.24829	1.76057	1.18401	0.892982	1.88844
1032	Xl.17283.1.A1_at	Transcribed locus, weakly similar to XP_514006.1 LOC457526 [Pan troglodytes]		TC266805	BM262254	0.000651	0.803205	1.60712	1.54316	1.86851	1.26729	1.12688	1.58156	1.17664	1.22578	1.24478	1.32525
1033	Xl.24588.2.S1_at	MGC83364 protein		TC258667	BJ067901	0.000178	0.80312	3.90718	3.67772	4.73141	3.52791	2.45386	3.09534	2.27968	1.87567	1.74102	3.0257
1034	Xl.15148.2.A1_at	CDNA clone IMAGE:7205484		TC262471	BQ383809	0.00242507	0.802717	3.56928	1.95614	5.79292	1.11086	1.5536	1.41127	1.13503	1.25753	1.12403	1.35858
1035	Xl.21816.1.S1_at	lmo4 protein		TC293023	AJ511277.1	4.59e-10	0.802682	4.59226	5.36249	6.71613	4.77662	3.23921	3.67516	2.4862	2.60679	2.49509	3.89699
1036	Xl.18980.1.A1_at	Transcribed locus			BI448894	2.04e-05	0.802006	2.51171	2.18262	2.28692	1.9839	1.30697	2.075	1.47882	1.57754	1.54132	1.78862
1037	Xl.24315.1.A1_at	Transcribed locus		TC272467	BJ057380	0.00611828	0.801302	2.10131	1.74125	1.31286	1.10525	0.934694	1.3905	1.05264	0.916827	1.01377	1.14348
1038	Xl.570.1.S1_at	adenylate cyclase activating polypeptide 1 (pituitary) receptor type I	THC2476873 THC2633528	TC293778	AF187878.1	0.0357113	0.80113	2.84705	1.61676	2.36764	1.19455	1.36612	1.76607	1.32068	1.09112	1.32739	1.44225
1039	Xl.2499.1.A1_at	hypothetical protein LOC432231	THC2467857 THC2469748 THC2490131	TC274342	BI347456	0.00455372	0.801014	1.36233	1.08146	1.28228	1.03464	1.03867	1.11398	1.01833	0.977538	0.945749	1.06243
1040	Xl.10171.1.A1_at	Transcribed locus, weakly similar to NP_034542.2 histone deacetylase 5 [Mus musculus]		TC297635	BF615564	6.24e-07	0.800997	10.243	8.16242	8.25549	1.59249	8.23137	3.75501	1.75925	2.3495	2.1475	4.52629
1041	Xl.17685.1.A1_at	Transcribed locus, weakly similar to XP_523159.1 similar to RIKEN cDNA E430018M08 [Pan troglodytes]		TC293787	BG811194	1.41e-09	0.800708	4.75887	5.18674	3.79384	4.16255	2.8249	2.45926	2.14921	2.25572	2.18891	3.1489
1042	Xl.4146.1.A1_at	Transcribed locus		TC270218	BF025557	0.0413224	0.800611	5.223	2.63234	5.57064	2.9672	1.90927	2.46093	2.00151	1.83398	2.36355	2.4458
1043	XlAffx.1.7.S1_x_at	Xoo1 protein		TC264285	L20221.1	0.0462813	0.800177	1.91937	1.2172	1.63514	1.0459	0.989141	1.30286	1.00456	0.994444	1.10038	1.11263
1044	Xl.890.1.S1_at	c-met/hepatocyte growth factor receptor	THC2465880 THC2488802 THC2491114	NP277855	AB027411.1	7.24e-07	0.799896	1.70693	1.60213	2.22146	1.40659	1.54737	1.39781	1.25913	1.22701	1.27546	1.45059
1045	Xl.4054.1.A1_at	Transcribed locus		TC273021	BF025600	0.000792	0.799679	1.59354	2.55732	2.78712	1.67094	1.494	1.42104	1.16907	1.23399	1.35042	1.52866
1046	Xl.17202.1.S1_at	similar to RNA, U transporter 1	THC2461121 THC2532128	TC289274	BC043630.1	3.82e-10	0.799512	4.08228	7.79429	3.86168	2.91304	2.50103	1.5671	1.43939	1.35415	1.37138	2.32705
1047	Xl.21575.1.A1_at	fibroblast growth factor-10	THC2480611	NP405737	AB073747.1	0.00102614	0.799493	5.12704	2.83558	3.24872	2.72126	1.63725	1.92901	1.70731	1.90553	1.81231	2.09584
1048	Xl.18890.1.A1_at	Transcribed locus			BI447601	0.00924067	0.799194	1.25883	1.07829	1.18658	1.03207	1.05872	1.07892	0.95781	0.957674	1.02499	1.05657
1049	Xl.26187.1.A1_at			TC293477	CD325828	0.00292509	0.798688	2.48736	3.65428	1.71732	1.03271	1.70077	0.914964	0.941496	1.07481	1.07321	1.21615
1050	Xl.14504.2.A1_at	Transcribed locus, weakly similar to XP_419339.1 similar to ETAA16 protein [Gallus gallus]		TC266751	BJ056668	0.00116308	0.798658	2.35735	1.98391	1.87469	1.80752	1.55357	1.34963	1.21831	0.894801	1.14777	1.57024
1051	Xl.26320.1.A1_at	Transcribed locus, weakly similar to NP_689958.1 neurexophilin 1 [Homo sapiens]		TC267256	CD361222	5.14e-05	0.79835	1.70026	1.26394	1.58023	1.12248	1.15983	1.3518	0.944214	1.02966	1.02149	1.21137
1052	Xl.21523.1.A1_at	TCR VDJ BV1S2 BJ2		NP278255	U60426.1	0.000449	0.798246	2.23562	1.38297	2.24731	1.57937	1.1817	1.24232	1.11153	1.20022	1.08161	1.33446
1053	Xl.785.1.S1_at	frog integumentary mucin B.1		NP279308	J02910.1	0.00247381	0.79794	2.01788	2.07641	3.04222	1.84242	1.08214	1.71582	1.26557	0.902844	1.10519	1.54679
1054	Xl.19505.1.S1_at	Transcribed locus, moderately similar to NP_073605.4 RNA binding motif protein 15 [Homo sapiens]	THC2482545	TC264626	BQ386507	0.000641	0.797911	6.38466	5.59791	5.70382	3.29953	5.39394	4.425	3.17935	2.61864	3.43011	4.37282
1055	Xl.4244.1.A1_at	hypothetical protein MGC68732	THC2468851	TC290854	BF048453	0.00413216	0.797627	7.49588	7.31904	7.44859	2.97714	7.11939	3.77817	3.72352	2.70112	2.24399	4.6249
1056	Xl.25778.1.S1_at	MGC85297 protein	THC2467780 THC2655741	TC272153	CD325826	0.011015	0.797441	30.8754	28.2727	30.9368	18.8298	23.0862	28.2449	21.4044	16.5397	17.9602	23.387
1057	Xl.18270.1.A1_at	Transcribed locus		TC281912	BI313869	0.000145	0.797324	3.19238	2.85494	2.09018	2.38485	1.54392	1.36282	1.45161	1.23595	1.28763	1.76387
1058	Xl.5554.1.A1_at	MGC84656 protein	THC2474549 THC2602596	TC262919	BG486696	0.000602	0.796976	2.69139	2.73015	1.54209	1.65203	1.24853	1.40769	1.28344	1.14318	1.21798	1.43608
1059	Xl.6946.2.S1_x_at	Transcribed locus, strongly similar to NP_766090.1 cDNA sequence BC057552 [Mus musculus]	THC2462646	TC286554	AW199924	0.000504	0.796711	3.97744	5.26292	4.48631	3.07432	4.0006	3.10017	2.50867	2.5382	1.95909	3.39169
1060	Xl.1216.1.S1_at	hepatocyte nuclear factor 4 beta (HNF4 beta)		TC268036	Z49827.1	4.38e-08	0.796499	1.27099	1.65093	2.25756	1.09227	1.00184	1.26933	0.96387	0.937323	0.937446	1.12115
1061	Xl.11074.1.S1_at	slow troponin I		TC289113	AF480428.1	0.0210888	0.796119	2.948	3.38138	2.06588	1.88026	1.94418	1.96941	1.83034	1.4691	1.49299	1.93128
1062	Xl.24620.1.A1_at	Transcribed locus, strongly similar to XP_418450.1 similar to F-box only protein 32 isoform 1; muscle atrophy F-box protein; atrogin-1; F-box only protein 32 [Gallus gallus]		TC285841	BJ047757	5.75e-07	0.795845	7.82964	7.23452	7.8218	4.94646	7.19901	4.50586	3.4154	2.99463	3.50629	5.55044
1063	Xl.12948.1.S1_at	Transcribed locus, moderately similar to NP_766360.1 RIKEN cDNA B230380D07 gene [Mus musculus]	THC2493379	TC267167	BG022612	0.00205352	0.795458	2.44573	2.00535	2.1316	1.98863	1.69567	1.83796	1.45403	1.67176	1.48899	1.84075
1064	Xl.11670.1.A1_at	Hypothetical protein MGC83932	THC2466563	TC286302	BJ068278	0.00112656	0.795341	3.67351	3.83501	3.86225	2.80484	1.31045	3.32936	1.60809	1.17994	1.82914	2.48155
1065	Xl.22473.1.S1_at	Transcribed locus, strongly similar to XP_418550.1 similar to KIAA0010 [Gallus gallus]		TC291252	BM262697	0.000233	0.795143	1.384	1.06949	1.37127	1.11469	1.01735	1.06786	0.969428	0.980348	1.01157	1.06664
1066	Xl.6045.1.S1_at	Na+/K+-transporting ATPase beta subunit	THC2469767	TC287619	M37788.1	0.00579106	0.794984	51.6848	49.7618	37.6903	25.796	41.9629	18.4827	16.552	24.2148	20.697	28.7472
1067	Xl.741.1.S1_at	Smad8C protein		TC293041	AF464929.1	0.0196125	0.794467	2.8824	4.19591	5.09685	2.90663	2.80702	1.68282	1.21179	1.96887	1.98678	2.46549
1068	Xl.14028.1.S1_at	hypothetical protein MGC83858	THC2478773 THC2576553	TC289675	BE680323	0.000953	0.794304	1.92275	2.98853	2.36992	1.58148	1.5767	1.97555	1.37	1.54381	1.39703	1.71125
1069	Xl.7092.1.A1_at	Transcribed locus, moderately similar to XP_047325.5 THO complex 2 [Homo sapiens]	THC2470758	TC288809	BG556019	0.0354775	0.79413	3.80587	4.3141	3.81485	1.97725	3.31669	3.3378	2.04917	2.75656	2.10183	2.87725
1070	Xl.14347.1.S1_at	Transcribed locus		TC280535	BM192898	0.00444478	0.793817	0.969613	1.15757	1.30903	0.9441	0.910374	0.955407	0.908956	0.890042	0.917005	0.936627
1071	Xl.14022.1.A1_at	Transcribed locus, moderately similar to XP_547194.1 similar to c371H6.1 (KIAA0516 protein) [Canis familiaris]		TC267884	CD328212	0.0286488	0.793416	2.67491	2.30933	2.05641	1.33425	2.10894	1.70101	1.25466	1.63367	1.33186	1.71474
1072	Xl.9833.1.S1_at	TAB1	THC2466030 THC2604524	TC268395	U92031.1	0.0301292	0.793024	1.35939	1.42888	1.60179	1.25432	1.22344	1.35094	1.23486	1.14879	1.07056	1.27623
1073	Xl.12017.1.A1_at	Transcribed locus		TC295108	BI448446	0.0198151	0.792098	1.2336	1.4019	1.4075	1.20368	1.1562	1.213	1.08762	0.973269	1.12151	1.19096
1074	Xl.1035.1.S1_at	ribonucleoprotein	THC2478147 THC2485557	TC276565	U17598.1	0.000447	0.791953	2.41078	2.26762	2.01377	1.86427	1.54194	1.98833	1.45866	1.21368	1.41955	1.79818
1075	Xl.24880.1.S1_at	Transcribed locus, moderately similar to XP_416293.1 similar to GTP-binding protein Rhes (Ras homolog enriched in striatum) (Tumor endothelial marker 2) [Gallus gallus]		TC282186	CB755790	3.09e-06	0.791907	2.13921	1.67605	1.82494	1.55709	1.18381	1.66478	1.07484	1.10348	1.17754	1.46856
1076	Xl.23089.1.A1_at	Transcribed locus		TC281783	BJ033729	6.93e-06	0.791713	4.58547	5.15761	4.53058	3.60684	3.88005	3.77317	2.11764	2.58214	2.22148	3.75336
1077	Xl.341.1.S1_at	Poly(A) polymerase type 2	THC2462275 THC2469651 THC2472143	TC288003	BC043768.1	6.12e-08	0.791398	8.11829	8.81454	7.14952	3.20802	7.14231	4.17948	1.64723	1.03184	1.15791	4.84327
1078	Xl.15770.1.A1_at	Hypothetical protein MGC68946	THC2467631 THC2498948	TC289785	BJ079599	0.000165	0.791136	2.26197	1.79278	1.95862	1.1721	1.19142	1.93206	1.00485	1.18326	1.0783	1.43186
1079	Xl.1464.1.S2_at	similar to myosin, heavy polypeptide 4, skeletal muscle		TC286219	CB561157	0.0371102	0.79108	3.31445	2.39773	3.35896	2.58113	2.29012	2.12743	1.90154	2.2703	1.88591	2.33289
1080	Xl.6418.1.S1_at	similar to adaptor protein complex AP-1, gamma 1 subunit	THC2468328 THC2481018 THC2517521	TC261872	BJ089431	0.0077111	0.790818	5.45179	7.32321	4.32492	4.11081	3.78258	3.38127	2.88681	3.20947	3.44992	3.75822
1081	Xl.5755.1.A1_at	Transcribed locus		TC284480	BE027053	8.84e-06	0.790616	1.54748	2.02881	1.98804	1.4453	1.31599	1.65233	1.22894	1.14645	1.13096	1.47121
1082	Xl.18077.1.A1_at	Transcribed locus		TC268657	BG885134	3.66e-09	0.790209	8.21674	7.25512	8.77058	4.36111	2.36062	7.65675	1.72558	2.00624	2.06794	4.79283
1083	Xl.412.1.S1_at	frizzled-8	THC2471645 THC2474844	TC289008	AF033110.1	1.9e-06	0.790209	1.96638	1.81161	1.89236	1.5046	1.19645	1.83557	1.24678	1.29388	1.22166	1.51221
1084	Xl.13881.1.A1_at	Transcribed locus		TC270221	BJ077073	0.000315	0.789984	2.24761	2.56315	3.06102	1.92219	2.32317	1.23616	1.17125	1.3515	1.45594	1.82717
1085	Xl.18488.1.A1_at				BI347909	0.0400721	0.789958	2.92467	2.3163	1.57688	1.66874	1.17028	1.33786	0.946157	1.25149	1.24254	1.39229
1086	Xl.7063.1.S1_at	guanine nucleotide binding protein (G protein), alpha activating activity polypeptide O	THC2517584	TC276952	AF086605.1	0.020349	0.789354	2.29114	3.80461	3.05626	2.03414	2.35547	1.10938	1.19582	1.66494	1.46242	1.833
1087	Xl.7847.1.S1_x_at	Clone S10-61-F12 mRNA sequence		TC288485	AF549958.1	3.73e-07	0.788682	9.01842	10.014	11.0451	8.84653	7.19404	4.36765	2.84938	3.45573	3.61031	6.80274
1088	Xl.13098.1.A1_at	Transcribed locus, moderately similar to XP_419766.1 similar to Hypothetical protein D10Ertd438e [Gallus gallus]	THC2466988	TC289752	BJ089354	0.00682305	0.788477	2.73582	2.24133	1.52675	1.54789	1.22235	1.44202	1.23298	1.32337	1.16841	1.40409
1089	Xl.5188.1.A2_a_at	hypothetical protein LOC432141		TC271686	BG730874	0.00631068	0.788384	3.48929	4.26229	2.97136	2.74221	2.54371	2.77717	2.04193	1.72628	2.34098	2.6877
1090	Xl.11356.1.S1_at	Transcribed locus, moderately similar to NP_031943.2 eukaryotic translation initiation factor 4E [Mus musculus]	THC2469852	TC263612	BE490994	0.0265027	0.788089	1.46508	1.39901	1.16006	1.21358	0.927797	1.10218	1.05454	0.991441	0.949887	1.08118
1091	Xl.367.1.S1_at	fibroblast growth factor 9 (glia-activating factor)	THC2480639	NP278060	U47622.1	0.0202648	0.787421	1.6723	1.27523	2.05308	1.2555	1.19405	1.2362	1.04727	0.972924	1.16939	1.22858
1092	Xl.18467.1.A1_at				BI347878	0.00227334	0.787223	2.69298	2.49924	3.38448	2.57515	1.42322	2.07884	1.83306	1.64271	1.80962	2.02574
1093	Xl.15314.1.S1_at	Transcribed locus		TC272921	BJ045270	0.000522	0.787138	1.56747	1.63196	1.53556	1.30881	1.26084	1.49434	1.04197	1.03205	1.1816	1.35466
1094	Xl.23595.1.A1_x_at	immunoglobulin heavy chain variable region (VDJ)		NP1044379	X61344.1	0.000208	0.787129	1.29034	1.50841	1.59271	1.08887	1.35072	1.21637	1.0587	0.965325	1.05257	1.21865
1095	Xl.5014.2.S1_a_at	Transcribed locus, moderately similar to XP_343121.1 similar to KIAA0602 protein [Rattus norvegicus]			BE507894	8.2e-10	0.786942	109.577	104.813	109.239	82.642	78.0845	89.5621	40.7811	44.5153	44.4046	83.4295
1096	Xl.15137.1.A1_at	hypothetical protein MGC68616	THC2468694	TC275522	BJ046684	0.0226865	0.786699	4.51883	3.95203	2.95326	2.75299	2.60433	3.04626	2.50613	2.01292	2.50208	2.80119
1097	Xl.14675.1.A1_at	Transcribed locus		TC264986	BJ083687	0.0271753	0.786425	9.65007	6.56934	5.94737	5.90648	4.25419	1.52164	2.21068	3.57882	2.23658	3.8941
1098	Xl.19124.1.S1_a_at	hypothetical protein MGC68486	THC2467811 THC2488414 THC2493688	TC276215	CD328145	0.0385004	0.786126	31.7696	27.9304	13.9893	14.7838	14.0924	7.03996	5.25008	11.0796	5.90883	11.9721
1099	Xl.6680.1.S2_x_at	Hypothetical protein MGC53035	THC2474603	TC262335	BC044992.1	1.73e-05	0.785981	7.796	7.86122	7.5577	7.71777	4.034	3.77482	3.00689	2.88658	3.60227	5.17553
1100	XlAffx.1.9.S1_at				M63664.1	0.00529655	0.785273	2.4445	2.02625	2.09685	1.53097	1.06589	2.06595	1.38414	1.08604	1.11853	1.55427
1101	Xl.11508.3.S1_a_at	hypothetical protein MGC68636			BQ723809	0.0201372	0.785182	5.2616	2.95247	5.58185	3.58126	2.31837	2.52434	2.68146	2.37959	2.24645	2.80799
1102	Xl.2563.1.A1_at	Transcribed locus, weakly similar to NP_003425.2 zinc finger protein 133 (clone pHZ-13) [Homo sapiens]		TC269978	BG038886	0.00332518	0.784997	4.0069	2.06932	3.21719	2.01053	2.05039	1.98567	1.52019	1.81534	1.54943	2.01553
1103	Xl.19774.1.A1_at	Transcribed locus, weakly similar to XP_416657.1 similar to hypothetical protein FLJ14904 [Gallus gallus]	THC2466669 THC2603105	TC292697	BM262024	0.0179097	0.784926	1.16115	1.31591	1.14613	1.15962	0.948684	0.951157	0.989374	0.981095	1.01064	1.01982
1104	Xl.26365.1.A1_at	Transcribed locus		TC285961	CD361796	0.00361043	0.784841	1.88951	1.61698	1.486	1.1304	1.52288	1.33114	1.08897	1.23014	1.08658	1.32814
1105	Xl.24918.1.A1_s_at	Hypothetical protein MGC68543		TC277766	BJ080488	9.15e-06	0.78468	2.06653	2.27011	1.30348	1.3683	1.28527	1.0838	1.04751	1.04454	1.10096	1.24579
1106	Xl.8911.1.S1_at	hypothetical protein MGC68562	THC2465651 THC2527869 THC2538384	TC274471	AI880942	0.00946811	0.784567	841.806	721.059	827.802	761.629	606.755	609.856	512.43	517.152	613.505	659.414
1107	Xl.23131.1.S1_at	receptor tyrosine kinase Xror2	THC2471251	TC263557	AB087137.1	0.000478	0.784418	1.55407	1.77417	2.08067	1.49079	1.52557	1.44568	1.1594	1.31403	1.19474	1.48735
1108	Xl.15517.1.A1_at	Transcribed locus		TC294967	BJ054522	6.13e-06	0.7844	1.59856	1.28038	1.42038	1.21123	1.3333	1.08288	1.05235	1.04419	1.0899	1.20914
1109	Xl.23514.1.S1_at	mitogen-activated protein kinase associated protein 1	THC2469144	TC289381	BC043789.1	0.000134	0.783992	6.65312	5.91712	12.6259	4.44672	2.92184	4.8216	3.39864	3.13268	3.48524	4.06339
1110	Xl.21623.1.S1_at	MRNA sequence	THC2473007	TC276786	BJ068457	4e-15	0.783533	28.2217	25.5266	33.0939	8.12373	9.58663	28.0672	2.198	2.18821	2.4505	15.2592
1111	Xl.2328.1.A1_at	Transcribed locus		TC292240	BG038569	0.00144229	0.783496	2.41773	4.22473	6.39999	0.978235	1.13779	2.99572	1.39703	1.04133	1.09472	1.70392
1112	Xl.5965.1.S1_at	similar to serologically defined colon cancer antigen 16	THC2466374	TC288141	BC043791.1	1.89e-13	0.783412	21.2676	14.4272	21.0653	12.023	11.5015	14.8833	4.59016	4.45166	4.28147	12.8026
1113	Xl.8458.1.S1_at	hypothetical LOC495072	THC2471858 THC2483811	TC262464	CA986927	0.010894	0.782728	2.49399	3.16001	6.93253	1.00083	1.00221	1.82584	1.22467	1.11184	1.10078	1.27629
1114	Xl.22496.1.A1_at	MGC84356 protein		TC275543	BE678215	0.0461274	0.782725	5.24083	4.12209	4.38399	4.10968	2.92678	3.66677	2.67967	2.8596	3.47071	3.56774
1115	Xl.3275.1.S1_at	pancreatic elastase 1	THC2484072	TC265056	AF468646.1	0.0465347	0.782172	4.09047	2.71671	3.08334	2.67026	1.83216	2.5031	2.13851	2.13285	1.69305	2.33518
1116	Xl.7445.1.A1_at	hypothetical LOC495453		TC291005	BG161439	0.0143168	0.78188	3.93349	2.90701	2.78008	2.83073	1.70818	2.0242	1.75489	1.12224	1.739	2.18771
1117	Xl.15372.1.A1_at	Transcribed locus, moderately similar to NP_038902.1 neuronal d4 domain family member [Mus musculus]		TC273609	BJ054202	4.5e-05	0.781872	4.8191	1.9657	3.39676	1.77924	1.46933	2.18085	1.07443	0.700377	0.976978	1.80981
1118	Xl.21628.1.S1_at	protein kinase c type Z		NP278992	M96678.1	0.0038703	0.781217	5.14568	8.59703	5.14201	2.53665	4.58278	3.69868	2.42181	3.01528	3.00968	3.60604
1119	Xl.16180.1.A1_at	Transcribed locus, weakly similar to NP_648280.1 Dorsocross3 [Drosophila melanogaster]		TC264883	BJ055812	0.000404	0.781155	3.68305	2.54856	2.02279	1.87718	1.53681	1.82196	1.4545	1.5839	1.5381	1.74532
1120	Xl.24484.1.A1_at	Transcribed locus		TC277537	CB561765	0.0401137	0.781133	2.59759	1.40086	2.37241	1.43513	1.34136	1.44877	1.1177	1.3293	1.29599	1.40842
1121	AFFX-r2-TagH_at	null	null	null	null	0.000421	0.780945	1.68406	1.78737	3.11659	1.21218	1.1679	1.43901	1.12899	1.08628	1.17262	1.27303
1122	Xl.8278.1.S1_x_at	CDNA clone IMAGE:6865011		TC275388	BU907772	0.0297907	0.780939	2.35791	2.21698	3.16674	1.96657	1.52745	2.16697	1.78752	1.32232	1.45778	1.887
1123	Xl.4834.1.A1_at	hypothetical protein LOC443590	THC2464002	TC261565	BJ057393	0.000967	0.780895	4.74199	3.34635	4.0251	3.50465	1.794	3.09034	1.78543	2.28116	2.11114	2.79633
1124	Xl.16658.3.A1_at	Transcribed locus, weakly similar to NP_084345.1 RIKEN cDNA 4432416J03 gene [Mus musculus]		TC274966	BJ083088	4.13e-06	0.780739	1.22799	1.08959	1.0318	0.923256	0.886421	1.06681	0.91937	0.915228	0.905433	0.958829
1125	Xl.11057.1.A1_at	Transcribed locus, weakly similar to XP_420200.1 similar to Integrin beta-1 binding protein 2 (Melusin) [Gallus gallus]		TC265102	AW764507	0.0119234	0.780647	3.31327	1.8536	1.99116	1.63081	1.25284	1.46782	1.13558	1.05538	1.33941	1.45049
1126	Xl.21607.1.S1_at	thyrotropin-releasing hormone receptor 3		NP524435	AJ420780.1	0.0115765	0.780607	1.76603	1.33633	2.04404	1.36489	1.03431	1.40573	0.962036	1.13918	1.13439	1.26831
1127	Xl.1147.1.S1_at	cholecystokinin (clone CCK-CH), preprocholecystokinin		NP278890	Z47558.1	1.81e-05	0.780561	2.56695	1.65659	1.63723	1.08671	1.39393	1.46075	1.14474	1.08836	1.15382	1.3138
1128	Xl.440.1.S1_at	5' nuclease xFEN1a	THC2469346	TC291032	AF065397.1	2.56e-05	0.780531	1.70063	2.72634	1.95834	1.40186	1.63162	1.44446	1.26462	1.14991	1.20813	1.49265
1129	Xl.90.1.S1_at	internexin neuronal intermediate filament protein, alpha		NP278503	U63711.1	3.79e-08	0.780434	2.15384	7.30926	9.04222	1.72957	2.77082	1.60463	1.03533	0.860324	0.883071	2.03501
1130	Xl.21291.1.S1_at	Transcribed locus		TC296520	AW638508	0.0114262	0.78001	4.09481	3.54681	2.68082	2.45426	2.77663	2.15536	2.1855	1.55554	1.51055	2.46208
1131	Xl.16553.3.A1_at	Transcribed locus		TC262946	BJ047391	3.71e-06	0.779872	3.499	1.50436	2.63291	1.22486	0.917867	1.87019	0.975656	0.987994	0.877417	1.33764
1132	Xl.15089.1.A1_x_at	Transcribed locus		TC277439	BJ056659	0.0136278	0.779697	2.14936	2.05511	2.17114	1.59331	1.29645	2.03002	1.47257	1.19475	1.02822	1.63993
1133	Xl.3418.1.A1_at	Transcribed locus, moderately similar to XP_425765.1 similar to RNA-binding protein LIN-28 [Gallus gallus]	THC2462999	TC287984	BJ047699	0.000616	0.779484	1.56086	1.89294	2.2575	1.44161	1.39764	1.56521	1.00473	1.19809	0.94134	1.46815
1134	Xl.13493.1.A1_at	Hypothetical protein MGC81309		TC258609	BJ051895	4.87e-05	0.779005	5.28071	6.01745	3.68363	3.94109	2.51323	3.67362	2.31348	2.30827	2.67071	3.37598
1135	Xl.26182.1.A1_at	Transcribed locus		TC284448	CD326009	5.38e-06	0.778891	2.41576	2.5971	2.2216	2.37844	1.65457	1.68597	1.57555	1.4807	1.58724	1.90632
1136	Xl.21450.1.A1_at	nrl-20 POU-homeobox protein	THC2502413	TC289587	X54681.1	0.0265565	0.778628	1.83415	1.89697	2.05217	1.80151	1.37452	1.73812	1.4848	1.60071	1.44108	1.63805
1137	Xl.1136.1.A1_at	beta-2-globin		TC293817	X01560.1	3.99e-07	0.778585	3.53086	2.86042	4.56093	3.31532	1.16272	2.13318	1.49583	1.33694	1.48466	2.20374
1138	Xl.16776.3.A1_at	Hypothetical protein MGC68565		TC260268	BJ056076	0.00114709	0.77847	1.23618	1.1054	1.01445	0.893034	0.888368	1.06649	0.848521	0.900834	0.855055	0.949298
1139	AFFX-Xl-J01347-4_at	null	null	null	null	0.0450673	0.778238	1.82166	1.22549	1.88616	1.18514	1.20327	1.31025	1.18565	1.05368	0.926174	1.23289
1140	Xl.15050.1.A1_at	Transcribed locus		TC284158	BJ080870	4.04e-05	0.777122	2.05531	2.59288	1.40583	1.12953	1.19149	1.53398	0.948171	1.04504	1.05141	1.285
1141	Xl.21499.1.S1_s_at	integrin alpha 3 subunit /// integrin alpha 3 subunit	THC2469414	TC295227	L10187.1	0.0340724	0.776826	1.11861	1.05312	1.18979	0.960875	0.958125	1.09587	0.958804	0.937606	0.993569	1.00496
1142	Xl.7682.2.A1_at	MGC79035 protein		TC279445	BG346148	5.08e-06	0.776587	1.78181	1.27708	2.3955	1.20187	1.15975	1.29355	1.07221	1.02157	1.02215	1.21839
1143	Xl.21032.1.S1_at	cryptic tubulin		TC286071	AF546707.1	0.01103	0.775962	3.91483	2.38924	1.71665	1.50801	1.15694	1.37337	1.06273	1.11479	1.26437	1.34611
1144	AFFX-Xl-U57609-2_s_at	null	null	null	null	1.42e-05	0.775704	1.97468	1.51118	1.38544	1.2614	1.21695	1.35285	1.0237	1.09259	1.01222	1.27707
1145	Xl.19617.1.A1_at	Transcribed locus, moderately similar to NP_445912.1 protein kinase C, alpha binding protein [Rattus norvegicus]	THC2466908	TC277863	BQ388064	2.06e-06	0.775284	1.25439	1.58447	1.44012	1.2968	0.868043	1.19729	0.958365	0.985757	0.997593	1.12071
1146	Xl.21596.1.A1_at	mmunoglobulin light chain type III		TC272436	CB565177	0.000163	0.775189	1.84003	1.94954	1.27557	1.35567	1.11865	1.28575	1.14013	1.07416	1.06189	1.25336
1147	Xl.23471.1.S1_at	hypothetical protein MGC81479	THC2474246	TC261215	BJ051693	0.00124666	0.774448	1.06346	1.49107	1.6752	1.11411	0.974973	1.08002	0.942539	0.97216	0.886146	1.05637
1148	Xl.25743.1.S1_at	Signal transduction regulatory protein SAP-2	THC2471348 THC2684319	TC276390	AF401352.1	0.000154	0.774191	3.62569	2.15312	4.0291	2.42062	1.6893	2.37142	1.72533	1.81541	1.58315	2.16045
1149	Xl.2716.1.S1_a_at	tau-like protein-2		TC269591	AY032847.1	6.49e-06	0.774111	3.76187	3.67045	3.03638	2.31714	3.33895	2.20392	1.76529	1.93711	1.66191	2.62001
1150	Xl.22029.1.S1_at	Transcribed locus, moderately similar to XP_423817.1 similar to Hypothetical protein KIAA0144 [Gallus gallus]	THC2469454	TC285192	CB564668	0.00322663	0.774003	3.06921	2.71773	3.03248	1.63394	2.94386	1.62673	1.69837	1.59167	1.25576	2.06818
1151	Xl.21246.1.S1_at	Transcribed locus		TC296642	BU908982	0.0434182	0.773949	1.66586	1.88254	2.4298	1.30434	1.22598	1.78624	1.36419	1.17786	1.34705	1.43885
1152	Xl.625.1.S1_at	minesin-like protein	THC2463376 THC2496331	TC266044	AJ311602.1	4.93e-14	0.773743	20.3182	14.9548	17.7441	8.64642	15.4524	11.7901	4.16499	4.40461	4.26859	11.963
1153	Xl.3978.1.A1_at	Transcribed locus		TC266915	BF072095	0.0367014	0.773416	1.82222	2.4954	1.89347	1.42773	1.35872	1.83636	1.39117	1.46599	1.22093	1.54094
1154	Xl.3220.1.S1_at	hypothetical protein MGC53743	THC2466279	TC288451	BC047979.1	4.14e-09	0.77337	10.37	10.6984	13.3737	3.27632	11.6232	2.57442	2.68521	2.81404	3.0639	5.82464
1155	Xl.720.1.S1_at	thyrotropin-releasing hormone receptor 2		TC296541	AF305621.1	1.88e-05	0.77315	1.84603	2.40375	1.80904	1.51796	1.78366	1.47263	1.43282	1.48233	1.4389	1.59142
1156	Xl.249.1.S1_at	p4.2 trefoil factor		NP277656	AJ249216.1	8.53e-05	0.772994	3.44426	2.72515	3.59449	2.85841	1.67455	2.69969	1.59938	1.89585	1.60756	2.41088
1157	Xl.23640.1.S1_at	guanine nucleotide binding protein (G protein), gamma 7	THC2464113	TC276210	BC047249.1	1.53e-07	0.77294	9.58944	8.33986	7.67133	3.89493	8.39901	3.63089	2.04237	2.61717	2.11581	5.30828
1158	Xl.11721.1.A1_at	Transcribed locus, moderately similar to XP_416473.1 similar to 45kDa splicing factor; SPF 45 [Gallus gallus]	THC2468272 THC2487986	TC261996	AW148087	0.00638729	0.772791	3.64545	4.38671	3.27541	1.46862	2.31343	3.51418	2.10631	2.09378	1.726	2.43208
1159	Xl.26104.1.A1_x_at	Ig rearranged H-chain mRNA V-region (V1-D6-J5-C)		NP279268	M30026.1	0.00192933	0.772439	0.997291	0.961471	1.08516	0.96554	0.839184	0.94513	0.830204	0.876461	0.859594	0.916618
1160	Xl.23931.1.A1_at	Transcribed locus, moderately similar to XP_535486.1 similar to Mitogen-activated protein kinase 6 (Extracellular signal-regulated kinase 3) (ERK-3) (MAP kinase isoform p97) (p97-MAPK) [Canis familiaris]		TC272071	BE681251	5.8e-05	0.772428	2.03351	1.51291	2.65046	1.18032	1.18203	1.75803	1.09564	1.12652	1.19812	1.37346
1161	Xl.12402.1.A1_at	Transcribed locus		TC297081	BJ087516	0.00047	0.77195	1.19833	1.43552	1.42298	1.0914	1.27888	0.957108	0.937569	0.922579	0.81597	1.10913
1162	Xl.2955.1.A1_at	Transcribed locus		TC279574	BJ091076	3.62e-06	0.771782	2.23353	1.37101	1.9516	1.42757	1.19316	1.49957	1.10395	1.00991	1.02439	1.37343
1163	Xl.13688.1.S1_at	similar to mitochondrial ribosomal protein L45	THC2465873	TC276213	BC043883.1	2.18e-05	0.771432	5.73243	5.4328	7.90331	3.00408	6.0771	1.66606	2.52691	2.19247	2.00631	3.58241
1164	Xl.3316.1.A1_at	Transcribed locus		TC269592	BF611082	0.00869616	0.770938	4.17737	1.57557	3.19035	1.56845	1.35738	1.59635	1.2884	1.33514	1.43877	1.50739
1165	Xl.5047.1.A1_at	Transcribed locus		TC273637	BE505327	0.0306606	0.7707	1.49565	1.56151	1.04557	0.976096	1.13069	0.960523	0.962214	0.857408	0.966848	1.02244
1166	Xl.20074.1.S1_at	CDNA clone MGC:80499 IMAGE:5156802, complete cds			BM191900	0.00370048	0.770667	2.11876	1.52619	3.0396	1.35824	1.38079	1.49585	1.29866	1.13851	1.23329	1.41163
1167	Xl.12829.1.A1_at	Transcribed locus		TC293706	BJ091552	0.00327413	0.769737	1.33839	3.85639	4.40696	1.60496	0.863616	1.46683	0.825584	1.1185	0.922367	1.3118
1168	Xl.3606.1.S1_at	secreted Xwnt8 inhibitor sizzled		TC268178	AF059570.1	0.0110619	0.769446	1.06067	1.01927	1.14668	0.967173	0.995045	1.03188	0.957166	0.972485	0.924321	0.998032
1169	Xl.2439.1.A1_at	CDNA clone MGC:82603 IMAGE:5047264, complete cds	THC2463317 THC2479985	TC292221	BG023545	0.00894738	0.769317	4.72297	1.62095	7.17557	1.94059	1.17251	1.19821	1.15162	0.818108	1.16811	1.4371
1170	Xl.10104.1.A1_at	MGC84360 protein	THC2492619 THC2530698 THC2534815 THC2574110	TC291330	BF610840	0.0175572	0.769289	13.2954	11.8129	8.39991	3.766	9.51365	7.24947	6.16346	4.21284	5.11075	6.84304
1171	Xl.24400.1.S1_at	CDNA clone IMAGE:6631419, containing frame-shift errors	THC2462864 THC2485393	TC272494	BJ079384	5.31e-07	0.769237	7.13876	7.34272	5.80264	6.70516	2.48242	3.50712	2.40894	1.90918	2.14326	4.23157
1172	Xl.11499.1.A1_at	Transcribed locus, weakly similar to NP_084345.1 RIKEN cDNA 4432416J03 gene [Mus musculus]		TC291429	BE490952	0.00740208	0.769231	1.27784	1.08328	1.25036	1.17187	0.964289	0.965829	0.9812	0.874019	0.911227	1.034
1173	Xl.21483.1.S1_x_at	Ig rearranged H-chain mRNA V-region (V4-D3-J1-C)		NP279259	M30035.1	8.43e-05	0.769137	1.00763	1.12027	1.42732	0.959595	0.894926	0.958336	0.907599	0.918426	0.915692	0.937619
1174	Xl.21450.1.S1_at	nrl-20 POU-homeobox protein	THC2502413	TC289587	X54681.1	3.82e-09	0.768982	3.24102	2.22627	2.62331	2.21489	1.85952	2.28125	1.58553	1.61308	1.64979	2.11855
1175	Xl.999.1.S1_at	cephalic hedgehog protein		NP279022	U26349.1	0.00381536	0.768663	1.34445	1.20476	1.10807	1.00181	0.995195	1.16295	0.978844	1.00907	0.943596	1.05332
1176	Xl.21508.1.A1_at	CUB and Sushi multiple domains 1/integumentary mucin B.1	THC2568278	TC280518	Y08296.1	4.61e-11	0.768157	2.70836	1.8995	1.90043	1.78018	1.54713	1.66644	1.23215	1.20529	1.23449	1.66458
1177	Xl.463.1.S1_at	axin	THC2463128 THC2481270	TC292136	AF097313.1	8.91e-05	0.767004	4.20804	2.01391	3.67054	1.86988	1.69525	2.56089	1.66232	1.42555	1.47698	2.04201
1178	Xl.5961.3.S1_x_at	Transcribed locus, moderately similar to NP_766333.1 Tu translation elongation factor, mitochondrial [Mus musculus]	THC2462340 THC2494235 THC2499112	TC261820	BI940525	0.00117492	0.766558	6.83049	3.97534	3.95539	3.5529	2.20953	3.32389	1.5501	1.82405	2.33277	3.02877
1179	Xl.4007.1.A1_at	Transcribed locus		TC278513	BG161858	0.0310056	0.76655	1.76815	2.25404	2.81673	0.997742	1.81783	1.71508	1.28728	1.455	1.40098	1.51022
1180	Xl.11950.1.S1_at	Swift	THC2463288	NP362547	AF172855.1	0.000129	0.766266	1.88365	1.31984	1.68406	1.28215	1.30117	1.40886	1.15742	1.22396	1.20432	1.33073
1181	Xl.18817.1.A1_at				BI446671	0.000551	0.766167	1.58761	1.05733	1.30017	1.08554	0.959699	1.01873	0.977378	0.979539	0.95017	1.02132
1182	Xl.15358.1.A1_at	Transcribed locus, weakly similar to NP_079002.3 IQ motif containing with AAA domain [Homo sapiens]	THC2473284	TC281667	BJ053550	0.00731877	0.765763	2.73529	1.70223	2.06573	1.21206	1.67779	1.70681	1.27523	1.4388	1.37375	1.53222
1183	Xl.5583.1.S1_at	Transcribed locus		TC265670	BG514385	1.24e-05	0.765114	2.89324	2.16094	2.59784	1.85187	1.65333	2.42681	1.30071	1.47624	1.47799	1.97734
1184	Xl.12251.1.A1_at	Transcribed locus, moderately similar to XP_540157.1 LOC483042 [Canis familiaris]	THC2629754	TC267849	BF614676	0.00285427	0.765072	6.57891	2.67507	3.97439	2.09754	2.2704	2.56243	1.87756	1.32739	1.68044	2.31012
1185	Xl.15428.1.A1_at	Transcribed locus, weakly similar to XP_534299.1 similar to 40S ribosomal protein SA (p40) (34/67 kDa laminin receptor) (Colon carcinoma laminin-binding protein) (NEM/1CHD4) (Multidrug resistance-associated protein MGr1-Ag) [Canis familiaris]		TC285816	BJ076744	0.0357084	0.764606	27.189	14.8297	20.4023	7.99982	15.8469	13.5685	4.68706	11.3487	5.34265	12.4717
1186	Xl.9780.1.S1_at	debranching enzyme homolog 1 (S. cerevisiae)	THC2463602	TC262544	BC046698.1	2.14e-11	0.764135	9.61411	8.77524	7.37837	3.20081	8.73685	3.02838	2.33715	2.49878	2.36419	4.98868
1187	Xl.10673.1.S1_at	hypothetical protein LOC595046	THC2471928	TC263591	BE505586	0.000452	0.764056	1.50003	1.26091	1.1165	1.13783	1.06739	1.02918	0.980546	0.986566	1.02561	1.07813
1188	Xl.13623.1.S1_at	synaptosomal-associated protein, 25kDa	THC2465699	TC262477	AF335587.1	3.73e-06	0.764034	4.37329	1.8944	1.72965	1.06376	0.98594	1.11489	0.736673	0.780459	0.680625	1.05486
1189	Xl.72.1.S1_at	adult keratin XAK-A		TC265303	AB045600.1	3.32e-06	0.763539	2.55209	1.11347	1.75376	0.90208	0.984545	1.09552	0.946214	0.934373	0.949022	0.99405
1190	Xl.971.1.S1_at	gastric H(+)-K(+)-ATPase alpha-subunit	THC2476878	TC277562	U17249.1	0.00244371	0.76332	1.66335	2.42961	4.38246	1.43077	0.862587	1.45732	1.12872	0.974481	1.06392	1.25023
1191	Xl.197.1.S1_s_at	Connective tissue growth factor XCTGF	THC2465159 THC2490359	TC288983	U43524.1	0.00025	0.762876	3.85144	3.41375	3.44588	1.52889	0.986674	3.68353	1.14664	1.46381	1.49779	2.06636
1192	Xl.15129.2.S1_at	hypothetical protein LOC594868	THC2466578 THC2488076	TC289351	CD362923	1.54e-05	0.762025	2.14555	2.11142	1.73301	1.78021	1.55074	1.80355	1.46114	1.5389	1.47672	1.7115
1193	Xl.13796.1.A1_at	Transcribed locus		TC297626	BJ080232	0.00161436	0.761581	1.30184	1.53435	1.28903	1.23865	0.976882	1.24418	1.06273	1.01333	0.957239	1.15324
1194	Xl.15807.1.S1_at	similar to protein regulator of cytokinesis 1-like		TC275687	BC045048.1	0.0399987	0.761442	3.22899	2.54101	3.71614	1.16752	1.41784	3.01527	1.74971	1.71474	1.84655	1.86688
1195	Xl.14810.2.A1_x_at	Transcribed locus			BM179523	2.6e-09	0.761072	3.93393	2.4968	3.14679	1.72793	1.74351	2.97108	0.996017	1.07548	1.12721	2.14751
1196	Xl.8340.2.A1_a_at	protein phosphatase 1D magnesium-dependent, delta isoform		TC260756	BJ092341	2.26e-10	0.760787	2.27873	2.42861	3.32837	1.15706	2.08357	2.30231	1.33859	1.37746	1.33914	1.84765
1197	Xl.5894.2.S1_at	Hypothetical LOC495301	THC2468935	TC261119	BQ398477	0.042428	0.760403	1.78261	1.76582	1.6999	1.07551	1.11069	1.77175	0.987326	1.19422	1.22971	1.31932
1198	Xl.5472.1.S1_at	Transcribed locus		TC294281	BE576289	0.0195403	0.760273	1.54921	1.90117	1.69984	1.67878	1.22013	1.23081	1.3065	1.14387	1.25817	1.37657
1199	Xl.13299.1.S1_at	tweety homolog 2 (Drosophila)	THC2468461	TC291094	BC046859.1	4.63e-06	0.760126	4.09951	6.34961	3.007	1.77414	2.544	3.17802	1.41849	1.68802	1.65012	2.49872
1200	Xl.1029.1.S1_at	glutamate decarboxylase 1 (brain, 67kDa)	THC2468799	TC298206	U38225.1	4.21e-05	0.759606	1.82139	4.13327	2.60279	1.12785	1.93807	1.49258	1.02119	0.786807	0.987085	1.5195
1201	Xl.1209.1.S1_at	homeo box protein	THC2475523 THC2481040	TC262782 TC297480	X12499.1	3.36e-05	0.759426	2.17703	1.35885	2.15567	1.35025	1.15684	1.64739	1.01664	1.02224	1.13728	1.38483
1202	Xl.25060.1.S1_at	Transcribed locus, strongly similar to NP_080345.1 ribosomal protein L37 [Mus musculus]			CB591663	0.00330263	0.759109	1.14388	1.49508	1.85728	0.968113	0.971913	1.29104	0.994413	0.984323	0.905934	1.07702
1203	Xl.18800.1.A1_at				BI446641	0.000635	0.758742	2.05378	1.11913	1.89318	1.15527	1.31137	1.04385	0.926578	1.00707	1.03787	1.17016
1204	Xl.7586.1.S1_at	Transcribed locus, moderately similar to XP_512381.1 similar to queuine tRNA-ribosyltransferase 1 (tRNA-guanine transglycosylase); tRNA-guanine transglycosylase [Pan troglodytes]	THC2461356	TC289710	BF611480	0.00013	0.758704	6.36326	3.63766	3.66217	3.36806	2.45323	2.79101	2.27087	2.2062	2.47424	2.87077
1205	Xl.21652.1.S1_s_at	LIM class homeodomain protein	THC2481290	TC277016	CA986629	0.000306	0.758475	2.2691	1.40719	1.84144	1.53698	1.34006	1.27659	1.17492	1.24665	1.25842	1.38455
1206	Xl.18672.1.A1_at	Transcribed locus, weakly similar to NP_006781.1 titin immunoglobulin domain protein (myotilin) [Homo sapiens]	THC2461765	TC265368	BI443611	0.00620246	0.758407	1.59158	2.36245	4.61243	1.09043	1.08576	1.23721	0.952365	0.959981	1.07241	1.1378
1207	Xl.24634.1.A1_at	serine (or cysteine) proteinase inhibitor, clade A, member 1d	THC2465749	TC290020	CB562143	0.000125	0.75834	5.80539	2.23577	2.88909	1.86484	1.31448	1.58375	1.32453	1.17596	1.3031	1.58769
1208	Xl.19184.1.S1_at	protein inhibitor of activated STAT, 1	THC2465872	TC265301	AY100476.1	0.000123	0.758184	4.37675	2.4922	4.37793	2.986	2.77905	1.7314	1.71384	2.01764	1.91519	2.49882
1209	Xl.21651.1.S1_at	dynein heavy chain 9	THC2474501	NP482508	AY100020.1	0.0179792	0.758142	1.88434	1.37418	1.28918	0.903139	1.14795	1.28929	0.942784	1.00241	1.0695	1.11346
1210	Xl.19851.1.S1_at	Transcribed locus		TC281080	BQ399883	0.00303266	0.757924	3.31631	2.89848	4.00868	3.00271	1.63746	2.80412	2.14423	1.64504	1.80205	2.48143
1211	Xl.21794.1.A1_at	Ig H-chain mRNA V11-region		TC274639	M27255.1	0.00213206	0.757136	4.80132	2.33791	2.33276	1.88387	1.32416	1.63079	1.44966	1.27129	1.23682	1.61294
1212	Xl.16403.1.A1_at	Transcribed locus, weakly similar to XP_417397.1 similar to Protein phosphatase 1, regulatory subunit 3D (Protein phosphatase 1, regulatory subunit 6) (Protein phosphatase 1 binding subunit R6) [Gallus gallus]		TC296264	BJ047697	1.84e-05	0.756637	1.70456	1.28536	1.61603	1.4484	1.23332	1.10554	1.05192	0.976057	1.05612	1.26242
1213	Xl.14139.1.A1_at	Transcribed locus		TC269949	BJ081545	0.032071	0.755835	1.09634	1.25298	1.42172	0.915257	0.91673	1.20516	0.889401	0.937816	0.98821	1.01238
1214	Xl.4485.1.A1_at	Transcribed locus, moderately similar to XP_416954.1 similar to FLJ10769 protein [Gallus gallus]		TC262890	BJ086577	0.00227304	0.755805	33.0238	51.7324	53.4976	31.8155	38.7029	29.3452	29.5197	25.6232	28.841	33.2879
1215	Xl.10282.1.A1_at	CDNA clone MGC:85144 IMAGE:6869259, complete cds		TC296554	BF232267	0.00440197	0.755602	1.97361	1.71974	2.21851	1.75572	1.47945	1.75009	1.38061	1.23491	1.49242	1.66175
1216	Xl.25559.1.S1_at	hypothetical protein MGC83147	THC2469561	TC288599	BJ048347	0.049428	0.755498	3.23786	6.19444	2.85627	1.92703	1.42203	2.51965	1.86338	1.1572	1.417	1.95624
1217	Xl.270.1.S1_at	olfactory receptor class I		TC294535	AJ249404.1	0.0346529	0.755449	1.28218	1.14958	1.18391	1.11865	1.00696	1.15583	1.06537	0.969134	1.0319	1.09381
1218	Xl.15308.1.S1_at	MGC82845 protein	THC2466740 THC2487384	TC262699	BJ045190	8.99e-06	0.754867	2.25375	5.17365	4.26923	2.65626	2.21769	1.81795	1.90582	1.84787	1.77039	2.23063
1219	Xl.18847.1.A1_at	Transcribed locus		TC292214	BI446760	0.00334145	0.754627	2.7805	2.37252	2.48815	2.33458	1.31183	2.18964	1.36433	1.43351	1.71452	1.94535
1220	Xl.21487.1.A1_x_at	Ig rearranged H-chain mRNA V-region (V2-D5-J1-C)		NP279265	M30029.1	9.78e-05	0.754575	4.15804	2.56654	3.2455	2.85713	1.89088	2.50445	1.95461	1.73657	1.65748	2.41749
1221	Xl.7713.1.A1_at	Transcribed locus		TC272703	BF231796	0.00675509	0.754574	1.70732	1.51348	1.25366	1.28141	0.987758	1.3065	1.1164	1.03251	0.972142	1.19189
1222	Xl.19528.1.A1_at	hypothetical protein LOC446304		TC265449	BQ386821	0.00181775	0.754552	4.27058	3.12656	3.89998	2.33419	3.65001	2.57199	2.37358	2.35048	1.95125	2.85206
1223	Xl.25136.1.A1_at	hypothetical LOC494687	THC2463131	TC259497	CB756627	0.000124	0.754465	1.55664	1.68869	1.27088	1.08111	1.39245	1.18952	0.926279	1.04478	0.957946	1.22103
1224	Xl.23335.1.S1_at	dnaJ homolog, subfamily b, member 9	THC2467901	TC290148	BC046936.1	9.63e-05	0.754369	7.25397	6.11651	4.06442	2.75218	2.70159	5.27486	2.71879	2.17268	2.45125	3.57621
1225	Xl.14486.1.S1_at	MGC80913 protein		TC277641	CB592787	0.00075	0.754288	2.66885	3.76715	2.8679	2.9048	2.05998	1.6865	1.90498	1.65516	1.59746	2.21709
1226	Xl.21599.1.A1_at	Flamingo1		TC267478	AF518403.1	0.00474636	0.753881	1.73349	1.44211	1.14136	1.04942	1.04855	1.23672	0.892969	0.950533	1.03002	1.11157
1227	Xl.14979.1.A1_at	Transcribed locus, strongly similar to NP_776145.2 RIKEN cDNA 9630054F20 gene [Mus musculus]		TC277072	BG552524	0.000207	0.753838	3.2119	3.09208	4.15707	2.65085	2.31704	3.279	2.18413	2.33491	2.0288	2.74896
1228	Xl.9695.1.A1_at	Transcribed locus, weakly similar to XP_422502.1 similar to Complement component C8 beta chain precursor [Gallus gallus]		TC280592	BM180370	0.021152	0.753767	1.60467	1.85971	1.38236	1.30117	1.43878	1.22125	1.11888	1.02834	1.25329	1.3204
1229	Xl.20749.1.A1_at	hyroid hormone receptor beta (promoter region)		NP1044407	Z30971.1	3.17e-09	0.753388	4.74823	2.14142	3.73375	2.00309	1.88018	2.71866	1.59688	1.54686	1.62224	2.20064
1230	Xl.2483.1.A1_at	MGC84035 protein		TC289199	BJ083450	0	0.752853	8.47049	10.8195	6.86789	0.735223	8.98356	0.733886	0.55694	0.539931	0.575499	3.48422
1231	Xl.6674.1.S1_at	MGC80514 protein		TC263408	BJ083702	6.8e-06	0.752848	6.5697	5.14459	6.24464	2.4412	2.97776	6.20094	2.07431	2.58512	2.19394	3.8733
1232	Xl.24224.1.A1_at	MGC81705 protein		TC265685	BJ081238	0.00996464	0.752348	2.91309	2.13974	3.90026	2.65621	1.22438	1.71527	1.65675	1.16708	1.26407	1.86529
1233	Xl.21611.1.S1_at	aquaporin	THC2463511 THC2478488	NP566557	AY151156.1	0.000147	0.752102	1.39613	1.7629	1.67611	1.17197	1.16791	1.57375	1.18942	1.18823	1.12836	1.30454
1234	Xl.16321.1.A1_at			TC293770	BJ047359	0.000198	0.751803	1.73878	1.2034	1.38339	1.09405	1.26107	1.13176	1.00382	1.00777	1.06873	1.16229
1235	Xl.17784.1.A1_at	Transcribed locus, weakly similar to NP_085044.2 proline rich 7 (synaptic) [Homo sapiens]	THC2474093	TC293126	CD324732	0.0142015	0.751773	4.67357	3.35871	3.12456	3.02608	2.44385	2.74977	1.33809	2.1726	2.14551	2.7399
1236	Xl.20684.1.A1_at				AW198996	0.00334624	0.751568	1.02095	1.14636	1.25461	0.867968	0.897174	1.1121	0.91082	0.922995	0.878215	0.959079
1237	AFFX-Xl-M57289-1_s_at	null	null	null	null	0.00151366	0.751542	6.28952	2.37961	4.04384	2.03963	2.46766	2.34868	1.85897	1.4947	1.34546	2.28532
1238	Xl.358.1.S1_at	corticotropin releasing hormone binding protein	THC2464200	NP278069	U41858.1	7.69e-06	0.750731	1.97475	3.52851	2.39459	2.08112	1.63481	1.54716	1.38313	1.27861	1.40645	1.75436
1239	Xl.11793.1.A1_at	Putative LIM homeodomain transcription factor, N terminal	THC2471596 THC2485630	TC290351	BJ087007	0.00114216	0.75011	1.2623	0.997607	1.26855	1.01535	0.99344	1.06749	0.971362	0.935351	0.91134	1.02543
1240	Xl.5728.1.A1_at	Transcribed locus			BE026961	0.000789	0.749807	1.56383	1.3249	2.35005	1.26017	1.05154	1.30216	1.02654	1.0009	1.10331	1.20462
1241	Xl.16539.1.A1_at	hypothetical LOC496224		TC264789	BM262065	0.00454312	0.749604	21.1872	14.0767	16.1288	16.5549	9.01767	3.12202	3.57159	7.28392	3.82079	9.56488
1242	Xl.14431.1.A1_at	Transcribed locus		TC297316	BJ054995	0.00021	0.749524	1.49675	1.1782	1.35196	1.22588	1.12613	1.17874	1.04093	1.01404	0.948369	1.17691
1243	Xl.16426.1.A1_at	Transcribed locus		TC292680	BJ045456	7.82e-05	0.749289	3.42652	3.23563	6.40192	3.17968	1.9578	2.60323	1.43317	1.75021	1.83793	2.58023
1244	Xl.25107.1.A1_at	Transcribed locus		TC270461	CB756431	0.000318	0.749199	1.26808	1.12665	1.06117	0.902397	0.993781	1.10523	0.972067	0.956514	0.948649	1.00047
1245	Xl.16057.1.S1_at	Transcribed locus, moderately similar to NP_077134.1 RIKEN cDNA 1500019G21 gene [Mus musculus]	THC2461521 THC2463866 THC2494174	TC276632	BQ384152	0.0093927	0.74876	3.27173	2.8922	7.10019	1.74793	1.83952	2.38871	1.66517	1.52998	1.84647	1.99205
1246	Xl.8277.2.S1_at	CDNA clone MGC:115038 IMAGE:6948601, complete cds		TC263788	BJ099983	0.00271327	0.748607	3.75008	2.60098	2.00232	2.05	1.90068	1.67632	1.58327	1.39185	1.18766	1.87567
1247	Xl.15044.1.A1_at	Transcribed locus		TC296572	BJ076008	0.0318163	0.748605	1.31766	1.19081	1.49277	1.00341	0.885516	1.31152	1.04227	0.914187	0.933619	1.06681
1248	Xl.15500.1.A1_at	Transcribed locus			BJ055836	3.8e-05	0.748559	1.25142	1.1307	1.00608	0.954769	0.921955	1.07307	0.927238	0.922021	0.900524	0.983264
1249	Xl.16608.1.A1_at	Transcribed locus		TC259205	CA988281	0.000212	0.748405	25.7921	25.697	30.7381	11.3726	14.7162	28.4276	11.5987	12.6862	8.94454	18.1722
1250	Xl.22376.1.S1_at	Transcribed locus, moderately similar to XP_548356.1 similar to C730025P13Rik protein [Canis familiaris]	THC2543495	TC272658	BF610860	0.000484	0.748175	14.0089	7.26274	7.54384	2.13957	2.47097	8.64846	1.34839	2.76671	1.47871	4.41967
1251	Xl.22803.1.A1_at	MGC81935 protein	THC2467761	TC290399	BJ048493	0.000155	0.748108	2.47018	1.47603	2.17252	1.66391	1.43431	1.55301	1.22643	1.21075	1.04407	1.55041
1252	Xl.6004.1.A1_at	Transcribed locus, moderately similar to XP_215481.2 similar to DEAH (Asp-Glu-Ala-His) box polypeptide 29; nucleic acid helicase DDXx [Rattus norvegicus]	NP1159391 THC2466420	TC290781	BJ053115	0.000981	0.747932	12.3862	14.6102	11.7472	4.50872	13.3085	5.64781	3.47816	5.62167	3.44699	7.82167
1253	Xl.21442.1.A1_at	transcription factor LFB1 /HNF1			X64761.1	4.8e-08	0.747393	1.48238	1.60436	2.03425	1.1442	1.08166	1.65013	1.1244	1.13908	1.15154	1.29199
1254	Xl.21600.1.S1_at	type XVIII collagen middle variant		TC284852	AY052765.1	0.00549401	0.74733	2.43948	2.26809	3.29675	1.58456	1.69507	2.52395	1.64073	1.48271	1.7631	1.93453
1255	Xl.23573.1.S1_at	similar to thymine-DNA glycosylase	THC2468774	TC286763	BC041496.1	3.36e-10	0.747007	9.3072	8.56209	9.70273	4.54322	9.76038	3.75202	3.73213	3.58845	3.50734	6.01854
1256	Xl.18321.1.A1_at			TC284470	BI314377	6.16e-05	0.747005	3.61613	1.54914	2.58364	1.89052	1.38735	1.18926	1.31167	1.20687	1.2384	1.48904
1257	Xl.21870.1.S1_at	TIA1 cytotoxic granule-associated RNA binding protein	THC2468499 THC2483599	TC273507	BQ399067	0.0070217	0.746924	48.3605	37.4821	34.821	35.311	33.3267	25.2352	26.1083	29.554	26.594	31.291
1258	Xl.22294.1.S1_s_at	MGC84671 protein	THC2482774	TC290117	BG017496	0.0409381	0.746105	1.79563	1.41646	3.01591	1.12424	1.33421	1.12002	1.18206	1.10564	1.11184	1.19282
1259	Xl.21604.1.S1_at	T-cell receptor alpha		NP460576	AF440813.1	0.00159171	0.745838	1.04687	1.10776	1.43804	1.01799	0.910088	0.976366	0.948633	0.955821	0.958541	0.96815
1260	Xl.16393.1.A1_at	Transcribed locus, moderately similar to NP_080083.2 solute carrier family 16 (monocarboxylic acid transporters), member 9 [Mus musculus]		TC266242	BI446788	2.94e-05	0.745674	1.73643	2.0167	1.19872	1.12988	1.11511	1.35708	0.987855	1.06067	1.01809	1.20069
1261	Xl.1516.1.A1_at	Transcribed locus, strongly similar to NP_001027.2 ryanodine receptor 3 [Homo sapiens]		TC258901	BG812170	0.0248063	0.745335	2.45774	2.34369	4.42677	1.31634	2.46692	1.40073	1.44012	1.28244	1.63015	1.728
1262	Xl.2635.1.S1_at	Transcribed locus, moderately similar to XP_425421.1 similar to Hypothetical protein KIAA1218 [Gallus gallus]		TC279080	CB558241	8.59e-07	0.744864	4.03511	1.92377	3.83722	1.98989	1.9675	2.53555	1.51851	1.46899	1.33942	2.16431
1263	Xl.12495.1.A1_at	CDNA clone MGC:99317 IMAGE:7202639, complete cds		TC272882	BJ077305	9.76e-06	0.744606	35.1708	28.0083	22.5744	25.3927	18.9001	4.28231	10.8406	11.9055	12.3858	16.1917
1264	Xl.7956.1.A1_at	Transcribed locus, moderately similar to XP_420301.1 similar to ATP-binding cassette, sub-family B, member 7; ATP-binding cassette 7; Anemia, sideroblastic, with spinocerebellar ataxia [Gallus gallus]		TC266689	BJ078825	0.000596	0.744352	4.58555	5.62953	5.67863	2.84292	2.90281	5.42564	2.69954	1.91773	2.57532	3.72379
1265	Xl.644.1.S1_at	XFD-12' protein		TC262028	AF223426.1	0.0238229	0.743844	1.4996	2.18643	1.34095	1.07848	1.03214	1.36531	1.01444	1.11301	0.94773	1.15865
1266	Xl.1648.2.S1_at	elav like 1	THC2472867	TC259372	AW638499	0.0142174	0.743663	1.15076	1.14264	1.06636	0.977589	0.993642	1.10893	0.993449	0.904272	0.939781	1.02672
1267	Xl.8872.1.A1_at	MGC82265 protein	NP427780 THC2464948	TC262669	BG161596	8.84e-12	0.743621	4.99167	2.17598	3.82622	1.52409	1.77194	3.1437	0.917319	0.946185	0.988499	2.14658
1268	Xl.25389.1.A1_at	Transcribed locus, strongly similar to NP_659123.2 COX15 homolog, cytochrome c oxidase assembly protein (yeast) [Mus musculus]	THC2467547 THC2471455	TC263964	BE026535	0.00358934	0.743286	9.21605	3.95167	5.97995	4.39846	2.78359	3.72069	3.23966	2.6974	3.03557	3.63425
1269	Xl.10269.1.S1_at	caudal type homeo box 4		NP279380	U02034.1	0.00421652	0.743083	1.42135	1.83042	1.43783	1.44753	1.09126	1.23762	0.935602	1.13331	0.9465	1.2588
1270	Xl.18714.1.S1_at	hypothetical protein MGC69133	THC2470119 THC2503838	TC263144	CA793827	1.48e-05	0.742687	6.56329	3.76071	2.58396	2.40531	2.70408	1.37991	1.33846	1.3912	1.5937	2.1631
1271	Xl.7071.1.S1_at	nucleolin		TC286997	BF231718	1.24e-05	0.741431	132.505	150.811	116.606	106.995	116.12	114.144	86.0526	85.1939	76.2041	112.42
1272	Xl.10188.1.S1_at	hypothetical protein MGC81188	THC2475595 THC2500422	TC291055	BU901449	0.0232287	0.741101	19.2485	26.6998	22.0938	14.586	21.7785	13.5317	15.9718	13.5802	14.4925	16.6321
1273	Xl.21568.1.A1_at	fibrinogen-like protein	THC2467415	TC295151	AF170323.1	1.77e-05	0.741064	2.70161	1.64064	2.56794	1.92458	1.73511	1.64529	1.4167	1.49185	1.3601	1.76833
1274	Xl.19606.1.A1_at	Transcribed locus			BQ387940	0.00189513	0.740707	3.87184	2.64554	2.94212	1.71574	2.09473	3.00094	2.04958	1.81347	1.77284	2.27047
1275	Xl.226.1.S1_at	bagpipe homeobox homolog 1 (Drosophila)	THC2486492 THC2601550	TC295478	U75487.1	8.4e-07	0.74066	5.00318	3.40136	3.46423	3.46456	2.30355	3.10213	1.97818	2.20032	2.07999	2.95675
1276	Xl.4659.1.A1_at	hypothetical protein MGC78922	THC2470619	TC289661	BG161284	0.02324	0.74044	3.17113	4.26774	1.82845	2.21584	1.65246	1.31322	1.03567	1.34203	1.54987	1.72717
1277	Xl.14753.1.A1_at	Transcribed locus			BM179286	2.32e-08	0.740076	2.70361	3.42362	3.92901	1.80781	1.93913	3.35863	1.51429	1.39864	1.52952	2.36852
1278	Xl.9656.1.S1_at	hypothetical protein MGC53774	NP526814 THC2462655	TC276338	BC046858.1	0.00808643	0.739959	2.13445	1.14517	1.61909	0.93646	1.06783	1.28577	1.00343	1.04755	1.05968	1.09669
1279	Xl.20682.1.A1_at	Transcribed locus		TC296429	AW164900	2.09e-06	0.739952	1.41099	1.31437	2.28429	1.28282	1.00107	1.1292	1.00427	1.03036	0.994858	1.13769
1280	Xl.4061.1.A1_at	CDNA clone IMAGE:3404818, containing frame-shift errors	THC2463839	TC265025	BF024900	8.73e-05	0.739732	1.10694	1.47064	1.10336	0.92148	0.989828	1.06814	0.922208	0.937064	0.949342	0.993149
1281	Xl.16008.1.A1_at	Transcribed locus		TC264159	BQ398454	0.0405137	0.738462	2.28453	1.94289	1.43831	1.46646	1.47808	1.34424	1.33371	1.41247	1.37596	1.42959
1282	Xl.9686.1.A1_at	Transcribed locus		TC284526	BG161263	1.21e-05	0.738026	1.17	1.20815	1.41876	0.993316	1.15053	1.18993	1.01125	0.985955	0.966588	1.11126
1283	Xl.17242.1.S1_at	Transcribed locus		TC267489	BM261988	0.037597	0.737884	1.29454	1.43259	1.3672	1.02062	1.23926	1.31856	1.14358	1.04137	1.14158	1.19281
1284	Xl.19130.1.A1_at	hypothetical protein MGC83510	THC2462595	TC264512	BG811514	0.022578	0.737719	1.77286	3.19964	3.76777	2.21212	1.90447	1.14603	1.31276	1.66279	1.35803	1.7542
1285	Xl.21566.1.S1_at	procollagen alpha1(III)		TC269290	AF170330.1	0.048801	0.737594	2.56094	2.33317	3.16427	2.60543	1.84482	1.76528	1.7814	1.97738	1.98842	2.07184
1286	Xl.15010.1.S1_at	Transcribed locus, weakly similar to NP_038460.3 nuclear factor of kappa light polypeptide gene enhancer in B-cells inhibitor-like 2 [Homo sapiens]	THC2473514	TC262883	BM262053	4.59e-07	0.737117	3.53707	2.44344	2.96413	2.18773	2.04182	2.81811	1.54496	1.70902	1.57505	2.34922
1287	Xl.8384.1.A1_at	Transcribed locus		TC260195	BG021767	3.49e-06	0.736527	4.70701	4.83601	2.79729	3.22204	2.07978	3.24999	1.91723	2.11858	2.13733	2.8506
1288	Xl.21447.1.S1_at	Xsox-11 protein	THC2478286	TC263939	CA974502	0.0374231	0.736494	3.98274	4.07173	2.65113	2.73194	1.96991	3.02365	1.68128	1.87245	2.4484	2.57516
1289	Xl.17643.1.A1_at	ATPase, Ca++ transporting, plasma membrane 3			BG811070	0.000429	0.736475	4.30981	2.48405	1.67289	1.59528	1.25079	1.5522	1.09548	1.24449	1.05166	1.46609
1290	Xl.13672.1.A1_at	Transcribed locus		TC283612	BJ090052	2.03e-07	0.73612	3.31085	2.2913	2.2607	0.955071	2.62536	1.13606	1.21609	1.16513	1.13132	1.57216
1291	Xl.19818.1.A1_at	Transcribed locus			BQ399485	0.0204676	0.736034	1.12719	1.12586	1.16217	0.967835	1.02207	1.14169	0.924461	0.943566	1.01772	1.04387
1292	Xl.10468.1.S1_at	hypothetical protein LOC445859		TC262833	BG579447	0.00700962	0.735911	25.5123	21.8686	13.2474	12.4202	11.5925	16.0183	11.6893	12.5631	11.052	13.3437
1293	Xl.23625.1.S1_at	nucleoporin 155kDa	THC2462444	TC276349	BC047162.1	0.00630961	0.735876	3.54928	2.71714	2.12848	1.39572	1.58156	2.60387	1.66258	1.28171	1.3797	1.86038
1294	Xl.15183.2.A1_at	Hypothetical protein LOC398484		TC286773	BJ045434	2.8e-05	0.735256	3.75019	3.49366	2.96257	2.70034	3.29777	2.55804	2.37697	2.13913	2.18739	2.85205
1295	Xl.199.1.S1_s_at	hypothetical protein MGC64371		TC276846	CB197203	0.0028128	0.735233	1.99994	1.48978	1.40004	1.16215	1.18737	1.48955	1.13062	0.967226	1.10096	1.27969
1296	Xl.7298.1.S1_at	hypothetical protein MGC81397	THC2469940	TC275414	BJ083081	6.76e-07	0.734985	5.8079	5.03885	6.24352	5.59271	3.61553	3.98217	2.20224	2.48233	1.93873	4.3968
1297	Xl.21442.1.S1_at	transcription factor LFB1 /HNF1			X64761.1	1.47e-06	0.734936	1.44558	1.31783	1.56644	1.13525	1.2708	1.41843	1.08499	1.10458	1.13098	1.27482
1298	Xl.11608.1.S1_at	Transcribed locus		TC295399	AW164873	0.00984746	0.734858	1.86216	1.79321	3.45254	1.29123	1.36807	1.70395	1.34803	1.12295	1.10761	1.45442
1299	Xl.25586.2.A1_at	MGC83352 protein		TC284960	BQ387085	1.38e-10	0.734493	9.48836	8.08416	11.6939	6.24346	9.77239	4.72881	5.27017	5.17505	5.127	6.91489
1300	Xl.18638.1.A1_at	Transcribed locus		TC283441	BI443243	0.000425	0.733936	2.77307	3.33544	2.20941	2.45617	2.1493	1.78271	1.94059	1.8099	1.77779	2.12939
1301	Xl.2971.1.S1_at	hypothetical protein MGC52710	THC2462336	TC290177	BC042341.1	1.31e-05	0.733587	2.81153	2.20247	2.82255	2.43952	1.85406	2.01615	1.07594	1.396	1.21743	2.10324
1302	Xl.1657.1.A1_at	hypothetical protein LOC414586	THC2462996 THC2472509	TC293964	BG348955	0.00694671	0.733547	3.86578	3.40701	1.51203	1.93443	1.43398	1.43539	1.32628	1.5052	1.32467	1.60127
1303	Xl.7195.1.S1_a_at	mini chromosome maintenance deficient 6 (S. cerevisiae)	THC2469789	TC275121	AF031139.1	0.00204308	0.733501	2.00793	2.09721	4.25498	1.7288	0.923982	1.84361	1.29704	1.04234	1.06829	1.4988
1304	Xl.23353.1.S1_at	Transcribed locus			CA987680	0.000119	0.733199	3.45638	4.52179	4.41628	3.63277	2.13367	3.68033	2.47611	2.06637	2.06944	3.14892
1305	Xl.18588.1.S1_at	Clone S10-51-F7 mRNA sequence		TC259750	BI442945	0.0246951	0.732382	0.965591	1.17941	1.24072	1.04028	0.878951	0.988118	0.8331	0.929251	0.905563	0.969115
1306	Xl.21079.1.S1_at	histone H2B		TC261019	AW460377	0.0115966	0.732379	1.45171	1.08436	1.6415	1.24307	0.985838	1.05951	1.02354	1.07128	1.00831	1.09614
1307	Xl.3793.2.S1_x_at	Early endoderm-specific nuclear factor Xenf		TC290145	BG022153	0.0188395	0.73237	1.83307	1.26333	1.25777	1.15087	1.03073	1.19443	1.04623	1.0434	0.920028	1.12535
1308	Xl.13175.1.A1_at	Transcribed locus, moderately similar to NP_001656.2 ras homolog gene family, member G (rho G) [Homo sapiens]		TC278535	BF610905	0.000576	0.731477	2.22277	2.00125	2.5682	2.11663	1.42074	2.0067	1.4417	1.48131	1.63717	1.84802
1309	Xl.15514.1.A1_at	Transcribed locus		TC261271	BJ082618	0.0226594	0.731466	2.154	1.78008	2.30728	1.72063	1.43126	1.98239	1.20991	1.49434	1.54657	1.71143
1310	Xl.18863.1.A1_at	Transcribed locus			BI446979	0.00521281	0.731016	1.51554	2.85484	2.34648	1.55622	1.75849	1.35666	1.06992	1.37954	1.1965	1.55712
1311	Xl.6649.1.S1_at	MGC82673 protein	THC2464718 THC2468002	TC288377	BG022036	0.00862616	0.730743	4.00533	5.35228	3.03689	3.7126	2.21744	1.74669	2.12415	2.41124	2.09468	2.55891
1312	Xl.2648.1.A1_at	Transcribed locus, strongly similar to XP_535761.1 similar to Importin alpha-1 subunit (Karyopherin alpha-1 subunit) (SRP1-beta) (RAG cohort protein 2) (Nucleoprotein interactor 1) (NPI-1) [Canis familiaris]		TC277519	BI443070	7.69e-05	0.730484	4.72975	2.93962	4.8707	2.738	1.79841	3.97341	1.98446	2.18802	1.79004	2.83661
1313	Xl.916.2.S1_at	Signal transducer and activator of transcription 3 (acute-phase response factor)	THC2469859	TC293571	AB017701.1	0.000316	0.730359	3.24517	1.48205	2.16782	1.14477	1.74619	1.33388	1.16474	1.10682	1.24261	1.40828
1314	Xl.13700.2.A1_at	Transcribed locus		TC263990	BJ080223	0.0189713	0.729083	2.80433	3.16645	4.35703	2.6308	2.49742	2.82327	1.53353	2.14219	2.2728	2.6505
1315	Xl.5415.1.S1_at	similar to DEAD/H (Asp-Glu-Ala-Asp/His) box polypeptide 24	THC2465195 THC2511985	TC287970	CB755780	0.00149846	0.728878	6.34455	6.59317	6.27623	7.0054	2.13342	2.79456	2.20266	3.08223	2.88033	3.97779
1316	Xl.21651.1.A1_at	dynein heavy chain 9	THC2474501	NP482508	AY100020.1	3.74e-05	0.728608	1.71182	1.18736	2.56065	1.27213	1.10539	1.14752	1.04654	1.02248	0.980156	1.17502
1317	Xl.4737.1.A1_at	Transcribed locus, moderately similar to NP_955759.1 nexilin [Mus musculus]		TC271759	BJ080318	1.68e-07	0.728594	3.72084	2.5513	3.82452	2.51082	2.76977	2.81794	1.6618	1.81428	1.61541	2.69951
1318	Xl.23566.1.S1_at	Xenopus laevis, Similar to hypothetical protein MGC7221, clone IMAGE:4681576, mRNA	THC2490975 THC2522164	TC287070	BC041286.1	0.000795	0.72853	5.19135	2.442	3.84561	2.20052	2.52581	2.59218	2.3139	2.31515	2.37472	2.4395
1319	Xl.725.1.S1_at	Cytochrome P450 steroid 17-alpha-hydroxylase/17,20 lyase (CYP17)	THC2469626	TC288649	AF325435.1	0.0147858	0.72845	1.54328	1.79121	2.59535	1.04087	1.36994	1.72207	1.00631	1.05792	1.28226	1.37763
1320	Xl.19999.1.S1_at	Ig H-chain (V-D-J-C)		NP279253	M24675.1	1.13e-07	0.72799	3.17034	2.66055	1.82623	1.93606	1.27669	2.19863	1.02107	1.03158	1.15167	1.80379
1321	Xl.13122.1.A1_at	MGC82002 protein	THC2473790 THC2494034	TC276916	BJ098610	0.0087621	0.727634	2.9835	2.95581	3.45506	2.3675	2.07641	3.18012	2.29438	2.20394	2.43404	2.54134
1322	Xl.13351.1.A1_at	Transcribed locus, weakly similar to XP_543403.1 similar to RasGAP-activating-like protein 1 [Canis familiaris]		TC270838	BG553574	0.00425983	0.726956	2.25505	1.94246	2.28903	2.24051	1.4941	1.44921	1.6156	1.42901	1.47688	1.72794
1323	Xl.16805.1.A1_at	hypothetical protein LOC443598			BE026977	0.000995	0.726555	1.64568	1.65081	2.63857	1.59161	1.42327	1.16623	1.29405	1.27976	1.33869	1.39371
1324	Xl.2894.1.A1_at	hypothetical protein MGC69169		TC290804	BQ383887	0.0006	0.726423	6.90359	3.52705	4.19896	1.15236	1.45428	4.52747	2.0631	1.85811	1.76335	2.37804
1325	Xl.489.1.S1_at	exonuclease ExoI	THC2463743 THC2479410	TC291872	AF134570.1	0.00911141	0.726337	1.44524	1.98095	1.5731	1.29173	1.09517	1.55986	1.16515	0.921985	1.10742	1.31559
1326	Xl.9701.1.A1_x_at	Transcribed locus, strongly similar to NP_034591.1 homeo box B8 [Mus musculus]		TC290947	BG161451	0.0112986	0.726182	2.00092	1.918	1.26688	1.14905	0.951707	1.59078	0.906241	1.04512	1.12148	1.23051
1327	Xl.5260.1.A1_at	Transcribed locus		TC272757	BG160257	0.00664758	0.726155	3.94545	2.75089	5.29499	2.63889	3.19523	2.68915	2.49501	1.92863	2.29299	2.84109
1328	Xl.19023.1.A1_at	Transcribed locus		TC294465	BI449417	0.0252391	0.726101	7.87293	6.43972	7.78379	2.93394	7.85803	1.23639	2.53824	3.69909	2.40278	4.00945
1329	Xl.12818.1.S1_at	Transcribed locus, weakly similar to XP_376679.1 hypothetical protein FLJ25778 [Homo sapiens]	THC2619784	TC272947	BF611672	1.03e-06	0.725708	10.8728	9.91374	10.3816	1.825	8.29941	9.75524	3.514	3.62285	2.82362	6.62655
1330	Xl.10805.1.A1_at		THC2473228	TC264537	BE508680	5.57e-06	0.725534	2.0128	1.2949	1.33239	1.34979	0.95838	1.12384	0.993433	0.936307	0.947435	1.14401
1331	Xl.18080.1.A1_at	Transcribed locus, strongly similar to XP_221369.2 similar to RIKEN cDNA A730063F07 gene [Rattus norvegicus]	THC2471797	TC288073	BG885156	0.00418647	0.72553	3.34337	3.32605	5.13552	3.14625	1.82897	3.33128	1.9358	1.6264	2.32923	2.76883
1332	Xl.20150.1.A1_at	Transcribed locus, weakly similar to NP_573570.2 peroxisome proliferative activated receptor, gamma, coactivator 1, beta [Homo sapiens]	THC2477414	TC295254	BJ052494	0.000682	0.725304	5.45571	3.94579	4.0734	2.73971	2.3461	4.54155	2.0899	2.31889	2.64266	3.20912
1333	Xl.21559.1.A1_at	LIM homeobox 9	NP1211295	TC265977	CD302109	7.93e-07	0.725219	1.88703	2.263	1.99212	1.53483	2.08887	1.29809	1.2519	1.18969	1.28931	1.6406
1334	Xl.15198.2.S1_at	MGC82195 protein	THC2469218 THC2506359 THC2512779	TC276352	CB561293	0.0013161	0.725055	2.98456	6.47479	4.66758	2.73333	2.06171	3.82892	2.29312	1.71286	1.6466	2.87465
1335	Xl.23595.2.A1_x_at	Immunoglobulin heavy chain variable region (VDJ)		NP1044396	X61328.1	0.000974	0.724863	1.47442	1.75201	1.73862	1.48939	0.933187	1.53951	1.12348	1.05587	1.19087	1.3207
1336	Xl.15450.1.A1_at	Transcribed locus		TC293228	BJ079538	0.000627	0.724861	4.92421	6.60066	1.66911	2.37524	1.53699	1.49706	1.2049	1.27101	1.49655	1.8031
1337	Xl.12333.1.A1_at	Transcribed locus, weakly similar to XP_512571.1 similar to hypothetical protein [Pan troglodytes]		TC284400	BJ085233	0.00143151	0.724854	1.41439	1.25626	1.38736	1.36429	1.0924	1.11076	1.06832	0.953739	0.927106	1.18915
1338	Xl.18504.1.S1_at	Transcribed locus		TC290581	BI348409	0.000113	0.724743	3.32131	2.00121	1.78081	1.1659	2.02019	1.35718	1.04799	1.16811	0.939117	1.51442
1339	Xl.2770.1.S1_at	Transcribed locus, weakly similar to NP_002448.1 mucin 2, intestinal/tracheal [Homo sapiens]		TC290755	BG160961	0.000354	0.724705	4.27476	2.45249	3.19194	2.67926	2.41433	2.42169	1.89591	1.70194	2.06334	2.50509
1340	Xl.19142.1.A1_at	Hypothetical LOC495490			BF615690	0.00207635	0.724691	1.24927	2.3542	2.37852	1.36509	1.36779	1.45457	0.986926	1.13556	1.20429	1.39581
1341	Xl.240.1.S1_at	KH domain-containing transcription factor B3		TC288358	AF042353.1	0.000359	0.724678	6.50052	5.89842	7.5647	3.07989	7.17973	1.93256	2.78132	2.24066	3.03222	4.06406
1342	Xl.645.1.S1_at	zinc finger protein Fez	THC2475000 THC2505731	TC280468	AF195021.1	0.00110187	0.724517	4.18604	2.2394	3.89616	2.88787	1.83975	2.56127	1.47687	1.85608	1.91418	2.42963
1343	Xl.4447.1.A1_at	MGC81467 protein		TC272985	BJ079031	0.0420478	0.724082	4.18218	6.68718	3.80937	3.17057	3.76035	2.80105	2.80485	2.46913	3.11197	3.24399
1344	Xl.1093.1.S1_at	NK2 transcription factor related 5	THC2474236	TC263356	L25600.1	0.0103009	0.723618	1.67527	1.5371	1.10646	0.997046	0.925472	1.31738	0.975342	1.00235	1.0485	1.07996
1345	Xl.3711.2.A1_at	Transcribed locus		TC270162	BU901487	0.00101361	0.72317	1.71499	1.66846	1.12615	1.13616	0.986526	1.31004	1.05017	1.03856	1.0932	1.14424
1346	Xl.24124.1.A1_at	hypothetical protein MGC64451	THC2482038	TC290091	BJ086736	0.00113239	0.722873	2.52894	3.36954	3.9457	2.72599	2.1108	2.7901	1.36604	1.93924	1.78399	2.5423
1347	Xl.11309.1.A1_at	Transcribed locus		TC284521	BM083794	6.9e-05	0.72264	1.34911	1.56767	1.43922	1.46545	1.17274	1.19164	1.10689	1.16317	1.09733	1.27661
1348	Xl.269.1.S2_a_at	Insulin-like growth factor-1 receptor beta subunit	THC2464704	TC261232	AF055980.1	0.00359914	0.722054	1.92426	1.30488	2.14392	1.14074	1.067	1.69212	1.02728	1.11327	1.18908	1.29995
1349	Xl.23593.1.A1_at	tadpole repetitive sequence (XLTREP)		NP1044375	X65291.1	0.000591	0.721983	2.81747	4.43664	3.60658	2.11126	2.75615	3.2561	1.93172	2.24378	2.24263	2.70784
1350	Xl.22605.1.S1_s_at	Transcribed locus	THC2464188	TC263337	AW766753	0.0149395	0.721772	1.86715	1.41905	1.91977	1.70298	1.28416	1.2058	1.11676	1.22105	1.31769	1.39765
1351	Xl.18821.1.A1_at				BI446683	0.000626	0.721545	3.9607	2.77362	4.19501	3.01527	1.939	3.30537	2.0321	1.60498	2.10002	2.75321
1352	Xl.5522.1.A1_at	hypothetical protein MGC68737	THC2465951	TC264402	BG514489	0.00334654	0.721473	3.35304	2.49625	1.94199	2.29483	1.70461	1.62604	1.25085	1.61387	1.46051	1.87516
1353	Xl.17549.1.A1_at	Transcribed locus, weakly similar to NP_065969.2 glycerol-3-phosphate acyltransferase, mitochondrial [Homo sapiens]		TC276754	AW766942	0.000656	0.721258	3.73825	2.79848	3.05299	2.66742	2.12502	3.04993	2.03239	2.28821	1.97877	2.61412
1354	Xl.6035.1.A1_at	Transcribed locus, moderately similar to XP_538608.1 similar to hypothetical protein FLJ13193 [Canis familiaris]	THC2465856	TC258623	BG020233	0.015969	0.720808	15.1044	17.51	15.3735	9.05147	16.4053	1.76075	4.22196	7.8656	5.13279	9.0725
1355	Xl.373.1.S1_at	eomesodermin	THC2631102	TC265243	U75996.1	0.00198552	0.720481	2.53793	1.343	1.72506	1.07675	1.58348	1.11276	0.97251	1.13075	1.05219	1.25766
1356	Xl.23514.2.A1_at	Mitogen-activated protein kinase associated protein 1		TC292272	BJ049029	0.00234794	0.719755	31.0511	25.9038	19.2488	23.5352	18.2944	13.1471	12.2837	15.7703	13.4872	18.3256
1357	Xl.13989.1.S1_at	Transcribed locus, moderately similar to XP_226325.2 similar to Probable chromodomain-helicase-DNA-binding protein KIAA1416 [Rattus norvegicus]			BG347590	0.00105498	0.719718	4.25268	2.78015	4.84149	2.90368	3.45269	2.59635	2.46189	2.59582	2.21295	2.98424
1358	Xl.6680.1.S1_x_at	Hypothetical protein MGC53035	THC2474603	TC262335	BC044992.1	4.28e-05	0.719638	7.89495	8.54385	6.92795	8.00837	5.47726	3.07399	3.83821	2.95959	3.54522	5.51987
1359	Xl.16178.1.A1_at	hypothetical protein LOC431926	THC2475781 THC2621198	TC258619	BM191865	2.45e-08	0.718672	7.87122	7.44321	7.47643	4.1321	7.87018	5.25511	2.99586	2.50809	2.73537	5.75246
1360	Xl.4072.1.A1_at	Transcribed locus, weakly similar to XP_415174.1 similar to hypothetical protein FLJ13089 [Gallus gallus]		TC261347	BF024970	5.23e-07	0.718613	10.6763	3.35841	3.09491	1.21026	1.46825	1.42377	1.21397	1.2359	1.19996	1.36743
1361	Xl.13277.1.A1_at	U7 snRNA-associated Sm-like protein Lsm11	THC2474935	TC278337	BJ078136	3.88e-05	0.718606	3.75726	2.76398	3.24691	3.05887	2.83001	2.22459	2.19563	2.31872	2.36517	2.70449
1362	Xl.2665.1.S1_at	desmin		TC261140	BC046651.1	0.000193	0.717657	1.30153	1.47068	1.51734	1.43774	1.18241	1.10846	1.19607	1.17659	1.16147	1.24287
1363	Xl.3773.1.S1_at	26S proteasome subunit	THC2469302 THC2525150 THC2678068	TC274922	BC043989.1	1.52e-05	0.717213	180.831	159.099	136.429	116.061	129.203	145.416	89.6309	74.9935	71.4004	130.227
1364	Xl.26331.1.A1_at	Transcribed locus		TC292815	CD361868	0.00420031	0.716746	3.65006	5.35191	3.37103	2.8024	2.8263	3.52313	1.76772	2.54423	2.17809	3.05061
1365	Xl.26087.1.S1_at	MGC81997 protein		TC274536	BI443332	0.00302342	0.716383	1.89996	1.48365	2.68093	1.79818	0.978169	1.41159	1.05132	1.23577	0.999859	1.39598
1366	Xl.20638.1.A1_at	Transcribed locus			BE026659	0.000386	0.716382	3.95186	2.94981	6.29539	2.07812	3.00646	3.42767	2.04956	2.20242	1.71006	2.83742
1367	Xl.13790.1.S1_at	hypothetical protein LOC398523	THC2468630	TC274129	BC045250.1	0.000654	0.716065	62.7494	57.9681	59.6289	30.3846	65.7253	16.6803	25.875	29.9166	22.5474	37.5967
1368	Xl.21462.1.S1_at	protein-tyrosine kinase (E70)		NP279005	U11724.1	0.0100324	0.715936	1.43616	1.29295	1.19805	1.17748	0.949541	1.25719	0.912908	1.06401	0.946024	1.12807
1369	Xl.23618.1.S1_at	thyroid stimulating hormone alpha (TSH-alpha)	THC2470071	NP1044449	L07619.1	5.88e-09	0.715492	1.43656	1.00295	1.31403	1.14268	0.961087	1.05131	0.931005	0.935769	0.946121	1.05169
1370	Xl.5630.1.S1_x_at	Mitotic phosphoprotein 67	THC2463975 THC2515261	TC285486	AF549947.1	0.0274158	0.715468	42.7697	30.8063	20.7917	21.92	24.6478	10.759	6.95075	16.8407	7.06461	19.1089
1371	Xl.4978.1.A1_at	Transcribed locus		TC286513	BJ051983	0.0049792	0.715031	9.46225	9.83053	8.49367	3.39074	10.0364	4.39177	5.2214	3.98846	4.13565	5.93964
1372	Xl.14666.1.A1_at	Transcribed locus		TC296302	BJ082827	0.0473468	0.714841	1.82994	2.62925	1.71313	1.7285	1.29613	1.57023	1.07174	1.4855	1.12463	1.53162
1373	Xl.18469.1.A1_at				BI347881	0.000348	0.714803	2.34134	1.97957	2.15973	2.00026	1.41421	2.06118	1.51781	1.60472	1.42401	1.82522
1374	Xl.872.1.S1_at	P-domain peptide pS2 gene product homolog		NP279141	M75033.1	0.0233004	0.714726	4.29428	1.81801	2.30373	1.71441	1.46241	1.54848	1.31079	1.50436	1.23284	1.5751
1375	Xl.8940.1.A1_at	Transcribed locus		TC273850	BG554207	9.51e-05	0.71433	2.14848	2.58688	3.0471	1.32853	1.52163	2.71586	1.01088	1.3156	1.24918	1.85534
1376	Xl.25123.1.A1_at	Transcribed locus, strongly similar to NP_003015.2 intersectin 1 (SH3 domain protein) [Homo sapiens]	THC2465938 THC2478155	TC291126	CB756509	0.0183714	0.714116	2.21408	3.15773	2.88116	2.4081	1.53728	2.37602	1.82206	1.20196	1.65607	2.10713
1377	Xl.13392.1.A1_at	Transcribed locus		TC296678	BJ081635	0.0002	0.71378	2.43556	1.67248	2.5878	1.77197	1.91786	1.66734	0.886328	1.20965	1.20197	1.78572
1378	Xl.19478.1.S1_at	leucine-rich protein		TC294837	AF393212.1	0.0272429	0.713541	1.00721	1.59938	2.44777	0.928643	0.957859	1.07461	0.8811	0.910016	0.966689	0.987038
1379	Xl.3836.1.S1_at	TFIID subunit	THC2466985 THC2529222 THC2538596	TC288302	D50054.1	0.0457067	0.713063	3.07197	2.2105	2.67485	2.53792	2.11311	1.79501	2.04534	1.66881	1.93788	2.14868
1380	Xl.16658.1.S1_at	Transcribed locus, weakly similar to NP_084345.1 RIKEN cDNA 4432416J03 gene [Mus musculus]		TC289529	BG159843	0.0423726	0.712928	3.61874	2.71616	3.80303	3.51992	1.32996	1.89045	1.51049	2.1191	1.83815	2.24677
1381	Xl.21547.1.S1_at		THC2468921	TC287582	AF220437.1	0.00133254	0.712787	2.27477	3.19406	1.80989	1.83721	1.46094	1.95356	1.0591	1.27957	1.41509	1.75057
1382	Xl.22043.1.S1_at	Transcribed locus, strongly similar to NP_001367.2 dynein, cytoplasmic, heavy polypeptide 1 [Homo sapiens]		TC272837	BG555734	0.000283	0.711917	5.8829	9.24199	3.43906	3.70417	3.20322	3.3687	2.34577	2.82627	2.48832	3.42536
1383	Xl.8190.1.S1_at	homeobox protein Mix.2		TC277055	U50745.1	0.00210388	0.711748	6.4157	2.02635	3.45538	1.98799	1.33947	2.39408	1.27068	1.60602	1.21798	1.90718
1384	Xl.946.1.S1_at	thimet oligopeptidase	THC2464299 THC2466646	TC279922	AB030904.1	0.00678458	0.711387	4.768	3.49727	2.61012	2.52802	2.2729	3.01894	2.21238	1.60985	1.43106	2.60662
1385	Xl.8947.2.S1_x_at	High mobility group box 3	THC2461903	TC273714	BU908466	0.00132725	0.7112	372.944	411.698	373.007	305.385	331.336	391.047	314.56	291.135	312.939	342.589
1386	Xl.21670.1.S1_at		THC2465866	TC290938	BJ038624	0.000313	0.710778	5.22622	5.45534	6.06988	2.2118	3.72788	5.94385	2.51577	2.98038	2.17729	3.96118
1387	Xl.7928.1.S1_at	Transcribed locus, moderately similar to NP_766153.1 kelch-like 11 (Drosophila) [Mus musculus]	THC2475324	TC294591	AW199055	0.000191	0.710653	3.0308	3.06718	1.70802	2.12054	1.47428	1.97178	1.52473	1.30842	1.47016	1.85554
1388	Xl.3861.3.S1_at	MGC83935 protein		TC279068	BJ076494	0.00362505	0.710512	1.53298	2.25119	1.28842	1.35452	1.18795	1.02325	1.04082	1.11738	1.00566	1.18857
1389	Xl.23523.1.S1_at	hypothetical protein MGC53446		TC270951	BC046572.1	0.0027051	0.709965	3.44176	1.62503	3.06386	2.28161	1.7539	1.06339	1.53433	1.37054	1.52082	1.69963
1390	Xl.6731.1.S1_at	Hypothetical protein MGC69071	THC2467441	TC290093	BG020875	0.000537	0.709575	2.8457	1.64129	1.78871	1.89699	1.2102	1.13774	1.25199	1.12978	1.10467	1.41497
1391	Xl.2956.1.S1_at	elastase 3B, pancreatic	THC2469476	TC275614	BG022603	0.00275634	0.709445	2.10251	1.24266	1.49876	1.34555	1.11808	1.14478	1.06508	1.13551	1.12591	1.2028
1392	Xl.26.1.S1_at	zinc finger protein		TC260662	X70680.1	0.00174731	0.708977	3.72907	3.52324	3.73622	2.57747	2.06378	3.83049	1.17289	2.01703	1.79395	2.82392
1393	Xl.620.1.S1_s_at	secreted Xwnt8 inhibitor sizzled /// putative wnt inhibitor frzb3		TC297551	AF136184.1	7.09e-05	0.708602	1.2126	1.85805	2.41953	1.33544	1.01378	1.47089	0.991215	1.09799	1.03768	1.27337
1394	Xl.5936.1.A1_at	Transcribed locus		TC290318	BJ046977	5.4e-11	0.708583	3.63501	7.44547	6.46475	3.26578	5.29498	3.18668	2.0449	1.95543	1.8998	3.91582
1395	Xl.932.1.S1_at	DNase I		TC266398	AB027022.1	1.21e-05	0.708525	3.52552	2.81854	2.53571	2.4231	2.15096	2.78651	1.77323	1.91918	1.68049	2.45352
1396	Xl.477.1.S1_at	chloride channel ClC-5	THC2467427 THC2477339	TC263998	AF063904.1	0.0228607	0.707656	4.32322	5.74681	4.0646	4.02536	4.07988	2.28078	2.57752	3.25399	2.90848	3.46201
1397	Xl.4275.2.S1_a_at	similar to NIMA (never in mitosis gene a)-related kinase 2		TC266774	AB019557.1	0.000882	0.706852	2.72758	2.0733	1.99725	2.09611	1.71597	1.88364	1.4736	1.54551	1.69084	1.89858
1398	Xl.25332.1.A1_at	CDNA clone MGC:115057 IMAGE:6957092, complete cds	THC2463346	TC278953	BF232390	0.000266	0.706312	3.27727	2.37813	3.84575	2.36963	1.78861	3.0393	1.96678	1.76273	1.62425	2.39918
1399	Xl.4847.1.A1_at	Transcribed locus, weakly similar to XP_425623.1 similar to Protocadherin 8 precursor (Arcadlin) [Gallus gallus]		TC277675	BJ047338	2.84e-05	0.705459	1.25651	0.947773	1.25965	1.02384	0.881972	1.07319	0.88469	0.90481	0.86007	0.993001
1400	Xl.439.1.S1_at	methyl-CpG-binding protein MeCP2	THC2470539 THC2500304	TC277836	AF106951.1	0.00018	0.704508	7.17958	8.7418	7.74431	8.89175	3.29346	2.74443	3.49297	3.48398	2.68267	4.97654
1401	Xl.5183.1.S1_at	Transcribed locus		TC272621	BG016670	0.0212678	0.704381	2.03641	2.09662	1.70873	1.80923	1.70654	1.68141	1.66377	1.42111	1.42591	1.73239
1402	Xl.23546.1.S1_at	hypothetical protein MGC53199		TC278322	BC044279.1	0.00206921	0.704232	3.24977	2.1181	2.28982	2.35237	1.3263	1.97927	1.38931	1.66512	1.53416	1.88598
1403	Xl.25029.1.S1_at	ribosomal protein L12	THC2465718 THC2542998	TC260917	BC041240.1	0.0369138	0.703769	803.387	792.9	788.095	759.74	751.853	761.964	745.386	668.549	674.688	757.853
1404	Xl.16449.1.S1_at	Homeobox containing peptide Xhox 7.1	THC2471360 THC2677051	TC261800	BJ063034	0.00154058	0.703529	1.82159	1.72073	1.45296	1.34456	1.35823	1.64315	1.33324	1.20589	1.2042	1.44865
1405	Xl.1575.1.S1_at	CDNA clone IMAGE:6867286, partial cds	THC2471249	TC290049	CA971775	3.39e-07	0.703013	4.64913	6.31473	5.02619	1.68091	1.72014	6.03297	1.6026	1.35275	1.70398	3.14467
1406	Xl.2742.1.A1_at	hypothetical protein MGC69122	THC2468503	TC262482	BG161825	9.37e-07	0.702884	2.16871	2.73467	1.75498	1.47537	1.76515	1.86251	1.62509	1.64254	1.6332	1.70101
1407	Xl.24067.2.A1_a_at	Transcribed locus, strongly similar to XP_421216.1 similar to likely ortholog of mouse aquarius [Gallus gallus]		TC260547	BJ076006	0.00288673	0.702825	10.7054	7.59836	4.96052	4.24067	7.03971	2.75975	2.08668	3.60329	2.79362	4.68004
1408	Xl.15550.1.A1_at	hypothetical LOC495984			BJ085610	4.62e-05	0.701917	1.16268	1.38193	1.38999	0.9862	0.990066	1.35514	0.890295	0.937553	0.967634	1.11047
1409	Xl.8231.1.A1_at	Transcribed locus		TC263506	AW148242	0.00015	0.701895	4.62791	2.75126	2.36676	2.38548	1.95759	2.39321	1.28997	1.64336	1.58909	2.24542
1410	Xl.25978.1.A1_at	Transcribed locus, weakly similar to NP_920832.1 Oryza sativa (japonica cultivar-group) OSJNBa0050M22.6 gene		TC272175	CB756341	0.00991106	0.701594	3.49201	2.24312	1.26591	1.32668	1.26921	1.2875	1.04652	1.12071	1.21737	1.29446
1411	Xl.3382.1.A1_at	Transcribed locus		TC282273	BG513404	0.00983424	0.700917	1.65511	1.3473	1.27948	1.25415	1.26888	1.23549	0.99861	1.17661	1.03574	1.25284
1412	Xl.4073.1.A1_at		THC2469480	TC261304	BG554216	0.0444141	0.700704	30.327	42.5139	33.4638	24.4614	34.4269	23.7006	23.7851	26.6636	21.5354	27.5296
1413	Xl.5168.1.S1_at	fibrinogen, gamma polypeptide	NP425624 THC2475915	TC287875	CB565244	0.000792	0.700666	4.60344	2.4992	3.40574	2.66893	2.03393	2.99045	1.84764	2.19599	2.05938	2.56443
1414	Xl.17983.1.A1_at	Transcribed locus			BG816788	6.11e-06	0.700518	7.62136	11.0559	5.9791	4.63053	7.66545	3.83124	4.03743	3.56989	3.96506	5.37574
1415	Xl.25696.1.S1_at	Chymotrypsinogen 2		TC258700	CB562480	0.00175763	0.700477	4.16617	2.27843	1.87686	1.97212	1.24664	1.83573	1.22336	1.40029	1.05486	1.68483
1416	Xl.21960.1.S1_at	nucleosome assembly protein 1	THC2465166	TC287115	BU899602	0.000177	0.70021	4.09509	2.53648	3.44373	2.73876	2.33452	2.9966	1.79547	1.57291	2.04103	2.68996
1417	Xl.2712.1.A1_at	MGC82140 protein	THC2463044	TC263185	BG161696	0.0182803	0.699909	1.911	2.62748	1.67456	1.44952	1.51632	1.81689	1.33258	1.10128	1.44712	1.59424
1418	Xl.11417.1.S1_at	Transcribed locus, weakly similar to XP_538178.1 similar to Glypican-3 precursor (Intestinal protein OCI-5) (GTR2-2) (MXR7) [Canis familiaris]		TC280841	BE027021	0.00836514	0.699648	1.49408	1.52758	1.41267	1.51591	1.24009	0.976799	1.06152	1.11384	1.18482	1.24427
1419	Xl.11442.1.A1_at	hypothetical protein MGC81450	THC2465637	TC262683	BG018033	1.54e-08	0.699587	60.051	62.4705	67.4897	45.9309	52.7902	60.8866	26.4782	30.0787	27.0287	53.2026
1420	Xl.1123.1.S1_at	adenylate cyclase 9	THC2473343	NP278368	Z46958.1	7.26e-09	0.699101	2.76355	1.94282	1.9354	1.73433	1.45231	2.10978	1.28972	1.2779	1.33872	1.76547
1421	Xl.18847.1.A1_s_at	Transcribed locus		TC292214	BI446760	0.00017	0.69878	28.6633	27.3417	22.0508	17.4048	21.5627	25.2077	12.0926	15.7875	14.6571	21.3917
1422	Xl.721.1.S1_at	putative transcription factor DLL4	THC2476720	TC279143	L09728.1	0.00609933	0.698322	2.76787	2.93988	1.37022	1.89452	1.37182	1.37578	1.18247	1.41072	1.15867	1.54737
1423	Xl.18802.1.A1_at				BI446662	0.0133061	0.698252	1.07211	1.22107	1.06904	1.04437	0.929331	1.0819	0.989031	0.909157	0.931727	1.01853
1424	Xl.15455.1.S1_s_at	transcription factor 2 /// hypothetical protein MGC68543	THC2472935	TC290669	BU905390	0.0213705	0.697899	1.84189	1.35063	1.31839	1.4353	1.00554	1.14512	0.966402	1.14554	1.01894	1.19532
1425	Xl.940.1.S1_at	A5-protein	THC2491595 THC2521616	TC291552	D10467.1	0.0129049	0.697593	3.1103	2.74061	2.32453	2.03705	1.54688	2.75497	1.39888	1.91805	1.54576	2.11297
1426	Xl.13940.1.A1_at	Transcribed locus		TC294230	BJ077781	0.00049	0.697434	1.92682	2.46838	2.5021	2.00221	1.90738	2.12351	1.45297	1.64192	1.69534	2.01103
1427	Xl.8263.1.S1_at	ATPase, H+ transporting, lysosomal 38kDa, V0 subunit D isoform 1	NP092057 THC2470345 THC2475445	TC262671	BC042233.1	0.0189185	0.697215	15.8189	22.9069	16.135	13.5221	16.3719	13.4497	10.4787	13.3266	12.2386	14.4479
1428	Xl.3796.1.A1_at	Transcribed locus, weakly similar to XP_311626.1 Anopheles gambiae str. PEST ENSANGG00000020300 gene		TC259245	BJ045491	0.000178	0.696826	2.89508	2.70074	4.12444	1.10217	3.42116	1.5462	1.59099	1.66393	1.42493	2.02318
1429	Xl.1579.1.S1_at				BG347082	0.00499456	0.696812	2.40801	1.27104	2.30678	1.53733	1.12205	1.61671	1.33448	1.18359	1.25705	1.42536
1430	Xl.24316.1.A1_at	CDNA clone MGC:98240 IMAGE:4970066, complete cds		TC259335	BJ044037	4.5e-06	0.696086	6.50732	3.72781	3.22166	2.44167	2.46111	3.87464	1.78784	1.84443	2.09237	2.92581
1431	Xl.25845.1.S1_at	ficolin-3		NP798396	AB091341.1	0.00174467	0.696083	2.58997	2.52215	4.06063	2.12038	1.9999	2.79024	1.18431	1.78938	1.51932	2.30351
1432	Xl.7091.1.A1_at	hypothetical LOC494817		TC288220	AW767963	0.000166	0.695875	5.08507	3.82583	2.77105	2.14977	2.17506	3.73241	2.14979	1.7764	1.98596	2.68574
1433	Xl.8887.1.S1_at	Transcribed locus			AW159817	0.0179411	0.695777	32.419	23.3074	25.0017	24.1639	23.6238	16.8851	13.947	19.772	15.0846	21.5576
1434	Xl.24731.1.A1_at	Transcribed locus		TC258944	BJ056328	1.08e-07	0.695686	5.88392	3.33233	4.40597	4.09052	2.40528	3.60834	1.57316	1.44309	1.78635	3.36805
1435	Xl.603.1.S1_at	kinesin-related protein XKIF2	THC2461165 THC2672937	TC279237	U36486.2	3.87e-05	0.695442	14.0903	4.93495	4.49966	1.56337	4.37257	2.87866	1.7884	2.05737	1.5772	2.9382
1436	Xl.565.1.S1_at	synapsin IIIa	THC2475672	NP277715	AF192753.1	0.00063	0.695241	3.0774	2.68927	1.95722	1.47909	1.22416	2.66977	1.07371	1.33721	1.38571	1.79101
1437	Xl.25446.1.A1_at	Transcribed locus, weakly similar to XP_415043.1 similar to G2/mitotic-specific cyclin F [Gallus gallus]		TC264837	BJ044454	0.00568369	0.695222	1.90474	2.63487	5.60961	2.08298	1.27777	1.60299	1.27094	1.47054	1.13838	1.65458
1438	AFFX-r2-TagQ-3_at	null	null	null	null	0.00391028	0.694872	1.27589	1.42994	1.186	1.08961	1.06189	1.28503	1.05216	0.902896	0.931171	1.14551
1439	Xl.26177.1.A1_at		THC2473056 THC2534742	TC258933	CD328824	0.000646	0.694095	2.04885	1.58538	2.21507	1.54005	1.16794	1.96217	0.975522	1.06512	1.26151	1.55672
1440	Xl.234.1.S1_at	vesicle-associated membrane protein 2	THC2467868	TC289110	AF035017.1	1.68e-08	0.693904	6.57465	6.61089	3.58439	3.78574	4.55635	4.08832	1.91071	2.22523	2.11337	4.14347
1441	Xl.622.1.S1_at	connexin 38		TC278330	J03091.1	0.00892587	0.693481	2.0106	1.68684	1.76172	1.83301	1.16887	1.54306	1.42255	1.27739	1.39106	1.51498
1442	Xl.929.1.S1_at	poly(A) polymerase type 2		TC280411	U19974.1	1.08e-09	0.693054	3.51306	3.61421	3.9863	3.41067	2.93392	3.49727	2.13635	2.24795	2.15264	3.28062
1443	Xl.19641.1.A1_at	Transcribed locus, weakly similar to XP_109700.3 RIKEN cDNA 1700081L11 gene [Mus musculus]		TC268721	BQ388321	1.72e-05	0.692813	4.73386	3.858	3.55504	3.11137	3.19382	4.00146	2.42986	2.691	2.71185	3.43555
1444	Xl.22225.1.A1_at	hypothetical LOC495485		TC291927	BG023078	1.07e-07	0.692488	2.52843	1.73405	1.36566	1.04755	1.19333	1.71098	1.00335	0.996677	1.05062	1.31729
1445	Xl.9595.1.S1_at	Transcribed locus		TC273449	BG037712	0.0027405	0.692079	1.13486	1.75361	2.06583	1.41245	1.04659	1.12336	1.10424	1.13212	1.1557	1.19413
1446	Xl.19141.1.S1_at	CDNA clone IMAGE:6635737, partial cds	THC2469948 THC2473549 THC2477745 THC2481866 THC2787181	TC262168	BF614300	0.046976	0.692073	20.8541	22.8233	21.6612	22.4969	15.9681	9.18561	13.5692	6.66946	12.4042	15.8835
1447	Xl.17964.1.S1_at	Transcribed locus		TC272920	BG812180	5.07e-07	0.6917	6.15289	13.454	6.10325	1.92295	2.88962	7.84208	1.0785	1.61644	1.67919	4.21822
1448	Xl.19249.1.S1_at	Hypothetical LOC495678	THC2467356 THC2477868	TC264614	CD301703	0.013216	0.69152	5.59141	2.18124	2.73816	1.56412	2.10197	2.08777	1.75119	1.30622	1.45019	1.91795
1449	Xl.1796.1.S1_at	odd-paired-like		TC287738	AF022927.1	8.48e-05	0.691013	1.17178	1.46502	1.27893	1.27548	1.03032	1.1534	0.966037	0.951412	1.02805	1.15307
1450	Xl.22199.1.S1_at	Transcribed locus			BG233629	9.08e-07	0.69095	3.49842	3.50929	3.66001	2.67056	3.83642	1.90872	1.84368	1.56993	1.75485	2.80523
1451	Xl.3843.1.S1_at	CDNA clone IMAGE:5078888, partial cds		TC289287	BG021610	0.0250717	0.690557	10.8748	4.51245	7.16412	5.53157	4.94115	4.0308	4.50121	3.5088	3.13936	4.83451
1452	Xl.26263.1.S1_at	Transcribed locus		TC297511	CD325111	0.035359	0.689928	1.97545	1.75799	1.77754	1.50499	1.3584	1.88629	1.34351	1.206	1.51723	1.58323
1453	Xl.797.1.S1_at	homeobox protein	THC2480908	TC276732	M81481.1	3.28e-05	0.689462	1.93855	1.69628	1.06672	1.15736	1.0181	1.34419	1.00227	0.984425	0.921547	1.17322
1454	Xl.2467.2.A1_x_at	CDNA clone MGC:80118 IMAGE:4965562, complete cds	THC2464287	TC275051	AF549963.1	0.0158123	0.689143	3.26237	4.16302	3.15859	3.04948	3.07086	2.88681	2.04505	2.26288	2.76079	3.00238
1455	Xl.613.1.S1_at	prolyl isomerase Pin1	THC2484344 THC2573501	TC289827	AF239760.1	0.0457766	0.689084	3.15064	2.0016	4.6186	2.60031	1.97349	1.74876	1.6076	1.84389	2.02146	2.10752
1456	Xl.23622.1.A1_at	Max homolog 1	THC2466185	TC266408	L04923.1	0.000471	0.688831	1.88568	2.89631	4.11151	2.52803	1.48934	1.79215	1.74174	1.57492	1.59223	1.9365
1457	Xl.24180.1.A1_at	hypothetical protein MGC81070	THC2469531	TC261918	BG552332	0.00489454	0.688544	52.7211	49.2529	60.0354	36.9457	42.6246	55.639	38.9427	28.557	32.9758	45.0698
1458	Xl.24021.1.S1_at	NHE3 kinase A regulatory protein 1	NP651806 THC2512400	TC285099	AW148086	0.000163	0.68851	6.6358	3.85313	5.07846	2.51402	3.57036	5.08376	3.04657	2.69884	2.565	3.72271
1459	Xl.22889.1.A1_at	Transcribed locus, weakly similar to NP_861537.1 RIKEN cDNA 4933401K09 gene [Mus musculus]		TC263888	BJ091734	0.00609631	0.68817	1.23672	1.32512	1.53492	1.16294	1.08795	1.34664	0.901179	0.932619	1.09569	1.19918
1460	Xl.904.1.S1_at	Myc binding protein Xmax4	THC2683072	TC266407	L09739.1	0.020082	0.688129	3.29793	1.75298	1.57284	1.27772	1.52634	1.25353	1.29106	1.25822	1.15641	1.35253
1461	Xl.17438.1.S1_at	KF-1a		TC267110	AB083246.1	0.000759	0.688062	4.40597	4.94254	5.08484	2.90178	2.61735	5.25962	3.18236	3.11197	2.84112	3.59291
1462	Xl.4661.1.S1_at	similar to PMS1 postmeiotic segregation increased 1 (S. cerevisiae)	THC2462704	TC290846	BC044098.1	5.5e-07	0.687729	1.4256	1.88105	2.87108	1.17287	1.49459	1.71444	1.05359	1.01456	1.11094	1.46063
1463	Xl.13835.1.S1_at	Xenopus laevis, Similar to hypothetical protein FLJ13687, clone IMAGE:5569934, mRNA	THC2472448 THC2483535	TC277124	BC043838.1	0.00545866	0.687627	1.68208	2.50959	2.83902	1.57195	1.83139	2.08358	1.27927	1.41632	1.63153	1.82898
1464	Xl.4484.1.A1_at	Transcribed locus		TC259686	BE678604	0.00125049	0.687292	2.16293	1.58009	1.90019	1.84108	1.14425	1.57169	1.29776	1.39333	1.39558	1.519
1465	Xl.21327.1.A1_at	hypothetical LOC495409	THC2488721 THC2498912	TC276424	BU914967	0.0201943	0.687254	1.85256	2.0734	3.26838	1.31423	1.34015	2.24568	1.49126	1.44142	1.20671	1.63335
1466	Xl.441.1.S1_at	forkhead transcription factor		TC288272	X65171.1	1.02e-08	0.687178	1.21904	1.35539	1.04627	1.0921	0.839798	1.14428	0.911962	0.926097	0.923914	1.02539
1467	Xl.23593.1.S1_at	tadpole repetitive sequence (XLTREP)		NP1044375	X65291.1	0.0138215	0.686633	8.17864	8.15394	7.93122	4.9059	7.12404	7.60833	3.48412	5.59219	2.93514	6.54609
1468	Xl.21577.1.S1_at	nucleoporin Nup153	THC2466009 THC2739370	TC259111	BU915892	0.0193745	0.686298	5.75386	2.70127	3.05372	2.57127	2.60023	2.29812	1.25712	2.12342	1.8509	2.48987
1469	Xl.11594.1.A1_at	Transcribed locus		TC291386	AW460550	2.04e-05	0.686217	1.06921	1.05656	1.49614	0.961049	0.918943	1.08813	0.932948	0.922748	0.944553	0.989374
1470	Xl.9832.1.A1_at				BG018302	0.00551688	0.686181	1.82567	2.01066	2.92909	1.89807	1.69245	1.80733	1.40618	1.15313	1.54458	1.79928
1471	Xl.4062.1.S1_at	general transcription factor II E, polypeptide 1 (alpha subunit, 56kDa)		TC276051	BC043774.1	0.000745	0.685991	3.27838	2.15426	3.60986	2.35596	2.68104	2.21081	1.20144	1.74483	1.64867	2.41594
1472	Xl.26290.1.S1_at	Transcribed locus		TC269950	CD325544	0.00359052	0.68532	2.59105	1.41054	1.73682	1.60872	1.2454	1.3459	1.23753	1.11028	1.26652	1.40001
1473	Xl.2452.1.A1_at	MGC83430 protein		TC268372	BG023694	0.00465154	0.685312	6.08912	7.348	5.77304	2.39675	2.52314	7.3085	3.09097	1.40955	1.96636	4.07613
1474	Xl.16182.1.S1_at	Transcribed locus, strongly similar to NP_775823.1 hypothetical protein MGC33365 [Homo sapiens]	THC2461027	TC291255	BJ047111	0.000692	0.685028	7.48824	4.49398	7.83165	2.13718	6.99638	3.77478	1.50547	2.86379	2.24579	4.30278
1475	Xl.21549.1.S1_at	class IV POU-homeodomain protein	THC2476769	NP277374	AF196575.1	0.00912495	0.684749	1.96984	1.7898	1.45574	1.56038	1.59644	1.25902	1.30319	1.41869	1.35014	1.47194
1476	Xl.12045.1.S1_a_at	MGC80587 protein	THC2469819 THC2779767	TC275769	BI350210	0.0405344	0.684697	14.7555	15.0573	16.9193	13.3916	14.8104	4.58214	7.08268	10.2551	8.73912	10.9281
1477	Xl.8653.1.S1_at	Fucosyltransferase 8 (alpha (1,6) fucosyltransferase)	THC2466911 THC2484390 THC2705506	TC276365	BG345553	0.0145948	0.684472	1.99403	2.21915	1.78408	1.91726	1.66359	1.71532	1.42555	1.64329	1.30444	1.76539
1478	Xl.2792.1.A1_at	histone-fold protein CHRAC17	THC2470156 THC2568206	TC277046	BG016267	0.00139905	0.684164	4.08894	5.79587	3.25319	3.30637	2.32727	3.86303	2.26772	1.80742	2.50131	3.16556
1479	Xl.15623.1.A1_at	hypothetical protein LOC431861	THC2466635 THC2481079 THC2502070 THC2648942	TC272002	CB756273	0.0210318	0.684047	1.0546	2.18205	1.62513	1.06151	1.11126	1.23056	0.903237	1.07087	0.842475	1.13444
1480	Xl.1228.1.S1_a_at	MAD, mothers against decapentaplegic homolog 7 (Drosophila)	THC2470916	TC289508	AF026125.1	0.000161	0.683133	2.27457	1.70154	2.18128	2.05261	1.5381	1.69613	1.47323	1.26645	1.34134	1.76228
1481	Xl.44.1.S1_s_at	Xsox17-beta protein		TC291985	AJ001742.1	0.021167	0.68293	1.06728	1.98119	1.33472	1.11822	0.918356	1.05207	1.00195	0.906052	0.939626	1.02955
1482	Xl.24263.2.A1_at			TC273817	BJ054008	0.000628	0.681363	4.03309	3.21476	3.02697	1.93112	1.99759	3.72425	1.98517	2.01097	1.62395	2.55099
1483	Xl.25728.1.A1_at	Transcribed locus, moderately similar to NP_705758.1 RIKEN cDNA 4930429A22 gene [Mus musculus]		TC262150	CA793269	9.05e-08	0.680991	12.9366	16.0726	12.3195	10.2055	13.2599	8.54733	2.19151	3.63242	2.51063	10.6709
1484	Xl.20051.1.A1_at	Transcribed locus, weakly similar to NP_080879.1 density-regulated protein [Mus musculus]			BG555968	0.0373096	0.680611	1.24415	1.00553	1.14287	1.05412	1.03273	1.02402	1.01675	0.967636	0.922138	1.03696
1485	Xl.699.1.S1_s_at	homeobox protein		TC275568	U53529.1	0.0178289	0.680322	1.65811	1.26476	1.52987	1.36648	0.992269	1.38572	0.901087	0.867192	1.15793	1.24816
1486	Xl.16861.1.S1_at	Transcribed locus, strongly similar to XP_343327.1 similar to myeloid/lymphoid or mixed-lineage leukemia 2; ALL1-related gene [Rattus norvegicus]	THC2495562	TC290058	BJ058341	0.00083	0.680167	3.37226	2.7455	1.96525	1.7387	2.12389	2.39886	1.58845	1.56584	1.82357	2.08715
1487	Xl.18582.1.A1_at	Transcribed locus		TC266768	BI443617	4.98e-05	0.679755	1.56144	2.08287	1.272	1.23726	1.14966	1.42373	1.17088	1.14184	1.11452	1.27021
1488	Xl.11062.1.S1_at	MGC83781 protein	THC2465794	TC288512	BU900362	3.42e-05	0.679612	4.94068	2.22786	2.7576	1.90421	1.91785	2.588	1.55106	1.73027	1.71271	2.13669
1489	Xl.18960.1.A1_at	Transcribed locus, weakly similar to XP_522068.1 similar to phosphofurin acidic cluster sorting protein 1; cytosolic sorting protein PACS-1 [Pan troglodytes]		TC260764	BI350165	0.0494479	0.679507	2.111	1.51728	1.29349	1.25064	1.10257	1.39154	1.2377	1.16374	1.19444	1.24825
1490	Xl.13415.1.A1_at			TC293338	BJ092954	0.0395363	0.679201	5.24857	4.16552	3.14092	2.03117	3.17987	3.79935	2.94413	2.54315	2.57774	3.00347
1491	Xl.21035.1.S1_at	epithelial sodium channel, nonvoltage-gated 1, beta	THC2470378	TC275828	U25285.1	0.000527	0.678774	1.76834	3.80239	3.23576	2.05355	2.17365	2.15256	1.63611	1.24822	1.54217	2.12659
1492	Xl.3008.1.A1_at	MGC80614 protein	THC2468612 THC2469040 THC2531772	TC275483	BJ098233	0.00610581	0.678567	3.69784	2.49106	3.38049	2.6265	2.09444	3.08588	1.92387	2.35414	1.90608	2.60227
1493	AFFX-Xl-X58791-2_s_at	null	null	null	null	0.00480922	0.678429	3.23232	1.4279	2.24501	1.86898	1.21012	1.5285	1.34947	1.36932	1.17536	1.53587
1494	Xl.16417.1.A1_at	Transcribed locus		TC273617	BJ047857	2.53e-05	0.677877	1.82409	0.944014	1.28955	1.00282	0.932018	1.05431	0.898725	0.901819	0.862568	0.996382
1495	Xl.1024.1.S1_at	nicotinic acetylcholine receptor epsilon subunit precursor	THC2481489	TC293625	U19612.1	0.0283796	0.677846	1.6175	2.13677	5.98168	1.1781	1.10903	1.25425	1.07314	1.10792	0.933519	1.18046
1496	Xl.23295.1.S1_a_at	protein arginine methyltransferase 1	THC2469657 THC2473465	TC273747	AB085173.1	0.0329433	0.677136	34.1045	24.6748	30.3478	21.3439	27.2822	26.9146	22.0635	23.4059	18.3185	25.1802
1497	Xl.20597.1.A1_at	Transcribed locus			BG021414	0.0401299	0.677098	3.12523	2.44034	2.53546	2.47239	2.44683	1.94737	1.86645	2.10959	1.42911	2.28887
1498	Xl.25363.1.A1_at	Transcribed locus, strongly similar to XP_418997.1 similar to Etohi2 protein [Gallus gallus]		TC265799	BE508501	0.000417	0.676385	3.6929	2.53381	1.85983	2.45062	1.26758	1.76182	1.34059	1.56673	1.43828	1.82667
1499	Xl.7026.1.A1_at	Transcribed locus		TC264451	BI448252	0.0125611	0.676204	1.4175	1.44958	3.03581	1.29935	1.04	1.26429	1.05205	1.13606	0.978672	1.20121
1500	Xl.19557.1.A1_at	hypothetical protein MGC80341	THC2470964	TC291747	BQ387177	0.0122429	0.676163	3.95579	1.94562	3.2353	2.39021	1.91387	2.46271	1.85074	1.95116	1.43328	2.2556
1501	Xl.1297.1.S1_at	Transcribed locus		TC277919	BG555229	8.37e-05	0.675773	2.4892	1.92056	2.69403	2.09736	1.76482	2.25283	1.82469	1.6912	1.75464	2.03834
1502	Xl.7252.1.S1_at	germes		TC289356	AY172320.1	0.0170618	0.675715	1.43083	1.06876	1.05383	0.903588	0.951026	1.10801	0.962548	0.941138	0.903454	0.98754
1503	Xl.15918.1.A1_at	Transcribed locus, strongly similar to XP_544105.1 similar to ring finger protein 29 isoform 1 [Canis familiaris]		TC292973	BJ092183	0.00552018	0.675585	2.58157	1.66304	1.8471	1.88128	1.3852	1.61178	0.936033	1.34366	1.2287	1.62608
1504	Xl.12848.1.S1_at	Hypothetical protein MGC80009	THC2464419 THC2614770	TC285169	BJ057294	8.48e-05	0.675579	6.88625	5.89973	6.24687	7.3499	2.67931	3.38271	2.7038	3.17411	3.34457	4.47064
1505	Xl.5439.1.A1_at				BE575910	0.00467126	0.675465	6.07292	4.39915	3.69118	3.02495	4.23662	3.75497	2.5419	3.03998	3.18015	3.67218
1506	Xl.203.1.S1_at	posterior-ventral 1 transcription factor		NP278340	AF012925.1	3.86e-06	0.675348	2.59059	1.23533	1.86973	1.40468	1.24457	1.53047	1.06934	1.03962	1.13473	1.39324
1507	Xl.23787.1.A1_at	Transcribed locus		TC259988	AW767933	0.0231021	0.675054	1.4334	1.30108	1.82184	1.26153	1.43003	1.19664	1.16831	1.05753	1.23256	1.29606
1508	Xl.21617.1.S1_at	mucin B.1 consensus repeat		TC280519	M83820.1	0.00220878	0.674761	5.2798	3.49002	3.61728	3.24228	3.04809	3.76123	2.08762	2.73869	2.59844	3.35054
1509	Xl.924.2.S1_at	Ftz-F1-related orphan receptor A	THC2472798 THC2746196	NP279098	U23144.1	4.52e-06	0.674713	1.63267	1.43656	1.23572	1.19602	1.27857	1.35973	1.04038	1.06489	0.987882	1.27811
1510	Xl.23948.3.A1_a_at	Transcribed locus, moderately similar to XP_419073.1 similar to RIKEN cDNA 2310039E09 [Gallus gallus]		TC259476	AW764897	0.0146039	0.673837	1.06881	1.26449	2.02595	1.11133	1.00567	1.02398	1.00396	0.921643	0.88271	1.047
1511	Xl.25268.1.A1_at	Transcribed locus		TC267918	BG038770	2.35e-07	0.673536	1.06382	1.19869	1.68019	0.871954	0.884745	1.24654	0.923411	0.92298	0.936946	1.00108
1512	Xl.13438.2.A1_at	Transcribed locus, weakly similar to XP_424066.1 similar to dopamine receptor interacting protein [Gallus gallus]		TC294831	BJ099688	8.38e-06	0.673483	4.10185	5.52011	5.23687	5.42785	2.93313	2.63935	2.77082	3.00347	2.98453	3.66677
1513	Xl.5320.1.S1_at	5,10-methylenetetrahydrofolate reductase (NADPH)	THC2475383	TC275552	BC046708.1	1.49e-07	0.673298	1.12866	1.01745	1.30871	0.995552	0.957814	1.10176	0.992516	0.996997	0.992934	1.01838
1514	Xl.6195.1.A1_at	Transcribed locus		TC266575	AW766846	0.0416534	0.672566	1.9623	1.7401	4.79662	1.04113	1.75057	1.55895	0.839237	1.37431	0.957447	1.45022
1515	Xl.5140.1.A1_at	Transcribed locus, weakly similar to XP_509113.1 similar to hypothetical protein FLJ32942 [Pan troglodytes]	THC2470795 THC2736633	TC262520	BG885934	1.77e-05	0.672433	1.21347	1.2575	1.56929	1.26523	0.975569	1.26314	0.983846	1.03983	1.02511	1.16798
1516	Xl.25143.1.A1_at	Transcribed locus		TC286149	CB756738	0.000264	0.672224	2.67076	2.5808	2.19866	2.28457	2.41172	1.97438	1.82681	1.85837	1.62416	2.22356
1517	Xl.10766.1.A1_at	hypothetical LOC494833		TC272634	BJ053815	0.000127	0.672207	2.57291	2.17442	1.81318	1.75747	1.22953	2.22633	1.13866	1.30318	1.00795	1.73777
1518	Xl.4919.1.A1_at	Transcribed locus		TC259661	BE192308	4.07e-05	0.671595	3.21999	1.93605	2.01755	1.93927	1.51263	2.02731	1.46267	1.55292	1.40218	1.82641
1519	Xl.9786.1.A1_at	MGC79100 protein	THC2461164	TC264532	BG016852	0.00707329	0.671499	2.29922	4.06187	2.85636	1.59933	1.93187	2.89206	1.78007	1.71465	1.99973	2.14109
1520	Xl.10173.1.A1_at	hypothetical protein MGC64450	THC2468064	TC277359	BI444034	7.25e-08	0.671426	13.3383	11.0541	13.629	9.92568	13.6446	3.3834	2.80978	3.86384	3.3045	8.98456
1521	Xl.13279.1.A1_at	CDNA clone MGC:82481 IMAGE:4959497, complete cds		TC289083	BJ078643	0.037264	0.671095	1.85566	1.17125	1.65568	1.29364	1.00827	1.43571	1.14202	1.17333	0.984139	1.24587
1522	Xl.9773.1.A1_at	Transcribed locus		TC260269	BG016638	0.0213748	0.671033	1.96033	2.97822	2.12009	1.7944	1.0395	2.26898	1.53706	1.07975	0.93706	1.70096
1523	Xl.23927.3.S1_a_at	hypothetical protein MGC81502	THC2469120	TC285298	CD302348	0.000314	0.670998	15.3785	22.4432	13.7612	15.0385	15.0763	5.66044	5.55349	8.08331	5.00699	11.9251
1524	Xl.6403.1.S1_at	MGC84280 protein	THC2468667 THC2479178	TC275612	CA985239	0.0221988	0.670977	1.50994	1.54106	1.58875	1.24147	1.29922	1.60509	1.36071	1.35374	1.31741	1.38193
1525	Xl.11405.1.S1_a_at	Calcium ATPase at 60A	THC2466770 THC2466948 THC2486514	TC260466	BC044063.1	6.58e-06	0.670868	1.75608	1.86857	1.09297	1.14367	1.15879	1.41032	0.925514	0.979394	1.01343	1.23759
1526	Xl.3520.1.S1_at	T-box protein		TC275129	CA791479	8.38e-05	0.670802	1.54338	1.5562	1.28613	1.44241	1.1319	1.33639	1.12701	1.11484	1.03471	1.30357
1527	Xl.9284.1.A1_at	Transcribed locus		TC291724	BJ046058	9.87e-05	0.670626	2.11556	1.36435	1.76266	1.45789	1.25972	1.62843	1.30372	1.21152	1.23148	1.44868
1528	Xl.25851.1.S1_at	NK-1 related homeobox protein Nbx		TC281501	AB103111.1	0.00193336	0.670454	1.98255	3.0889	2.00255	2.00188	1.80298	1.79339	1.58141	1.22937	1.26152	1.86608
1529	Xl.20476.1.S1_at	bc8 orange interacting protein		TC277218	AJ555191.1	0.00111105	0.670209	1.75137	1.34871	1.77867	1.50922	1.05472	1.55358	1.14014	1.03104	0.895915	1.37251
1530	Xl.4975.1.A1_at	Transcribed locus, weakly similar to XP_213794.1 ribonuclease P protein 3 [Rattus norvegicus]	THC2464578	TC290300	BG408118	0.03543	0.669855	1.69768	1.81928	2.77607	1.64312	1.65028	1.67006	1.32728	1.58748	1.218	1.65449
1531	Xl.11531.1.A1_at	Transcribed locus		TC275761	BG019713	0.00549831	0.668978	2.12611	1.96031	2.22066	1.06128	1.40275	2.29645	1.50681	1.37041	1.37135	1.58682
1532	Xl.13117.1.A1_at	Hypothetical protein MGC64282		TC293133	BJ098568	2.02e-07	0.66854	21.913	24.9782	24.6261	20.0753	21.922	15.8985	6.2597	3.40929	3.65985	19.2986
1533	Xl.18993.2.A1_at	Transcribed locus, strongly similar to XP_531768.1 similar to RAN binding protein 2 [Canis familiaris]	THC2465651	TC275132	BI449436	0.00395306	0.6683	13.4163	15.2894	12.8623	4.59383	16.2595	6.01509	4.0895	7.09584	5.03012	8.95616
1534	Xl.15481.1.A1_at	hypothetical protein MGC81247	THC2475549	TC290454	BJ053748	1.43e-07	0.667827	1.42672	1.41825	1.50702	1.02087	0.997636	1.60365	0.996963	1.01286	0.969798	1.20738
1535	Xl.1936.1.A1_at	Hypothetical protein LOC414497		TC289521	BQ388209	1.7e-05	0.667587	8.02757	4.4065	3.05854	1.86421	3.11984	3.98908	2.17252	2.313	1.99803	2.99104
1536	Xl.13849.1.A1_at	CDNA clone MGC:85144 IMAGE:6869259, complete cds	THC2483277	TC279067	BJ076725	1.32e-07	0.667176	8.10925	8.01162	5.52298	4.24197	3.92246	7.89933	3.01527	3.43757	3.1398	5.35459
1537	Xl.26436.1.A1_at	Transcribed locus		TC282048	CD362184	0.014869	0.667167	2.00512	1.47409	1.57382	1.46993	1.21467	1.60728	1.22046	1.14159	1.35426	1.43063
1538	Xl.17381.1.S1_at	suc1-associated neurotrophic factor target (FGFR signalling adaptor)	THC2480048	TC288121	AB064525.1	0.0201833	0.667122	1.05326	1.07402	1.19534	1.00927	1.00024	1.09218	0.868734	0.995059	0.919727	1.0339
1539	Xl.14575.1.S1_at	pygopus-2beta		TC289127	AF521655.1	2.81e-05	0.667045	3.83169	3.87485	3.05606	1.97865	2.1905	4.02396	1.48975	1.90783	1.71393	2.73104
1540	Xl.13860.1.A1_at	Transcribed locus		TC296646	BJ077164	5.69e-05	0.666697	4.85826	1.69253	3.4605	2.31691	2.35962	1.89708	1.58797	1.34148	1.61804	2.1912
1541	Xl.2416.1.S1_at	cardiac myosin-binding protein C	THC2470849 THC2473090	TC274584	AF417472.1	0.00803571	0.666542	2.30441	1.62271	1.19725	1.38217	1.13382	1.15478	1.12041	1.19056	1.14081	1.22359
1542	Xl.12487.2.A1_at	Transcribed locus, moderately similar to NP_989782.1 UNC5-like protein 3 [Gallus gallus]		TC297443	BJ086991	0.00108267	0.666393	1.36858	1.52354	1.0889	0.953434	1.06336	1.31958	0.821134	0.969648	0.903959	1.11212
1543	Xl.12548.1.A1_at	Transcribed locus, strongly similar to XP_544130.1 similar to mitsugumin72/junctophilin type1 [Canis familiaris]	THC2473088	TC280241	BJ082595	0.00232932	0.66636	1.947	3.06896	2.24792	1.51208	2.31432	1.76349	1.58013	1.45289	1.6826	1.8633
1544	Xl.15905.1.A1_at			TC283400	BJ044223	6.32e-05	0.666121	1.95365	1.29862	1.23186	1.24328	1.05385	1.28349	1.04607	0.972918	0.962569	1.19354
1545	Xl.12635.1.S1_at	Transcribed locus		TC294054	BJ088800	8.38e-07	0.665881	1.98862	1.3362	1.14497	0.958739	1.08365	1.36547	0.928653	0.889849	0.86804	1.13595
1546	Xl.399.1.S1_at	homeobox protein BIX4		TC293735	AF079562.1	0.00328664	0.665866	1.30444	1.54591	1.11454	1.19181	1.06803	1.17974	1.02434	1.08319	0.987916	1.14652
1547	Xl.3628.1.A1_at	Transcribed locus		TC283336	BG023013	1.78e-07	0.665776	6.01597	2.91934	3.85646	1.90393	4.47236	1.52255	1.55012	1.75102	1.60131	2.63295
1548	Xl.20594.1.S1_at	Transcribed locus		TC267943	BG364628	6.49e-05	0.665548	1.03034	1.27721	1.12491	0.969713	1.00674	1.13163	0.939603	0.915774	0.883492	1.03603
1549	Xl.5846.18.S1_x_at	hypothetical protein MGC80184		TC262939	CB563565	0.0015085	0.665505	1.31136	1.4696	1.59184	0.95713	1.08569	1.55393	1.1179	1.02131	1.06078	1.19892
1550	Xl.15059.1.A1_at	Transcribed locus		TC281657	BJ048281	0.00875992	0.665494	2.44508	1.89762	0.994316	1.26831	0.941676	1.32211	1.05415	0.813096	0.944695	1.17737
1551	Xl.15310.1.A1_at	Transcribed locus, moderately similar to NP_808578.1 GDP-mannose pyrophosphorylase B [Mus musculus]		TC284301	BJ045220	4e-06	0.664731	6.06391	3.70318	4.20698	3.58776	2.50572	4.60696	2.55013	2.17084	2.34482	3.56681
1552	Xl.22285.1.A1_at	CDNA clone MGC:81209 IMAGE:6318603, complete cds	THC2471769	TC289787	BG016386	0.00548635	0.66457	3.4213	3.73673	2.62462	3.33805	2.30246	2.26243	2.02815	2.04274	2.41213	2.63431
1553	AFFX-Xl-a1Act-M_s_at	null	null	null	null	0.00278797	0.664289	5.90863	2.63165	1.74624	1.69826	1.44163	1.66493	1.40052	1.38578	1.20145	1.60161
1554	Xl.5440.1.S1_at	similar to cyclin G1	THC2469711	TC274222	BC049393.1	0.000692	0.663911	117.057	99.282	109.668	90.9465	71.9189	115.096	69.0895	80.7652	73.6655	92.654
1555	Xl.16081.1.A1_at	Transcribed locus		TC270475	BJ046282	4.96e-09	0.663813	1.7272	1.06955	1.66118	1.4128	0.956089	1.26041	0.898507	0.862224	0.900055	1.20977
1556	Xl.22361.1.A1_at	CDNA clone MGC:85101 IMAGE:6867725, complete cds		TC263923	BG021612	0.0325927	0.663266	1.33561	2.35793	3.13599	2.0822	1.23933	1.10802	1.04653	0.984301	1.39905	1.47652
1557	Xl.21972.1.S1_at	slit homolog 1 (Drosophila)	THC2471879	TC277564	BC044982.1	0.0326943	0.662799	2.07679	1.7453	1.94023	1.33313	1.62327	1.98062	1.21372	1.34415	1.57121	1.64568
1558	Xl.9723.2.S1_a_at	Transcribed locus, moderately similar to XP_426057.1 similar to methionine synthase reductase isoform 2; [Gallus gallus]	THC2467421	TC262788	CA788169	9.12e-06	0.662722	11.7084	7.86467	7.92782	11.2985	2.59682	1.5929	2.27036	1.35727	2.35738	5.16275
1559	Xl.24100.1.A1_s_at	hypothetical protein LOC446277		TC286829	BJ091105	2.45e-05	0.662713	2.95843	2.7261	1.47518	1.0829	1.31121	2.38652	1.05142	1.23233	1.10758	1.59354
1560	Xl.21545.1.A1_at	receptor-associated protein of the synapse	NP091080 THC2476266	TC280547	AF118817.1	0.0198527	0.662486	2.24993	1.43116	1.32649	0.99259	0.987733	1.55612	1.04759	1.1494	1.05824	1.17882
1561	Xl.20983.1.A1_at	Transcribed locus			BQ398411	0.00187646	0.662246	1.70595	1.63525	4.0176	1.16416	1.42548	1.35528	1.28471	1.24601	1.25645	1.31497
1562	Xl.23635.1.S1_at	kinesin 2	THC2469656 THC2492253	TC291409	BC046850.1	9.37e-05	0.662062	1.34036	1.44533	1.57229	1.06322	1.27557	1.49669	1.17318	1.16144	1.11451	1.2785
1563	Xl.3757.1.A1_at	Transcribed locus, moderately similar to XP_421575.1 similar to RIKEN cDNA 2510003E04 [Gallus gallus]		TC268119	BF428421	0.00126188	0.662018	1.40767	1.87394	1.94464	1.25618	1.22055	1.8155	1.04866	1.04631	1.24381	1.43074
1564	Xl.8828.1.S1_at	Transcribed locus, strongly similar to XP_548424.1 similar to regulatory subunit PR 53 of protein phosphatase 2A isoform a [Canis familiaris]		TC263913	CA972016	0.00860674	0.66144	3.15524	2.43747	2.15898	2.22969	2.17908	2.16634	1.31405	1.90425	1.5884	2.1917
1565	Xl.4155.1.A1_at	Transcribed locus, strongly similar to XP_419581.1 similar to polypeptide N-acetylgalactosaminyltransferase 2; UDP-GalNAc transferase 2 [Gallus gallus]		TC279222	BG552458	5.45e-05	0.66018	1.8276	1.82971	3.74206	0.867234	0.997135	2.42138	0.950582	1.02023	1.12628	1.42858
1566	Xl.15498.1.A1_at	Transcribed locus, strongly similar to XP_531918.1 similar to bromodomain containing 8 isoform 2 [Canis familiaris]	THC2468891	TC291543	BJ090911	1.38e-05	0.660052	4.26502	4.44746	3.88261	3.78361	4.09259	3.48233	2.81628	2.40141	2.44646	3.78618
1567	Xl.13458.1.A1_at	Transcribed locus		TC281329	BJ053052	9.07e-07	0.659608	1.56529	1.58037	1.28134	1.14942	1.40109	1.41144	1.09663	1.03139	1.04899	1.32065
1568	Xl.12091.1.S1_at	alpha-1,3-mannosyl-glycoprotein beta-1,2-N-acetylglucosaminyltransferase	THC2470078 THC2520600 THC2582720	TC294148	Y16819.1	7.53e-07	0.658912	2.17112	1.61471	2.0118	1.72092	1.3908	1.92783	1.21509	1.08324	1.16149	1.67985
1569	Xl.12962.1.S1_at	hypothetical protein MGC53094	THC2491032 THC2496239	TC291186	BC045224.1	0.0401868	0.658737	1.24729	1.64193	1.18718	1.16983	1.20724	1.08037	1.01282	1.07536	1.12701	1.15248
1570	Xl.7695.1.S1_at	polymerase (DNA directed), epsilon	THC2461763 THC2465006 THC2608043	TC263988	AF202988.1	0.0469612	0.658713	1.49186	1.3968	1.18737	1.14675	1.22751	1.29003	1.02065	1.20093	1.02727	1.22143
1571	Xl.24371.1.S1_at	Transcribed locus		TC275146	BU913972	0.0180323	0.6569	2.27855	2.08078	2.38903	1.35738	2.44931	1.05316	1.57857	1.59612	1.54122	1.61995
1572	Xl.630.3.S1_x_at	preprocaerulein		TC289920	M12494.1	1.08e-05	0.656822	1.87354	2.11376	1.85764	1.49986	1.53233	2.08705	1.41572	1.39739	1.30437	1.70641
1573	Xl.13575.1.A1_at	UDP-GlcNAc:betaGal beta-1,3-N-acetylglucosaminyltransferase 1		TC289845	BU913085	7.07e-05	0.656416	1.81633	1.87818	3.09229	1.66159	1.96464	1.47882	1.53931	1.45598	1.52703	1.70168
1574	Xl.1450.1.A1_at	Transcribed locus, weakly similar to XP_422712.1 similar to RIKEN cDNA 9330174J19 [Gallus gallus]		TC266625	BG579799	0.000117	0.65626	1.13704	1.02173	1.00026	0.97762	0.885278	1.06507	0.889412	0.863638	0.907719	0.975989
1575	Xl.1117.2.A1_at	MGC80957 protein	THC2476262	TC262404	BJ091627	0.00759705	0.655282	2.85802	1.7933	1.49957	1.26412	1.79819	1.23956	1.30479	1.3446	1.20238	1.43396
1576	Xl.1200.1.S1_at	G protein alpha subunit	THC2491355	TC291735	X14636.1	0.000171	0.654741	2.29188	4.62681	1.48713	1.04598	1.24654	2.05177	1.09468	0.838976	0.941637	1.4481
1577	Xl.21992.1.S1_at	Hypothetical protein MGC81442	THC2470012 THC2491800 THC2517169	TC275625	BC042264.1	0.00188863	0.654598	3.07741	3.88581	4.09407	2.63555	3.27636	3.54174	1.81466	2.54006	1.82434	3.15122
1578	Xl.17386.1.S1_at	putative glutamate receptor subunit U1a	THC2737792	NP430556	AF441126.1	0.000204	0.654129	5.87472	4.49598	2.81268	3.43223	3.51399	2.7489	2.58508	2.43311	2.77446	3.23171
1579	Xl.3161.1.A1_at	hypothetical protein LOC432141		TC264074	BG731612	0.000135	0.654109	1.56758	3.47131	2.05601	2.01837	1.28283	1.36893	1.20442	1.07836	1.26454	1.55671
1580	Xl.25505.1.A1_at	MGC84778 protein	NP072675 THC2462245	TC291418	BJ092384	0.00808119	0.654106	1.85569	2.00162	2.30049	1.47454	1.79955	2.08899	1.59766	1.52419	1.29946	1.78769
1581	Xl.7484.2.S1_at	hypothetical protein MGC81407	THC2471004 THC2542010	TC274405	BJ087041	0.00285416	0.654058	40.8381	38.4765	50.1996	44.2338	23.4962	35.418	30.4395	32.4868	29.7353	34.3826
1582	Xl.12094.1.S1_at	shaker-like potassium channel subunit Kv1.3B	THC2479111	NP383146	AF395810.1	0.0175588	0.653913	3.09923	3.16315	2.44313	2.45605	1.67404	2.92459	1.71462	1.33718	2.08133	2.35156
1583	Xl.1266.1.S1_at	Proline rich protein			BQ384525	0.00223082	0.653795	2.22396	1.40731	2.40698	1.69511	1.60467	1.60287	1.40689	1.52624	1.49539	1.63422
1584	Xl.21645.1.S1_at	nrl-16 Pou-homeobox protein	THC2478300	TC269770	X54678.1	0.000941	0.653669	1.87137	1.6523	1.82486	1.43393	1.3404	1.9118	1.3162	1.05895	1.10969	1.56204
1585	Xl.23506.1.S1_at	Ig rearranged H chain (26929 VH5) V-region mRNA (V-D-J-C) subgroup 5		NP279251	M24677.1	0.000921	0.653432	1.3961	1.20339	1.52319	1.33338	1.18454	1.2657	0.996899	1.06462	1.1306	1.26121
1586	Xl.11527.1.S1_at	Transcribed locus, weakly similar to NP_057095.1 nuclear receptor binding factor 1 [Homo sapiens]	THC2462754	TC277453	CD253647	5.6e-11	0.653395	8.89267	8.96497	10.8227	1.48326	1.44029	12.6544	1.43967	1.40539	1.17246	5.19264
1587	Xl.18842.1.A1_s_at				BI446719	0.00656042	0.652805	5.81537	4.02948	4.03123	4.04054	4.07228	3.5738	2.89602	3.54078	2.8901	3.89554
1588	Xl.1045.1.S1_at	integrin alpha 4	THC2472644	TC268031	U54497.1	0.00101875	0.652783	1.31147	1.40633	1.809	1.05069	1.04283	1.54635	1.10923	1.12084	1.16308	1.21329
1589	Xl.7387.1.A1_at	DEL-1 precursor	THC2464367 THC2469974 THC2615956	TC278156	BG552314	0.0317779	0.651969	1.90753	1.99262	1.94186	1.95848	1.81309	1.2656	1.57472	1.43913	1.22123	1.67906
1590	Xl.21539.1.A1_at	regulator of G-protein signalling 9	NP233996 THC2474398	NP277548	AB038437.1	0.0445721	0.651593	1.27712	2.35076	3.35088	1.74445	1.08551	1.71174	0.94291	1.09033	1.44493	1.5139
1591	Xl.13643.1.A1_at	hypothetical protein MGC69175	THC2463529	TC290027	BQ384485	9.78e-06	0.651569	3.05586	2.79902	3.60951	2.72548	2.81318	3.0922	2.40144	2.40493	2.24193	2.87695
1592	Xl.25671.1.A1_at	MGC80821 protein	THC2515473	TC288846	BQ386620	3.51e-11	0.651542	100.129	84.6303	88.028	95.6761	28.859	80.7062	39.2558	37.8418	39.886	68.4138
1593	Xl.183.1.S1_at	GATA-6 protein	THC2470544	TC289001	BJ090294	0.006433	0.651131	1.11645	1.67669	1.68904	1.3369	1.13098	1.25732	1.18241	1.07054	1.11587	1.24173
1594	Xl.510.1.S1_at	homeodomain transcription factor koza	NP299955	NP277840	AF127225.1	0.00220932	0.650972	2.61362	1.76136	2.29891	2.2612	1.30442	1.68261	1.55786	1.58262	1.6674	1.74941
1595	Xl.3314.1.S1_at	hypothetical LOC495379	THC2461314	TC262626	BJ085699	0.0466115	0.650051	63.9147	58.3334	41.8843	47.9734	35.9374	49.1461	41.2924	25.6449	34.2133	44.3523
1596	Xl.18243.1.A1_at	Transcribed locus, weakly similar to NP_036055.1 CD97 antigen [Mus musculus]			BI313694	0.000222	0.649763	1.51504	1.45032	1.79189	1.59789	1.28992	1.42377	1.31889	1.23999	1.23469	1.43719
1597	Xl.13228.1.S1_at	hypothetical LOC495435	THC2478869 THC2613835	TC263448	BU913968	6.26e-07	0.649421	1.66341	1.86495	2.33109	1.87557	1.31356	1.82779	1.27471	1.21662	1.16307	1.6723
1598	Xl.7373.1.A1_x_at	Transcribed locus		TC261231	BG020038	3.19e-06	0.649037	2.37689	2.42116	5.22373	2.43314	1.84152	2.43238	1.6376	1.47303	1.42926	2.23568
1599	Xl.23702.1.S1_at	MGC85439 protein	THC2468951	TC259595	BI314529	0.0199328	0.648566	5.52064	3.94364	5.01403	4.43073	4.12859	4.12689	3.27063	3.8347	2.67871	4.22874
1600	Xl.23.1.S1_at	elongation factor 1 alpha, oocyte form		TC259943	BG023473	0.0337801	0.647965	1.14943	1.50982	1.57447	1.32696	1.0733	1.26641	1.11336	1.16268	0.985451	1.22222
1601	Xl.1165.1.S1_at	dopamine receptor D2	THC2473911	NP278872	X72902.1	1.95e-05	0.647314	3.30921	2.91298	3.36713	2.70066	2.16809	3.41377	1.50121	1.59224	1.90557	2.76084
1602	Xl.7908.1.A1_at	hypothetical protein MGC81137	THC2470537	TC288875	AW198974	3.48e-08	0.647056	11.4559	12.5522	13.3015	13.5616	8.01746	9.82791	5.37426	4.43785	4.75153	10.469
1603	Xl.16050.1.A1_at	Transcribed locus		TC286227	BJ083869	0.000781	0.646828	1.66966	3.07066	2.22091	1.73794	1.2351	2.22864	1.36415	0.990166	1.09279	1.73389
1604	Xl.22396.1.A1_at	Transcribed locus		TC294310	BF614039	0.0461596	0.646507	1.78982	1.09269	1.09117	1.10395	0.955006	0.986859	0.876414	0.90261	1.00028	1.01527
1605	Xl.24545.1.A1_at	hypothetical LOC495343		TC258825	CB564616	1.08e-05	0.646474	2.4634	2.30626	1.58898	1.3662	2.29272	1.25086	1.0453	0.988447	1.18458	1.63659
1606	Xl.5334.1.A1_at	Transcribed locus		TC262500	BJ097729	6.56e-06	0.646207	1.64378	3.80556	2.19945	1.97274	1.51365	1.61493	1.37595	1.27011	1.25144	1.70044
1607	Xl.546.1.S1_at	pituitary adenylate cyclase-activating peptide	THC2474721	TC276216	AF187877.1	0.0212003	0.645635	1.30789	1.50442	1.91551	1.20623	1.56852	1.03106	1.10943	1.22009	1.19172	1.2686
1608	Xl.966.1.S1_at	multidrug resistance protein	THC2464142 THC2487341	TC279745	U17608.1	0.000162	0.645586	3.0879	3.46188	3.6522	2.98216	3.38639	2.95975	2.10998	2.51358	2.15191	3.10943
1609	Xl.9173.1.A1_at	Transcribed locus, weakly similar to XP_315198.1 Anopheles gambiae str. PEST ENSANGG00000018481 gene			BI447695	0.0233333	0.645152	1.53815	1.11424	1.07825	0.97017	1.03794	1.13916	0.897923	0.960117	1.01218	1.04909
1610	Xl.3831.1.S1_at	Xsox17-alpha protein	THC2471882	TC262118	BG555712	0.0394258	0.645087	1.00014	1.18087	1.11075	0.960385	0.967054	1.09417	0.968281	0.999987	0.9551	1.0072
1611	Xl.22244.1.S1_at	Transcribed locus		TC267955	BG038704	0.000834	0.644761	1.19122	1.31835	1.37582	1.07376	1.01517	1.37935	0.908845	1.03437	0.951455	1.15609
1612	Xl.18493.1.A1_at				BI347915	3.38e-05	0.644308	1.34326	0.960801	1.11281	1.04595	0.880083	1.07167	0.891336	0.899961	0.85376	0.999234
1613	Xl.24465.1.S1_at	hypothetical LOC495826		TC259189	CA790479	0.0310358	0.643477	4.32883	2.98058	5.24019	3.37896	2.71426	3.88412	3.09405	1.99541	1.93198	3.32578
1614	Xl.947.1.S1_at	activating transcription factor 2	THC2486819 THC2647896	NP279084	U16158.1	0.000497	0.64347	2.27368	1.33875	1.36493	1.19457	1.01518	1.48804	1.09397	1.05171	1.13697	1.2326
1615	Xl.15198.1.A1_at	MGC82195 protein		TC263318	BJ097684	0.000547	0.642314	2.671	2.89323	2.46734	2.41354	2.32305	2.64028	1.71395	1.78612	2.07007	2.45896
1616	Xl.3668.1.S1_at	XLCL2	THC2611619	TC275419	AF450296.1	0.00688693	0.641579	4.63456	2.7908	3.50558	3.36883	1.7597	3.29843	2.06484	1.4363	2.25273	2.80898
1617	Xl.23480.1.A1_at	Transcribed locus		TC287496	BJ100613	0.0393709	0.641555	4.27688	1.89573	2.10597	1.69469	1.35123	2.24997	0.94484	1.41724	1.56092	1.7653
1618	Xl.14887.1.S1_at	Transcribed locus		TC280988	BM180528	0.000856	0.640964	2.49037	1.96035	1.35238	1.54588	1.46511	1.59219	1.36544	1.31842	1.21106	1.5344
1619	Xl.177.1.S1_at	atonal homolog 5b	THC2482282	NP278435	U93171.1	0.000999	0.640298	1.1964	1.49697	1.16132	1.17146	1.19097	1.0815	1.02166	1.06533	1.08261	1.14798
1620	Xl.7868.1.S1_at	zinc finger-like protein 9	THC2461375	TC289496	BC044053.1	6.76e-09	0.639886	38.7874	38.8562	37.2463	40.9656	26.4729	34.5282	24.4469	25.6746	24.9247	33.9889
1621	Xl.4222.1.S1_at	Wee1 homolog		TC275038	AF035443.1	0.000226	0.639459	2.01709	1.67413	2.59547	1.74484	1.45666	2.09024	1.16052	1.31761	1.41354	1.76391
1622	Xl.21608.1.S1_at	cannabinoid receptor 1/CB1	THC2474999	TC271072	AY098532.1	0.0375885	0.639036	1.10724	1.07494	1.4993	0.951557	0.958832	1.1864	1.00394	0.988608	0.925835	1.03226
1623	Xl.20950.2.A1_at	S-phase kinase-associated protein 1A (p19A)		TC258720	CB563063	0.000238	0.638452	2.33437	1.80532	1.7741	1.73374	1.88434	1.61096	1.33249	1.06898	1.02721	1.74301
1624	Xl.377.1.S1_at	xGCNF	THC2490588	TC288852	U58683.1	0.00535244	0.63806	3.82834	1.82203	1.49857	1.70564	1.37388	1.2412	1.21836	1.0212	1.25555	1.44024
1625	Xl.21435.3.S1_x_at	T-cell receptor alpha		TC279289	AF440806.1	0.0334279	0.63798	2.34933	1.4034	1.24498	1.33338	1.22222	1.04094	1.1249	1.1565	1.03489	1.19885
1626	Xl.13922.1.A1_at	Transcribed locus, weakly similar to NP_060839.1 DEP domain containing 1B [Homo sapiens]		TC279637	AW766817	2.85e-07	0.637726	1.27159	1.30681	1.04937	1.21216	1.01267	1.06572	0.979326	1.00258	0.986268	1.09685
1627	Xl.6551.1.S1_at	cathepsin D		TC266456	AB103479.1	3.52e-05	0.637218	1.53438	1.64397	2.39538	1.28663	1.15165	1.94839	1.19285	1.04919	1.11922	1.46222
1628	Xl.5662.1.A1_at	hypothetical protein MGC78903	NP1212903 THC2468092	TC261966	BQ387403	3.91e-05	0.636998	62.4372	65.627	58.8256	33.286	40.3735	72.1632	39.1258	38.3117	34.6224	48.6075
1629	Xl.19499.1.S1_at	Transcribed locus, moderately similar to XP_509422.1 similar to RAB35, member RAS oncogene family [Pan troglodytes]		TC281183	BQ386386	0.0454012	0.636913	4.16063	7.65426	4.94044	2.67763	5.60195	2.67241	3.55068	3.07684	2.83948	3.65066
1630	Xl.22500.2.A1_at	Transcribed locus, moderately similar to XP_508119.1 similar to KIAA1674 protein [Pan troglodytes]		TC291558	BJ048577	1.85e-07	0.636805	1.28916	3.06508	2.92342	1.68502	1.50146	1.86536	1.46767	1.43766	1.48337	1.68395
1631	Xl.3604.1.S1_at	Transcribed locus		TC269187	BG656590	9.68e-06	0.636749	11.6806	13.183	12.7193	1.7047	12.993	11.3654	4.96714	3.43477	4.43002	8.68769
1632	Xl.1925.1.A1_at	Integrin alpha V-like subunit		TC290824	BG022865	0.00425703	0.636602	1.12248	1.42527	1.71087	0.984916	0.997646	1.4653	0.962111	0.923785	1.06454	1.14929
1633	Xl.21620.1.S1_at	Non-classical class Ib gene mRNA sequence		NP1044477	L20731.1	0.0325389	0.636056	1.74952	1.44797	1.55621	1.32857	1.32551	1.60546	0.971539	1.14298	1.33409	1.41985
1634	Xl.21537.1.S1_at	receptor protein tyrosine phosphatase rho precursor		NP277544	AF173857.1	7.9e-09	0.635794	4.59242	3.96115	4.71455	5.40153	2.49993	2.359	1.60926	1.84509	1.6888	3.42015
1635	Xl.3988.1.S1_at			TC286369	BF072140	0.000891	0.635748	1.45132	1.336	1.68816	1.1052	1.15964	1.61399	1.07856	0.877563	1.01206	1.29294
1636	Xl.12417.1.A1_at	Transcribed locus		TC297971	BJ086255	3.74e-06	0.635472	1.20911	1.34539	1.91165	1.19976	1.41804	1.07867	1.06255	1.00675	1.00715	1.23216
1637	Xl.798.1.S1_at	histone H1-like maternal protein	THC2461341	TC275591	M36655.1	2.66e-05	0.634877	2.53555	1.64127	2.13605	1.91335	1.88877	1.68593	1.22468	1.08276	0.920284	1.82935
1638	Xl.17670.1.A1_at	hypothetical protein MGC84491	THC2471958	TC278039	BG811162	0.00229319	0.634561	3.29143	1.65859	3.11503	1.79654	2.01606	2.49981	1.74828	1.26661	1.43693	2.10414
1639	Xl.7695.1.A1_at	polymerase (DNA directed), epsilon	THC2461763 THC2465006 THC2608043	TC263988	AF202988.1	0.0282141	0.634133	2.36417	4.14319	2.19159	2.82273	1.6674	1.39738	1.81347	1.16958	1.13488	1.9625
1640	Xl.5127.1.S1_at	nin one binding protein	THC2468889	TC287758	BJ052117	7.68e-07	0.634108	22.0376	17.6542	12.8214	10.6766	11.9824	18.3177	9.36553	10.2146	9.30409	13.6589
1641	Xl.15251.1.S1_at	hypothetical protein MGC53931	THC2635252	TC287990	BC045253.1	1.59e-05	0.633874	84.9234	71.9611	70.2987	62.3801	59.3881	80.7389	55.8189	53.9574	50.5936	67.5024
1642	Xl.1614.1.A1_x_at	High-affinity Na/dicarboxylate cotransporter			BG347534	0.00137659	0.633195	1.35107	1.36726	2.45457	1.23973	1.04942	1.53682	0.993605	1.14361	1.01398	1.27532
