# Supplementary material for: Transdifferentiation from cornea to lens in Xenopus laevis depends on BMP signalling and involves upregulation of Wnt signalling
Source: BMC Dev Biol. 2011 Sep 6;11:54. doi: 10.1186/1471-213X-11-54 (PMC3184090; doi:10.1186/1471-213X-11-54)
Supplement: Additional file 2 — Excel spreadsheet of RAG list. [file 1471-213X-11-54-S2.XLS]

## Sheet: RAG list
Rank	Probeset	Gene Title	Human ortholog	Xenopus TC	GB_ACC	p Values	R values	L1	L2	L3	R1	R2	R3	S1	S3	S4	Rmean/Smean				key	range
1	Xl.9491.1.S1_at	MHC class II antigen alpha chain DBAf2		TC275175	AF454378.1	7.11e-13	0.999365	1.76334	1.1232	1.19798	26.8754	27.8425	31.1652	0.698824	0.984123	0.642695	36.9288					<2.5
2	Xl.14829.1.A1_at	Transcribed locus		TC279749	BJ088525	2.91e-11	0.998393	0.66881	0.717128	0.941563	6.24799	3.30257	9.12763	0.61429	0.580781	0.76266	9.54073					0.5-2.5
3	Xl.3962.1.A1_at	transcription factor 7 (T-cell specific, HMG-box)		TC293671	BF071971	1.46e-10	0.997595	1.18201	1.99743	1.43424	8.30879	7.18086	20.773	1.53656	1.79503	1.32445	7.7883					2.5-4
4	Xl.3179.1.A1_at	Transcribed locus		TC270768	BG021617	1.75e-10	0.997484	1.31851	1.26204	0.853943	21.9545	0.895476	0.893161	0.883067	0.958533	0.928686	8.57063					4-10
5	Xl.1714.1.A1_at	Checkpoint protein		TC287413	BJ052989	5.39e-10	0.996665	3.00571	2.33786	4.20294	73.2815	2.04162	2.62602	2.89027	3.44426	2.02747	9.32183					10-50
6	Xl.2625.1.A1_at	Transcribed locus			BG160774	8.35e-10	0.996279	1.63517	1.75829	1.39846	21.3401	1.63703	1.41907	1.76734	1.17678	1.39145	5.62699					50-200
7	Xl.15851.3.A1_at			TC289424	BJ053138	1.48e-09	0.995709	2.34408	1.74748	2.05457	39.1813	1.09717	1.22696	1.30179	1.32173	1.18719	10.8918					>200
8	Xl.5330.1.A1_at	Transcribed locus		TC292528	BE575354	3.16e-09	0.994807	7.51476	7.64253	6.09875	4.03659	8.64901	133.076	10.5755	7.65646	10.065	5.15113
9	Xl.14659.1.A1_at	Transcribed locus		TC267655	BJ076464	3.53e-09	0.994662	1.58864	1.61129	1.57522	1.96091	1.51117	10.082	1.26343	1.48955	1.4521	3.22326
10	Xl.12348.1.A1_at	Transcribed locus, moderately similar to XP_537676.1 similar to cisplatin resistance-associated overexpressed protein [Canis familiaris]		TC258785	BJ085398	4.86e-09	0.994216	2.06952	1.77333	1.85316	3.00284	4.12709	12.937	1.73544	2.2265	2.16896	3.27309
11	Xl.21951.1.A1_at	Transcribed locus		TC291926	BJ052631	5.98e-09	0.993909	2.04828	2.51846	3.35986	31.2999	14.0819	3.92831	2.43428	1.48703	1.85377	8.53843
12	Xl.7432.1.S1_at	similar to TATA box binding protein (TBP)-associated factor, RNA polymerase I, B, 63kDa	THC2464644	TC289979	BC042352.1	6.78e-09	0.993713	3.87565	3.3779	2.49478	12.7822	13.8304	494.953	15.8086	18.8295	16.5051	10.1981
13	Xl.24004.1.A1_at	MGC84457 protein	THC2462473	TC264506	BQ398374	7.21e-09	0.993617	1.05546	0.967168	0.979387	1.49428	5.3453	21.9357	1.72977	1.04124	1.80014	6.29498
14	Xl.12072.1.S1_at	potassium large conductance calcium-activated channel, subfamily M, alpha member 1	THC2461688	TC284317	AF274053.1	7.87e-09	0.993475	1.22198	1.41356	1.20651	1.70982	7.9123	1.85911	1.51723	1.31516	1.29246	2.78343
15	Xl.6142.1.S1_at	hypothetical protein MGC64588	THC2475393	TC287682	CB560146	1.04e-08	0.992999	2.96947	6.29797	8.73544	47.3867	64.4366	91.6284	1.42787	1.12649	1.34843	52.1297
16	Xl.26215.1.S1_at	Alpha-1-microglobulin/bikunin precursor		TC290856	AB014463.1	1.09e-08	0.992926	2.21405	2.30148	1.61538	4.29345	2.52175	28.9011	1.40155	1.10551	1.21463	9.59679
17	Xl.25092.1.A1_at	TANK-binding kinase 1	THC2467484	TC292181	CB756419	1.11e-08	0.992886	1.66503	2.03312	1.64973	10.4597	2.58942	40.917	1.78268	3.70926	2.29497	6.93036
18	Xl.21458.2.S1_x_at	Helix-loop-helix transcription factor		NP279055	U35055.1	1.34e-08	0.992551	1.88013	1.95071	2.81654	47.4399	5.38757	4.26844	2.76138	3.67368	3.83161	5.56129
19	Xl.21470.1.S1_at	tyrosine kinase		TC294100	M64659.1	1.77e-08	0.992007	1.52008	1.31925	1.28386	1.79162	1.11556	7.21129	1.45859	1.24498	1.35458	2.49337
20	Xl.18846.1.A1_at	Transcribed locus		TC284368	BI446758	1.83e-08	0.991935	1.39094	1.75856	0.914182	46.1086	2.69853	4.34532	3.30233	2.18095	2.35849	6.77812
21	Xl.5130.1.A1_at	Hypothetical LOC494655		TC283071	BG022331	3.57e-08	0.99047	1.92767	2.73468	1.51461	2.03236	2.03491	44.0666	3.5696	1.60884	2.59892	6.18897
22	Xl.21458.2.A1_x_at	Helix-loop-helix transcription factor		NP279055	U35055.1	3.64e-08	0.990423	4.20006	3.89612	2.61285	29.9968	7.63206	4.16158	2.86021	3.33023	3.0876	4.50423
23	Xl.13840.2.A1_at	Transcribed locus, moderately similar to XP_415229.1 similar to DEAD (Asp-Glu-Ala-Asp) box polypeptide 51; Dead box protein 73D-like [Gallus gallus]	THC2462613	TC278361	BJ076671	4e-08	0.99019	2.45548	3.29612	2.76295	19.2813	2.7607	2.97039	2.52363	2.5719	2.40416	3.33512
24	Xl.24002.1.A1_x_at	Transcribed locus, strongly similar to XP_420493.1 similar to Bifunctional 3-phosphoadenosine 5-phosphosulfate synthethase 1 (PAPS synthethase 1) (PAPSS 1) (Sulfurylase kinase 1) (SK1) (SK 1) [Gallus gallus]		TC272377	BJ081370	4.3e-08	0.990016	1.10179	1.25024	0.932505	6.71314	1.00944	1.50964	1.14063	1.16544	0.992181	2.79913
25	Xl.12421.1.A1_at	Transcribed locus		TC266566	BJ092153	4.4e-08	0.989958	1.30214	1.48766	1.71331	1.26602	1.17435	18.7365	1.99065	1.03756	1.48228	4.69503
26	Xl.16667.1.A1_at	hypothetical protein LOC398692		TC263736	BM172514	5.82e-08	0.989228	1.67889	0.960131	2.33905	13.2785	14.5215	15.1529	1.88726	3.09675	2.58357	5.67592
27	Xl.26295.1.A1_at	SCG10 mRNA	THC2493752 THC2533688	TC290341	CD360499	6.05e-08	0.989122	1.1533	3.33589	0.991588	11.7727	30.5362	7.96476	2.05965	1.04587	1.103	11.9457
28	Xl.2370.1.A1_at	hypothetical protein MGC82323	THC2486563	TC290552	BG022989	6.87e-08	0.988769	2.90265	1.80433	2.5239	1.94293	1.79309	32.047	1.11391	1.95384	1.90531	7.19537
29	Xl.23442.1.A1_at	Cdc6-related protein		TC274330	BG016912	7.01e-08	0.988709	1.63598	2.034	1.79143	1.00275	1.57856	9.52603	1.93481	1.88019	1.79065	2.15985
30	Xl.15885.1.S1_at	hypothetical LOC496226	THC2464938	TC264245	BJ098965	7.21e-08	0.98863	1.75401	1.55058	1.59496	2.28328	1.62243	5.26746	1.52977	1.54531	1.69	1.92508
31	Xl.7119.1.S1_at	hypothetical protein MGC81117			BJ089781	7.55e-08	0.988499	0.41777	2.02107	1.5312	14.1368	15.4237	1.6159	0.721803	0.802203	1.00948	12.3057
32	Xl.3835.2.S1_a_at	hypothetical LOC495006	THC2468277 THC2481703 THC2602194	TC261625	BE681250	7.74e-08	0.988428	8.70527	8.85793	8.0458	17.6707	17.1804	49.6585	8.69745	6.82573	5.64935	3.99148
33	Xl.2871.1.A1_at	Transcribed locus, weakly similar to XP_424980.1 similar to Small inducible cytokine A19 precursor (CCL19) (Macrophage inflammatory protein 3 beta) (MIP-3-beta) (EBI1-ligand chemokine) (ELC) (Beta chemokine exodus-3) (CK beta-11) [Gallus gallus]		TC264596	BQ399468	7.84e-08	0.988391	1.96733	2.15361	2.37411	4.71687	4.83841	5.10324	2.43213	2.12817	2.19795	2.16898
34	Xl.7036.1.A1_at	Transcribed locus, weakly similar to XP_518910.1 similar to TJP4 protein [Pan troglodytes]		TC292231	BJ087766	7.91e-08	0.988364	3.15671	3.28723	3.43596	21.2016	2.77022	2.55021	3.58618	2.54321	3.16078	2.85485
35	Xl.19024.1.S1_at	Transcribed locus		TC279667	BI445729	8.12e-08	0.988286	1.77121	1.42033	1.30485	8.60602	1.38028	2.17718	1.53366	1.57669	1.61217	2.57564
36	Xl.25874.1.A1_x_at	Transcribed locus		TC290235	BF025056	8.83e-08	0.988038	1.31307	1.17123	1.58636	10.2867	1.47799	2.28176	1.5175	1.72678	1.60891	2.89427
37	Xl.19070.1.A1_at	Transcribed locus, strongly similar to XP_421352.1 poly(A) polymerase II [Gallus gallus]		TC266572	BI675376	9.04e-08	0.987966	1.24724	1.20457	1.33002	1.15784	6.14785	1.00414	1.13375	1.0374	1.12504	2.52105
38	Xl.4210.1.A1_at	CDNA clone MGC:80818 IMAGE:5513884, complete cds		TC285754	BJ082768	1.2e-07	0.987082	0.480761	1.09998	0.492605	10.0479	12.2043	14.159	1.92776	1.73846	2.13518	6.27628
39	Xl.969.1.S1_at	deoxynucleotidyltransferase, terminal	THC2471915	NP279374	U07803.1	1.35e-07	0.986699	1.05372	1.49495	1.25816	2.26692	2.50936	7.6572	1.40594	1.01825	1.3839	3.26501
40	Xl.11096.1.S1_at	Transcribed locus		TC279648	AW766299	1.49e-07	0.986365	1.13661	2.15595	1.19702	2.68509	2.66717	19.4948	2.12422	1.96935	1.69315	4.29381
41	Xl.21458.1.A1_x_at	helix-loop-helix transcription factor		NP278989	U25961.1	1.52e-07	0.986285	2.21635	3.1522	3.36462	24.9781	10.3006	10.0571	2.45231	4.49122	3.61855	4.29231
42	Xl.23554.1.S1_at	Xenopus laevis, Similar to PI-3-kinase-related kinase SMG-1, clone IMAGE:5537540, mRNA	THC2468340	TC276735	BC043640.1	2.15e-07	0.985041	20.0603	23.6656	18.9427	54.5381	94.7776	113.038	18.0363	30.9104	23.0178	3.6456
43	Xl.6636.1.S1_at	xbmi-1 protein	THC2466102 THC2466622 THC2702251	TC291562	U39959.1	2.18e-07	0.984992	2.47137	2.86031	2.53711	1.16718	22.5352	1.40149	2.19285	1.61983	2.63561	3.8931
44	Xl.4444.1.A1_at	granzyme AK		TC293204	BG159990	2.55e-07	0.984389	1.33343	1.30853	1.28997	1.09962	1.05908	6.82187	1.13758	0.986791	1.17196	2.72441
45	Xl.112.1.S1_at	stromelysin-3	THC2468017	TC265504	Z27093.1	2.79e-07	0.984034	1.36326	1.49878	1.13265	3.97752	3.28528	3.72867	1.59789	1.55018	1.41949	2.40642
46	Xl.25436.1.A1_at	Transcribed locus, moderately similar to XP_537795.1 similar to notch1 preproprotein [Canis familiaris]		TC289266	BJ084920	3.18e-07	0.983498	1.30828	0.87936	1.53305	2.8391	1.76663	7.87899	1.03954	1.2541	1.19464	3.57905
47	Xl.1587.1.A1_at	Hypothetical LOC495971		TC297176	BJ079923	3.5e-07	0.983099	0.685994	0.806646	0.877358	12.5175	2.51518	5.38723	1.77405	1.31749	1.50105	4.44628
48	Xl.2668.1.S1_at	Transcribed locus, moderately similar to XP_422593.1 similar to RIKEN cDNA 2610101N10 [Gallus gallus]		TC271782	BG555143	3.53e-07	0.983059	1.63431	1.12917	1.32975	2.30436	2.65084	15.7195	2.09047	2.14321	1.56066	3.56808
49	Xl.16250.1.A1_at	MGC79095 protein	THC2466506	TC276241	BJ049201	3.64e-07	0.982925	1.9204	2.28516	3.52649	3.34412	16.4125	14.0871	3.55963	2.66708	2.82695	3.73813
50	Xl.10513.1.A1_at	Transcribed locus		TC274967	BE678098	3.83e-07	0.982711	1.3692	1.84808	1.27336	3.00378	2.01362	25.6674	3.01966	2.17131	2.22583	4.13721
51	Xl.13511.1.A1_at	Transcribed locus		TC279497	BJ085865	4e-07	0.982524	2.47449	2.1757	1.89237	1.62399	2.13471	22.8355	1.34992	1.21686	1.10053	7.2517
52	Xl.19623.1.A1_at	Transcribed locus, strongly similar to XP_536952.1 similar to esophageal cancer associated protein [Canis familiaris]			BQ388105	4.49e-07	0.982003	1.78549	1.98572	2.3594	3.46688	1.82408	11.5508	1.62184	1.64511	1.56404	3.48619
53	Xl.3378.1.S1_at	Hypothetical protein LOC398863	THC2465697 THC2488621	TC287729	BF231542	5.26e-07	0.981274	1.85169	1.82906	1.77824	14.5211	36.809	30.2328	3.44775	6.84983	2.8709	6.1938
54	Xl.1812.1.S1_at	Transcribed locus, weakly similar to XP_542314.1 similar to RIKEN cDNA 2610209A20 [Canis familiaris]	THC2612068	TC293087	BU911515	5.33e-07	0.981213	8.35824	8.44267	8.04748	11.0789	8.29491	16.1022	8.61285	8.84718	8.59912	1.36137
55	Xl.14392.1.A1_at	MGC81211 protein		TC260371	BJ054823	5.89e-07	0.980733	1.70505	1.48876	1.56108	21.7176	7.6501	3.49108	2.85058	1.64668	3.15019	4.29669
56	Xl.18689.1.A1_at	hypothetical LOC495074	THC2461120	TC290140	BI444084	6.43e-07	0.980301	1.86263	1.77953	2.0768	1.65221	7.64115	65.6373	3.76251	6.38472	4.13784	5.24538
57	Xl.8074.1.A1_at	hypothetical LOC495942	THC2464019	TC275560	AW199020	6.5e-07	0.980251	13.6097	20.1489	18.928	19.7257	22.4223	110.435	20.2213	20.9061	19.4945	2.51697
58	Xl.8524.1.S1_at	hypothetical protein LOC398937		TC278558	CB558161	7.43e-07	0.979578	6.95768	5.54832	6.92153	19.5272	17.0667	18.6076	8.0045	7.95821	6.13096	2.49852
59	Xl.18669.1.A1_at	Transcribed locus			BI443557	8.08e-07	0.979138	1.26939	1.08854	1.12043	0.983546	5.47811	1.18016	1.16976	0.92564	0.981985	2.48322
60	Xl.235.1.S1_at	glycoprotein	THC2465186	TC261748	BJ043759	8.33e-07	0.978976	5.29517	5.23261	3.49866	149.043	15.0622	17.5044	10.6726	15.5704	9.54366	5.07478
61	Xl.1285.2.S3_a_at	Myosin light chain, regulatory A		TC272603	BG730579	9.39e-07	0.978334	1.83349	2.73106	3.7191	4.34699	17.4377	12.0489	3.58327	3.32464	3.49008	3.25386
62	Xl.20011.2.A1_at	Fibroblast growth factor-8b	THC2487279	NP278270	Y10312.1	1.07e-06	0.977623	1.00806	1.16271	1.19748	1.24887	3.60445	1.22287	1.01372	1.0069	1.05652	1.97462
63	Xl.3304.1.S1_at			TC282853	CA793409	1.17e-06	0.977117	1.26174	1.6281	1.02856	2.5639	1.6349	7.27696	1.16015	1.17781	0.952883	3.48717
64	Xl.15406.1.A1_at	Transcribed locus		TC292459	BJ054388	1.22e-06	0.976872	1.7291	1.12514	1.76262	3.31302	2.05795	10.7271	1.60078	1.77813	2.15151	2.91083
65	Xl.15404.1.A1_at	Transcribed locus, moderately similar to XP_417593.1 similar to hypothetical protein MGC45873 [Gallus gallus]		TC270782	BJ044759	1.47e-06	0.975734	1.06231	1.72515	1.96916	2.14194	3.53925	27.5239	3.03618	3.209	2.48555	3.80324
66	Xl.21473.1.A1_at	wnt-1 related (wnt-6), wingless-type MMTV integration site family		NP279157	L07532.1	1.57e-06	0.975336	1.68235	1.37985	1.72802	2.12053	7.11093	2.05139	1.23121	1.61996	1.29827	2.71913
67	Xl.1980.1.A1_at	Transcribed locus			BG811789	1.64e-06	0.97508	2.03608	2.12716	1.80978	10.8292	2.56249	2.89413	1.20077	1.97165	1.61179	3.40409
68	Xl.23511.1.S1_at	synaptosomal-associated protein, 23kDa			AB033718.1	1.66e-06	0.974998	4.68296	3.35406	3.89992	3.23367	26.3627	4.78992	4.15485	4.10208	5.33149	2.53055
69	Xl.17510.1.A1_at	Transcribed locus, moderately similar to XP_534546.1 similar to KIAA0992 protein [Canis familiaris]		TC291417	BQ109605	1.77e-06	0.974599	1.41574	2.12627	2.62639	26.9022	4.01346	7.62972	3.72809	3.14279	3.88395	3.58401
70	Xl.17968.1.A1_at	Transcribed locus		TC268575	BJ083290	1.8e-06	0.974471	1.52417	1.69714	1.43601	1.08653	2.49372	6.01119	1.34104	1.66764	1.72243	2.02731
71	Xl.14350.1.A1_at	hypothetical protein MGC83546	THC2466941 THC2674953	TC277183	BJ051570	1.86e-06	0.97426	2.14659	1.41975	1.58979	1.96768	8.94189	2.30801	1.65564	1.53401	1.45624	2.84501
72	Xl.1712.2.A1_at	hypothetical LOC495464		TC265907	BM261508	2e-06	0.973786	1.20024	0.811521	0.940061	1.55819	2.30113	6.30307	1.41358	0.885929	0.949053	3.12827
73	Xl.23039.1.S1_at	similar to calcium binding protein, 140 kDa	THC2470073 THC2482347	TC276874	BM191147	2.14e-06	0.973342	5.86114	6.31997	6.13018	20.4726	18.2056	4.30707	5.30483	7.22061	4.88698	2.46866
74	Xl.5906.2.A1_at		THC2466178	TC261940	BI443283	2.23e-06	0.973063	1.41368	1.83464	1.76498	1.97047	1.89829	7.83768	2.04748	1.77512	1.86424	2.05851
75	Xl.14711.1.A1_at	Transcribed locus, weakly similar to XP_508751.1 similar to disrupted in bipolar disorder 1; disrupted in bipolar affective disorder 1 [Pan troglodytes]	THC2467346 THC2661927	TC281765	BM179050	2.24e-06	0.973038	2.16615	2.946	2.92778	4.36257	14.3556	1.94363	2.92023	2.1771	2.11827	2.86349
76	Xl.26150.1.S1_at	Transcribed locus, moderately similar to XP_533878.1 similar to FCH domain only 1 [Canis familiaris]		TC288843	CD329670	2.28e-06	0.972913	0.930057	0.677969	1.38586	19.8046	16.8017	15.464	3.47446	3.50075	3.96623	4.759
77	Xl.4756.1.A1_at	Transcribed locus, moderately similar to XP_524516.1 hypothetical protein XP_524516 [Pan troglodytes]		TC281339	BE505181	2.3e-06	0.972854	2.98236	3.03642	2.25541	2.20695	1.68493	15.4382	3.01557	3.21483	3.12656	2.06585
78	Xl.21011.1.S1_at	calcium/calmodulin-dependent protein kinase kinase	THC2464408 THC2478481	TC264230	AB083001.1	2.35e-06	0.972708	1.85818	1.61342	2.01729	1.90921	1.47142	7.9638	1.55266	1.73612	1.46779	2.385
79	Xl.11704.1.A1_at	Transcribed locus		TC289869	AW147582	2.48e-06	0.972326	2.9236	2.86157	2.11721	9.67798	5.53031	4.35172	2.75204	3.07673	3.14213	2.18038
80	Xl.9637.1.A1_at	Transcribed locus		TC264370	BQ387766	2.52e-06	0.972207	4.02314	3.93338	2.81966	3.93289	10.7974	13.2879	2.71293	3.27304	2.69414	3.22785
81	Xl.7724.1.A1_at	guanine nucleotide exchange factor	THC2600985	TC275916	BQ401043	2.63e-06	0.97193	2.02212	2.22504	2.25095	4.89616	1.86483	6.72376	1.96829	1.78594	1.59784	2.51954
82	Xl.8925.1.A1_at	CDNA clone IMAGE:6642923, partial cds		TC275737	BG554525	3.19e-06	0.970508	1.39613	1.61321	1.23036	1.03553	1.74908	6.26647	1.27605	1.54679	1.57234	2.05932
83	Xl.10195.1.A1_at	Transcribed locus		TC266989	BG552139	3.36e-06	0.970131	2.2286	1.83906	2.95296	2.60261	2.44143	16.1278	3.046	2.80126	2.47845	2.54294
84	Xl.13782.1.S1_at	Transcribed locus, moderately similar to NP_073613.2 oxysterol binding protein-like 11 [Homo sapiens]		TC268236	BJ043431	3.52e-06	0.969775	2.53212	2.47994	1.67475	3.31356	2.48063	10.5557	2.30856	1.86779	2.10369	2.60347
85	Xl.21673.1.A1_at	Transcribed locus	THC2467435	TC290201	BJ086007	3.53e-06	0.969753	51.2688	52.5949	52.6336	59.0827	47.2124	82.3018	51.4108	49.7984	52.7806	1.22474
86	Xl.268.1.S1_at	retinoid X receptor-interacting coactivator xSRC-3	THC2466716 THC2479706	TC264394	AF044080.1	3.59e-06	0.969625	2.85282	2.99042	2.13736	2.30347	12.3328	4.80247	2.47416	2.36434	1.87923	2.89364
87	Xl.6008.1.S1_at	U5 snRNP-specific protein, 116 kD	THC2465452	TC260575	BC041724.1	3.99e-06	0.968813	4.42022	5.10607	3.59017	2.10059	12.1564	17.885	3.71702	3.14523	3.48583	3.10608
88	Xl.7670.2.S1_at	dishevelled homolog	THC2626566	TC288134	BJ056750	4.06e-06	0.968662	3.70836	5.04632	3.98681	9.64569	11.5071	10.5244	3.98081	4.1591	5.33009	2.35169
89	Xl.12734.2.A1_at	Transcribed locus		TC280756	BJ092350	4.11e-06	0.968578	4.18333	4.41529	5.23329	56.2178	1.54563	4.13319	1.11319	1.33312	1.25903	16.7047
90	Xl.15396.1.S1_at	IQ motif containing GTPase activating protein 2	THC2461535	TC263889	AB093561.1	4.39e-06	0.968048	1.59622	2.23153	1.90988	2.9405	2.38673	7.03388	2.12126	2.09799	1.84426	2.03861
91	Xl.16734.1.A1_at	Transcribed locus	THC2573513	TC273775	AW199956	4.86e-06	0.967208	1.71349	3.47861	2.32872	2.60791	8.76707	15.2426	2.68299	3.29034	3.10513	2.93195
92	Xl.2209.1.S1_at	hypothetical protein LOC398666	THC2470003	TC272503	CB562491	5.73e-06	0.965821	7.82974	4.13387	5.03619	17.5572	44.0157	121.515	10.6725	17.8378	15.8327	4.1289
93	Xl.12983.1.A1_at	Transcribed locus, moderately similar to XP_515847.1 similar to KIAA1728 protein [Pan troglodytes]		TC268468	BJ099417	5.74e-06	0.965809	1.1136	1.37268	1.2373	1.33792	1.18389	3.48225	1.26667	1.26275	1.21388	1.60395
94	Xl.2334.1.A1_at	CDNA clone IMAGE:6875651	THC2475101	TC288147	AW199949	5.82e-06	0.96569	1.91919	2.84064	3.56258	4.86345	5.90649	20.6515	3.81399	4.08036	3.64851	2.72216
95	Xl.13772.1.A1_at	Transcribed locus		TC293895	BJ083238	5.9e-06	0.965563	0.949824	0.789521	0.907512	8.39452	13.647	13.0967	2.04892	3.04626	3.19106	4.24055
96	Xl.6133.1.S1_at	XK70		TC286963	M11032.1	5.93e-06	0.965519	1.53266	1.59287	1.15957	4.43979	2.00395	2.14865	1.29917	1.32467	1.25131	2.21731
97	Xl.6666.1.A1_at	hypothetical protein MGC78822		TC266217	BG020236	6.29e-06	0.965012	3.04007	2.47272	5.30319	4.47703	10.1784	22.3741	3.92524	3.4915	3.04058	3.54102
98	Xl.26437.1.S1_at	Transcribed locus		TC295477	CD362194	6.48e-06	0.964743	1.54388	0.963357	1.7646	4.93173	3.35453	3.23186	1.47666	1.50308	1.27782	2.70534
99	Xl.8217.1.S1_at	Transcribed locus		TC272339	BJ086227	6.49e-06	0.964729	7.82818	6.63152	6.57873	20.7493	14.196	9.78839	6.62648	7.55943	5.20477	2.30697
100	Xl.25233.1.S1_x_at	Transcribed locus		TC287791	BG038512	6.76e-06	0.964356	1.49397	1.34274	1.33776	4.18846	2.9445	1.78427	0.978192	1.43497	1.15743	2.49741
101	Xl.8244.1.A1_at	MGC82643 protein	THC2464217	TC262840	BJ077119	7e-06	0.964041	2.81961	3.59563	2.9664	4.21146	3.07849	13.1271	3.8717	3.39023	3.09712	1.97094
102	Xl.16882.1.A1_at	Transcribed locus, weakly similar to XP_355212.1 whn-dependent transcript 2 [Mus musculus]		TC263290	CD329268	7.45e-06	0.96348	1.39887	1.25122	1.25656	7.72149	1.20375	1.02235	1.77985	1.62313	1.54949	2.00861
103	Xl.769.1.S1_at	ets-2a proto-oncogene	THC2469011	TC291338	M81683.1	7.59e-06	0.963303	1.08459	0.754435	1.26826	3.01879	1.84029	5.16976	1.04669	1.51281	1.21343	2.6581
104	Xl.24954.2.A1_a_at	protoporphyrinogen oxidase	THC2463790 THC2479007 THC2494227	TC276401	BJ087936	7.9e-06	0.96293	15.7292	14.3976	13.8868	17.0698	14.6085	95.7701	21.2003	11.911	15.4705	2.62338
105	Xl.21565.1.S1_at	Neural cell adhesion molecule L1		TC290590	AF170331.1	8.46e-06	0.962287	1.45506	2.50024	1.39001	1.97769	12.0837	1.93633	1.36576	1.69652	1.73389	3.33552
106	Xl.25999.1.A1_at	Transcribed locus		TC259166	BJ051591	8.73e-06	0.961978	1.32698	1.92503	1.14505	2.33469	7.67543	1.53569	1.1839	1.21768	1.44123	3.00453
107	Xl.16209.1.A1_at	Transcribed locus		TC289114	BJ048463	8.88e-06	0.961814	3.92057	3.93927	4.31742	2.39684	20.739	5.10261	2.90726	2.76825	2.73363	3.35807
108	Xl.14963.1.A1_x_at	Transcribed locus		TC274152	BG264797	8.9e-06	0.96179	1.12528	1.73418	1.22605	1.62535	7.06501	2.44097	1.64817	1.72441	1.48471	2.29168
109	Xl.5151.1.A1_at	Transcribed locus		TC292129	BE508522	9.41e-06	0.961252	1.05541	0.901001	0.71248	2.74543	2.20242	4.99405	1.44535	1.30125	1.00813	2.64783
110	Xl.15271.1.A1_at	Transcribed locus, weakly similar to XP_542277.1 similar to hypothetical protein FLJ37874 [Canis familiaris]			BJ043701	1.01e-05	0.960565	1.89328	1.25525	0.949887	20.1519	2.81399	6.95469	3.63398	1.7108	2.41706	3.85483
111	Xl.3577.1.A1_at	Transcribed locus		TC291714	BF615571	1.03e-05	0.960326	21.5133	17.6029	15.7183	39.5593	47.639	84.0787	21.8966	27.7687	23.6	2.33776
112	Xl.14126.1.A1_at	Transcribed locus		TC296201	BJ079557	1.04e-05	0.960268	0.598558	1.49367	0.846605	8.10055	1.12584	3.55806	1.40007	0.787512	1.37323	3.59033
113	Xl.16451.1.A1_at	hypothetical LOC495248		TC266261	BJ049278	1.1e-05	0.959678	1.31816	1.48841	0.923393	3.21713	1.95483	8.0252	1.94159	1.51666	1.7494	2.53419
114	Xl.10817.1.S1_at	hypothetical protein MGC79103	THC2484173	TC290041	BU915820	1.12e-05	0.959516	3.17114	1.22407	1.6351	10.3508	2.46017	12.1509	2.93001	2.17684	2.21037	3.41139
115	Xl.22821.1.A1_at	epithelial V-like antigen 1		TC298051	BI447017	1.13e-05	0.959426	1.1148	1.19842	1.26379	1.02105	1.10503	3.27263	1.22725	1.12028	1.06207	1.58338
116	Xl.2756.1.A1_at	Transcribed locus, moderately similar to XP_421393.1 similar to hypothetical protein [Gallus gallus]		TC289448	BQ398641	1.14e-05	0.959329	3.76869	3.18469	3.65991	7.45403	12.4183	1.84797	3.13373	3.56802	4.3454	1.96615
117	Xl.573.1.S1_at	cdc25 protein		TC277580	M94264.1	1.23e-05	0.958555	2.3574	3.65538	3.35102	4.97843	13.8796	11.4238	4.49684	4.33882	4.04554	2.35085
118	Xl.13521.1.A1_at	MGC80217 protein	THC2463879 THC2491757	TC279435	BJ090711	1.32e-05	0.957777	2.2097	2.15282	2.10111	2.03579	2.79541	4.6384	2.17151	1.86588	1.96542	1.57753
119	Xl.9115.2.A1_x_at	Transcribed locus			CB562869	1.33e-05	0.957733	1.67825	1.54597	1.85901	2.19488	1.74771	4.49473	1.47399	1.66609	1.4741	1.82856
120	Xl.21638.1.A1_at	type II iodothyronine deiodinase	THC2473189	NP338877	AF354707.1	1.39e-05	0.957257	1.3795	2.01565	1.62477	1.54468	1.62101	7.38444	1.39922	1.74323	1.56819	2.23964
121	Xl.10734.1.A1_at	Transcribed locus		TC291568	BG513840	1.42e-05	0.957034	1.516	1.28072	0.964656	1.68498	7.82149	0.970359	1.55802	1.54064	1.67956	2.19262
122	Xl.26450.1.A1_at	Transcribed locus		TC277901	CD362921	1.44e-05	0.956862	1.33047	1.42623	1.21282	12.2999	10.3901	4.08911	3.26837	2.71057	2.4829	3.1647
123	Xl.9043.1.A1_at	hypothetical protein MGC68593		TC260320	BG579825	1.49e-05	0.956446	8.83885	8.67449	8.07591	20.5489	26.0471	26.1318	13.1946	9.9697	9.15589	2.25023
124	Xl.17456.1.A1_at	Transcribed locus		TC281021	BJ098890	1.52e-05	0.956255	3.20493	1.76843	3.10515	2.07117	3.29305	16.0229	2.21452	2.98662	2.71493	2.70174
125	Xl.25469.1.S1_at	Transcribed locus		TC260200	BF232378	1.56e-05	0.955997	12.7836	14.1557	12.4154	86.8322	17.3836	14.088	9.43647	19.4395	13.4019	2.79824
126	Xl.26134.1.S1_at	Transcribed locus		TC293103	BJ089166	1.69e-05	0.955081	2.27985	1.07029	2.00677	1.33197	8.09657	8.15958	0.838717	1.16985	1.34945	5.23764
127	Xl.14058.1.A1_at	MGC81601 protein	THC2473260	TC261247	BI350199	1.69e-05	0.955056	2.31152	2.77826	2.53649	3.60621	6.74883	4.59416	1.8055	2.41958	2.56306	2.20225
128	Xl.885.1.S1_at	Xsmad4a	THC2467121	TC274761	AB022721.1	1.72e-05	0.954828	0.836707	1.21315	0.832026	0.939571	1.47477	4.97526	1.18062	1.20632	1.10244	2.11774
129	Xl.2231.1.S1_at	ADP-ribosylation factor 1	THC2500064	TC261114	BC042337.1	1.76e-05	0.954578	49.6679	51.278	50.5315	88.896	63.6377	127.275	60.0941	55.4418	61.0504	1.58454
130	Xl.5076.1.S1_at	Hypothetical LOC495423		TC286413	BG486062	1.91e-05	0.953617	2.90102	3.02861	3.21339	2.01914	2.0845	13.8319	2.24409	2.85298	2.18783	2.46201
131	Xl.17867.1.S1_at	hypothetical LOC495107			BG812102	1.92e-05	0.95358	2.29286	3.04406	2.13652	4.25192	7.36	4.25187	2.32717	2.89004	2.54521	2.04366
132	Xl.24861.1.A1_s_at	APEX nuclease (apurinic/apyrimidinic endonuclease) 2	THC2463332	TC276370	BI449437	1.97e-05	0.95326	1.58254	1.69677	1.34955	1.24684	1.41897	5.99197	1.35174	1.23946	1.20752	2.27914
133	Xl.26397.1.A1_at			TC268039	CD360530	1.97e-05	0.953256	6.09154	3.45147	7.4751	2.32071	12.461	46.393	2.66266	2.76541	2.32271	7.89271
134	Xl.12209.1.A1_at			TC297387	BJ082981	1.97e-05	0.953255	3.90986	2.09317	2.14437	6.42859	10.5201	19.5319	3.26286	4.82758	4.38046	2.92526
135	Xl.18442.1.A1_at	Transcribed locus			BI347438	2.02e-05	0.952981	1.04959	0.94336	1.06731	1.12051	1.07271	6.81677	1.45014	1.37751	1.47873	2.09225
136	Xl.9712.1.A1_at	hypothetical protein MGC68992		TC281431	BE508200	2.08e-05	0.952611	7.60429	10.3851	7.35131	122.704	15.8165	39.7332	21.7263	16.3875	18.4889	3.14921
137	Xl.13025.1.A1_at	Transcribed locus, strongly similar to XP_343440.1 branched chain keto acid dehydrogenase E1, beta polypeptide [Rattus norvegicus]	THC2461129 THC2475850 THC2632558	TC271812	BM261086	2.17e-05	0.952144	2.59403	4.25897	2.92047	2.5852	6.21903	18.8396	4.13781	2.49911	2.6694	2.97044
138	Xl.4066.1.S1_at	basic, immunoglobulin-like variable motif-containing protein	THC2467409	TC276903	AF411389.1	2.19e-05	0.952012	2.67911	2.88742	1.73658	8.51578	7.08994	5.10753	2.85029	2.50776	3.44551	2.35283
139	Xl.11400.1.A1_at	Transcribed locus		TC287965	BG552534	2.28e-05	0.951533	2.24316	1.26738	1.85733	4.54386	2.5313	12.7355	2.28106	3.00324	2.51602	2.53972
140	Xl.604.1.S2_at	Aconitase	THC2510880	TC262857	BU915078	2.33e-05	0.951254	2.34583	3.39139	2.61103	4.42207	12.1863	7.83647	4.08857	3.52147	3.6102	2.17864
141	Xl.23619.1.A1_at	repeat element from gastrula		TC273211	M36868.1	2.37e-05	0.951047	1.39031	1.40374	1.29257	2.80623	3.16392	2.66267	1.51813	1.8336	1.47814	1.78738
142	Xl.16226.2.A1_at	Transcribed locus, moderately similar to XP_527870.1 similar to hypothetical protein FLJ35834 [Pan troglodytes]	THC2473622 THC2554060	TC294092	BJ085065	2.63e-05	0.949743	1.23301	1.24388	0.916917	2.63116	1.42725	3.4071	0.8401	1.172	1.28007	2.26766
143	Xl.7721.1.A1_at	Hypothetical protein MGC64541		TC275935	BI441627	2.67e-05	0.949518	31.4757	37.1342	34.1736	53.8574	66.8488	65.5915	32.8997	39.7704	39.9228	1.65461
144	Xl.6266.1.S1_at	embryonic epidermal lectin	THC2463033 THC2479048	TC287415	AB105372.1	2.92e-05	0.948362	3.52855	3.45602	2.83196	4.04432	3.5849	10.1672	3.57779	2.92739	3.67764	1.7477
145	Xl.9320.1.S1_at	calcitonin receptor-like	THC2477723	TC290886	BC044269.1	2.93e-05	0.948339	2.23813	1.22921	1.25707	12.851	2.93039	3.322	1.46541	2.69185	2.30057	2.95817
146	Xl.23946.1.S1_at	Transcribed locus		TC288311	BE506623	2.98e-05	0.948105	1.96673	1.43108	1.58721	1.97524	9.9713	1.46943	2.23015	2.31648	1.65988	2.1616
147	Xl.17551.1.A1_at	Transcribed locus		TC282405	BG810780	3.02e-05	0.947923	1.5637	3.1494	2.68547	4.10184	10.1929	4.35464	2.45938	2.54298	2.56625	2.46404
148	Xl.12917.1.A1_at			TC267300	BJ092611	3.07e-05	0.947696	8.24997	9.3637	8.24628	17.587	21.8287	15.7396	10.8115	10.3817	10.8798	1.71968
149	Xl.24927.1.S1_at	Transcribed locus, moderately similar to NP_444423.1 cleavage and polyadenylation specific factor 1 [Mus musculus]		TC292656	BJ046017	3.15e-05	0.947376	2.54568	2.11267	2.61317	3.96857	3.57135	4.06406	2.61788	2.29424	2.40922	1.58495
150	Xl.13089.1.A1_at	Transcribed locus, weakly similar to XP_416390.1 similar to cat eye syndrome chromosome region, candidate 5 [Gallus gallus]	THC2466247	TC285170	BJ098070	3.18e-05	0.947257	1.60731	1.27791	1.78267	1.10707	1.7463	7.56315	1.08553	1.03161	1.20196	3.13836
151	Xl.7060.1.A1_at	hypothetical protein MGC69029		TC271619	BJ088013	3.25e-05	0.946958	28.2136	21.1533	19.2987	69.303	75.5458	62.7308	34.3573	30.1927	30.7873	2.17732
152	Xl.20560.1.A1_at	Transcribed locus		TC269644	BG233248	3.25e-05	0.946933	1.35231	1.25362	1.50991	1.67804	2.5767	2.21676	1.28735	1.4782	1.25875	1.60811
153	Xl.25419.1.S1_at	hypothetical LOC495322	THC2475632	TC285111	CD324930	3.29e-05	0.946786	0.813793	1.23167	1.23525	8.60083	2.77702	9.82604	2.91099	1.83565	2.10254	3.09583
154	Xl.4727.1.S1_at	conserved hypothetical protein			BI477618	3.3e-05	0.946745	4.52413	5.05524	4.302	2.80705	22.5031	2.91805	3.85405	5.69331	4.09778	2.06874
155	Xl.13998.1.S1_at	Transcribed locus, moderately similar to XP_513618.1 similar to cadherin EGF LAG seven-pass G-type receptor 2; multiple epidermal growth factor-like domains 3; EGF-like-domain, multiple 2; epidermal growth factor-like 2 [Pan troglodytes]		TC288885	BJ091112	3.45e-05	0.94614	1.20781	1.65996	1.19126	7.53245	2.28047	3.6364	2.07064	2.02861	1.91087	2.23778
156	Xl.14571.1.A1_at	hypothetical LOC495071		TC275848	BG811358	3.5e-05	0.945931	5.57528	4.45655	5.76641	38.4871	14.8388	11.6387	8.18605	7.93543	10.0585	2.48146
157	Xl.26224.1.S1_at	Transcribed locus, weakly similar to NP_004282.1 cocaine- and amphetamine-regulated transcript [Homo sapiens]		TC291806	CD327372	3.55e-05	0.945748	3.41344	4.23072	1.50056	12.0186	24.2833	1.10867	0.823255	0.903661	0.813697	14.725
158	Xl.10184.1.S1_at	phosphoribosylpyrophosphate synthetase-associated protein (39 kDa)		TC276218	BC046264.1	3.63e-05	0.945419	28.6301	23.908	24.9107	70.4499	27.2118	37.4204	28.2841	30.3081	28.8921	1.54407
159	Xl.13.1.S1_at	receptor tyrosine kinase	THC2466360	TC275982	BC043626.1	3.7e-05	0.945175	2.99941	3.24341	3.63657	3.4076	13.3218	3.35101	2.12711	3.26983	2.67988	2.48618
160	Xl.12112.1.S1_at	guanine nucleotide binding protein (G protein), alpha activating activity polypeptide, olfactory type	THC2480252	NP507663	AJ296281.1	3.77e-05	0.944917	10.7111	10.3148	10.2048	8.69335	41.6565	4.15742	8.95484	10.7279	7.69512	1.99093
161	Xl.13883.1.A1_x_at	Transcribed locus, weakly similar to XP_421134.1 similar to hypothetical protein KIAA1259 [Gallus gallus]			BJ086237	3.81e-05	0.944751	0.901798	1.50451	0.793941	1.47975	8.4041	2.32298	1.66135	1.71828	1.42886	2.5386
162	Xl.1360.1.S1_at	Xenopus laevis, Similar to ectonucleoside triphosphate diphosphohydrolase 2, clone IMAGE:4724933, mRNA	THC2487916	TC291349	BC041316.1	3.9e-05	0.944439	1.46469	1.08518	0.95063	2.14099	8.66966	1.3961	1.48989	1.77628	1.92161	2.35298
163	Xl.21458.1.A1_at	helix-loop-helix transcription factor		NP278989	U25961.1	3.98e-05	0.944128	1.45599	2.49829	2.56524	11.7797	2.01585	1.95392	1.63093	2.05035	1.65221	2.95294
164	Xl.23880.1.A1_at	Transcribed locus		TC273669	BJ083747	4.16e-05	0.943505	1.87129	1.31949	1.98566	1.47173	1.51504	7.78407	1.71522	1.32078	1.44879	2.40164
165	Xl.6457.1.A1_at	Transcribed locus		TC288459	BQ398336	4.25e-05	0.943218	91.4834	84.1251	59.8257	166.331	192.023	158.702	57.71	80.5673	61.5975	2.5869
166	Xl.15174.1.A1_at	Transcribed locus, weakly similar to XP_425719.1 similar to zinc finger, SWIM domain containing 3; chromosome 20 open reading frame 164 [Gallus gallus]	THC2470937	TC289384	BJ098201	4.29e-05	0.943058	1.22379	2.03572	1.6161	12.0782	3.04111	4.61343	3.18877	1.81777	2.16993	2.74965
167	Xl.7828.1.A1_at	Transcribed locus		TC260797	BJ053777	4.37e-05	0.942783	1.11857	1.21794	1.11199	3.49944	4.05325	4.57776	1.31316	2.08824	1.65415	2.39944
168	Xl.3111.1.A1_at	Transcribed locus		TC278676	BG731563	4.58e-05	0.942126	11.8406	12.5713	12.6488	22.3794	28.2821	23.3965	8.02508	11.1026	8.43509	2.68689
169	Xl.21423.1.S1_at	MGC81473 protein	THC2467959	TC288603	BJ081478	4.71e-05	0.941699	231.84	235.476	174.062	397.221	427.691	420.251	228.882	259.141	223.253	1.7506
170	Xl.18911.1.A1_at	Transcribed locus		TC281781	BG811371	4.8e-05	0.941424	7.5492	11.7873	6.20266	21.8286	38.8966	11.8006	4.51893	8.55898	7.61245	3.50529
171	Xl.21583.1.A1_at	kinesin-like protein	NP333767 THC2736421	NP386635	AJ297516.2	4.92e-05	0.941031	0.964014	1.10377	1.55979	2.28686	3.28725	4.06414	1.28103	1.71193	1.39524	2.1964
172	Xl.1682.1.A1_at	CDNA clone IMAGE:5156129		TC272850	BJ081307	4.99e-05	0.940822	12.1354	16.056	8.00447	47.7515	38.4988	38.0099	6.52953	17.786	10.9974	3.51883
173	Xl.10602.1.A1_at	Transcribed locus, weakly similar to XP_542168.1 similar to caytaxin [Canis familiaris]		TC279249	BQ398647	5.19e-05	0.94023	1.00797	1.56963	0.817667	3.92858	3.15195	9.78236	2.58247	1.17731	1.47876	3.21901
174	Xl.13620.1.A1_at	Transcribed locus		TC297257	BJ088944	5.2e-05	0.940212	1.08634	1.21393	0.866225	1.4882	0.933121	2.9704	0.999964	0.993823	1.00459	1.79821
175	Xl.18772.1.A1_at	hypothetical LOC496309		TC295607	BI446304	5.23e-05	0.940114	3.477	2.95551	2.82519	1.98891	2.1517	10.5595	3.01693	3.31017	3.36997	1.51594
176	Xl.9092.1.A1_at	Transcribed locus		TC286590	BJ046298	5.27e-05	0.940015	3.15144	4.59092	3.97406	4.58669	3.28023	13.4807	3.93287	4.16426	4.08798	1.75195
177	Xl.24720.1.A1_at	Transcribed locus		TC282915	CB565652	5.29e-05	0.939942	1.46359	2.22762	1.06759	2.2199	2.74396	11.0188	2.15196	2.27352	2.25914	2.39097
178	Xl.14522.1.A1_at	Transcribed locus		TC293432	BJ057081	5.34e-05	0.939813	1.40451	0.97892	1.20964	1.18871	1.10766	6.23034	1.50131	1.06739	1.54423	2.07315
179	Xl.2883.1.A1_at	MGC81406 protein	THC2473116	TC262630	BQ386578	5.38e-05	0.939679	2.10636	1.64601	0.858776	1.19595	3.78764	7.66237	1.3505	1.58687	1.52562	2.83351
180	Xl.5409.1.A1_at	hypothetical protein MGC68924	THC2471889	TC262720	BG579228	5.41e-05	0.939615	2.56615	2.88049	1.44893	12.1078	2.62543	2.83185	2.82873	2.37835	2.38027	2.31504
181	Xl.16125.1.A1_at	Transcribed locus		TC280752	BJ053508	5.43e-05	0.93955	2.31896	2.03076	2.30674	3.24466	4.1686	6.00721	2.80957	2.80052	2.37551	1.68058
182	Xl.15449.1.S1_at	MGC82648 protein	THC2464030 THC2505454	TC262970	BQ384576	5.44e-05	0.939527	8.09492	9.71779	8.64318	40.2079	10.6038	18.8274	11.0333	13.3636	11.2871	1.95155
183	Xl.25920.1.S1_at	Hypothetical protein MGC68604		TC261550	BM262066	5.64e-05	0.938957	39.8521	30.909	24.3267	39.8635	34.074	151.07	40.7661	36.7395	33.5003	2.02699
184	Xl.11254.1.A1_at	MGC84458 protein	THC2462212 THC2621643	TC290361	AW632969	6.12e-05	0.937666	1.91939	3.44083	3.79969	1.30323	9.02063	16.4386	1.84699	1.44272	1.61503	5.45645
185	Xl.7976.1.S1_at			TC286804	AW199322	6.26e-05	0.937324	1.84348	1.20948	1.2056	0.995852	1.00263	7.54666	1.17566	0.995647	1.33802	2.71993
186	Xl.24399.1.A1_at	MGC80820 protein	THC2470459	TC262082	BJ048063	6.29e-05	0.937243	4.61835	4.97048	3.13377	5.3928	15.8352	6.12311	3.90997	2.9547	3.48562	2.64254
187	Xl.7517.1.A1_at	Potassium channel tetramerisation domain containing 10		TC275664	BJ097592	6.39e-05	0.936977	0.887255	1.75548	1.34095	9.64288	8.6889	2.60303	2.17685	2.93067	2.62707	2.70665
188	Xl.16681.1.A1_at	hypothetical LOC495145	NP1206735 THC2461702	TC262692	BJ046050	6.49e-05	0.936735	18.6785	17.9361	18.6495	19.0801	26.3201	32.9876	18.7001	20.843	17.5201	1.3737
189	Xl.17628.1.A1_at	MGC84396 protein		TC281132	BG811039	6.9e-05	0.935744	2.06801	2.44942	0.676575	5.1382	11.5015	1.39226	0.834571	0.939594	1.21356	6.03536
190	Xl.24502.1.S1_at	Transcribed locus, weakly similar to NP_704774.1 Plasmodium falciparum 3D7 PFI1155w gene		TC290211	BJ098608	7.16e-05	0.935137	0.979239	0.893371	0.975128	2.41674	6.81853	7.76921	2.06009	2.17272	2.15262	2.66301
191	Xl.19998.1.S1_at	Xwnt-3 region near C-terminus		NP279131	M55054.1	7.22e-05	0.934989	1.38507	0.958659	1.1153	0.900307	0.924959	5.69861	1.49104	1.22992	1.04324	1.9988
192	Xl.103.1.S1_at	homeodomain transcription factor Pitx2	THC2471089	TC266376	AF077767.1	7.23e-05	0.934974	1.42724	2.45603	1.07382	7.98196	4.85685	2.65102	1.80069	2.14086	1.19591	3.01507
193	Xl.21530.1.S1_s_at	F-box and leucine-rich repeat protein 5	THC2469292	TC263801	BU901213	7.24e-05	0.93495	0.933781	0.784709	0.847114	8.38658	9.0542	8.49327	3.44491	2.39508	2.14033	3.24975
194	Xl.20548.1.A1_at	Transcribed locus		TC281044	BQ736300	7.25e-05	0.934921	1.54154	1.74881	1.32079	1.60085	5.69389	1.29231	1.34432	1.2238	1.09663	2.34314
195	Xl.20763.1.S1_at	phosphorylase, glycogen; brain	NP097312 THC2466107 THC2466413 THC2469393	TC275604	BC047245.1	7.35e-05	0.934702	39.1851	42.2446	35.6864	81.8391	90.6695	64.1692	39.5325	52.7605	39.9605	1.78958
196	Xl.13091.1.A1_at	Transcribed locus, moderately similar to XP_543058.1 similar to Zinc finger protein 217 [Canis familiaris]		TC265533	BJ098093	7.38e-05	0.934634	1.39704	1.18274	1.40944	0.993505	1.04502	4.27625	1.07357	1.14834	1.21779	1.83585
197	Xl.12847.1.A1_at	Transcribed locus		TC295184	BM261738	7.41e-05	0.934564	5.80165	4.6667	5.70177	0.744589	44.6319	8.18005	1.28803	1.56975	1.01152	13.8414
198	Xl.12307.2.A1_at	Transcribed locus		TC284597	BJ080603	7.57e-05	0.934206	35.1998	40.7187	41.0682	100.888	42.5785	80.7968	30.4315	46.5082	34.2175	2.01753
199	Xl.4314.1.S1_at	MGC82466 protein	THC2463126 THC2698831	TC290299	BG161650	7.63e-05	0.934061	3.88446	3.27205	3.53069	2.23305	3.8092	12.634	2.92366	2.75613	2.63197	2.24696
200	Xl.9994.1.S1_at	hypothetical protein MGC64520		TC262069	BC043990.1	7.73e-05	0.933853	1.48815	2.71663	2.22245	9.80986	27.9956	21.9239	4.19583	8.4913	4.76296	3.42287
201	Xl.13761.1.S1_at	hypothetical protein MGC78923	THC2465039 THC2618927	TC291373	BC044281.1	7.75e-05	0.933813	6.63096	4.22596	4.71669	87.0847	14.9589	9.67416	15.514	12.5942	9.05041	3.00651
202	Xl.2974.1.A1_at	Transcribed locus		TC291715	BM191710	7.9e-05	0.933492	1.52147	1.88046	1.81676	5.24614	11.5997	11.0707	3.39893	3.92609	3.54779	2.56756
203	Xl.7773.1.S1_at	ARP8 actin-related protein 8 homolog (yeast)	THC2461547	TC261909	BC047960.1	8.07e-05	0.933124	14.6766	13.1839	15.0416	6.54409	7.41074	99.2832	5.46599	11.099	5.83735	5.05474
204	Xl.23519.1.S1_at	abhydrolase domain containing 3	THC2487978	TC292937	BC046710.1	8.21e-05	0.932821	2.89652	3.27688	3.46498	3.59359	15.5063	10.7386	4.15498	5.64719	3.609	2.2249
205	Xl.2223.1.A1_at	Transcribed locus, moderately similar to XP_542048.1 similar to lysosomal alpha-mannosidase [Canis familiaris]	THC2465425	TC263543	BG552057	8.4e-05	0.932436	6.31894	3.37712	2.99868	27.4258	46.6305	14.5183	8.41491	12.0622	9.71246	2.93394
206	Xl.7277.1.S1_at	Transcribed locus		TC262794	BQ398367	8.46e-05	0.93231	2.12237	2.46365	2.62143	2.05198	6.62032	5.75047	1.96333	2.83328	1.79863	2.18685
207	Xl.2782.1.S1_x_at	hypothetical protein MGC69166		TC290531	BJ054968	8.53e-05	0.932157	40.625	50.9475	51.3615	125.018	48.029	49.2508	49.1712	48.2861	43.5791	1.57617
208	Xl.11441.1.S1_at	hypothetical protein LOC398469		TC289883	BC043960.1	8.54e-05	0.932147	1.37977	1.13917	1.38594	4.70102	0.988366	1.26351	1.61426	1.30754	1.31155	1.64241
209	Xl.16821.1.A1_at	Transcribed locus, weakly similar to NP_033491.2 AXL receptor tyrosine kinase [Mus musculus]		TC280698	BJ090276	8.66e-05	0.931901	2.12144	1.49704	2.10225	8.32939	2.63429	2.44755	1.42307	2.32825	2.32107	2.20856
210	Xl.7678.1.A1_at	hypothetical protein MGC80015	THC2461172 THC2473280 THC2623836	TC288348	BJ049140	8.7e-05	0.931821	10.3533	8.24462	7.4823	11.6346	21.2389	22.7272	7.46041	10.9963	9.79799	1.96784
211	Xl.141.1.S1_at	zinc finger protein		TC260650	X70678.1	8.97e-05	0.931291	1.93292	2.76692	1.85409	1.39902	1.78209	9.42653	2.11067	2.13108	2.30543	1.92566
212	Xl.11928.1.A1_at	Transcribed locus, weakly similar to XP_421203.1 similar to GCN2 eIF2alpha kinase [Gallus gallus]		TC296498	BG893362	9.18e-05	0.930876	7.09639	6.09052	7.07247	7.7604	16.0743	15.2534	6.50998	7.20305	4.36766	2.16187
213	Xl.13389.1.S1_at	similar to zinc finger, DHHC domain containing 6	THC2466088 THC2515163	TC277400	BC041720.1	9.26e-05	0.930734	1.46788	2.62549	1.54749	2.25161	10.7434	1.01766	2.10033	2.07574	2.21346	2.19306
214	Xl.12048.1.S1_at	Transcribed locus		TC270835	BI350239	9.53e-05	0.930228	1.5284	0.835045	1.32443	1.63261	1.54026	13.0319	2.11481	2.42166	2.14029	2.42704
215	Xl.14891.1.S1_at	Transcribed locus		TC292993	BM180550	9.56e-05	0.93016	1.40869	1.33226	0.840303	1.96311	2.47609	8.27962	2.10828	1.44789	1.89293	2.33411
216	Xl.522.1.S1_at	pituitary homeobox gene 1 paired-likehomeodomain transcription factor	THC2464570 THC2473756	TC289122	AF217647.1	9.78e-05	0.929746	1.2152	0.86054	1.76924	24.0399	19.8141	42.4373	4.37696	11.7527	3.42604	4.41258
217	Xl.18954.1.A1_at	hypothetical protein MGC81277	THC2468748	TC275866	BI447551	9.81e-05	0.929697	11.5659	14.8236	14.2687	2.84614	2.76492	111.113	3.37467	10.339	4.95809	6.25135
218	Xl.2053.1.S1_at	Transcribed locus, strongly similar to XP_537556.1 similar to dynein, cytoplasmic, heavy polypeptide 1 [Canis familiaris]	THC2469723	TC258860	CB562374	0.0001	0.929288	20.2821	20.4925	15.2033	23.6119	23.3148	51.4247	19.1207	21.5192	19.7492	1.62863
219	Xl.23787.3.S1_at	MGC81121 protein		TC288171	BG485934	0.000101	0.929201	2.52927	2.08007	4.36747	42.5782	26.0836	26.3315	2.44921	13.5842	5.66581	4.37774
220	Xl.18503.1.S1_at	Transcribed locus, weakly similar to NP_062663.1 AT rich interactive domain 3B (Bright like) [Mus musculus]		TC273062	BI447030	0.000101	0.929102	13.6097	19.8904	18.5705	69.9192	18.2746	9.09621	14.0776	18.1687	15.3798	2.04279
221	Xl.779.1.S1_at	eyes absent-1 beta	THC2480463	NP336621	AF352029.1	0.000103	0.928798	3.05851	2.02973	1.7946	2.25904	1.62845	12.2878	1.42257	1.77339	2.05907	3.07806
222	Xl.24564.1.A1_at	Transcribed locus, moderately similar to NP_055554.1 BCL2-associated transcription factor 1 [Homo sapiens]	THC2506521	TC259161	BJ100045	0.000104	0.92873	2.4977	2.94131	0.781269	9.71506	8.85798	9.92499	3.62753	2.57613	3.96723	2.80192
223	Xl.1954.1.S1_at	hypothetical protein MGC69094	THC2466592	TC261643	BJ041052	0.000107	0.928179	10.5071	10.938	11.1495	9.68304	16.3476	40.8165	12.9813	15.0089	11.2591	1.70315
224	Xl.2782.1.S1_at	hypothetical protein MGC69166		TC290531	BJ054968	0.000109	0.927726	47.5179	56.9229	65.5571	165.502	55.9563	57.6905	58.2653	54.7338	51.1735	1.70034
225	Xl.16462.1.A1_at	Transcribed locus, moderately similar to NP_079813.1 Ts translation elongation factor, mitochondrial [Mus musculus]		TC292399	BJ053464	0.000111	0.927468	1.70419	1.63322	1.80388	2.14176	1.41591	7.52091	2.20771	1.25645	1.36204	2.29551
226	Xl.26457.1.A1_at	Transcribed locus		TC296983	CD363053	0.000112	0.927237	1.77432	1.59819	1.53177	2.05235	2.37183	3.18805	1.43194	1.81422	1.71963	1.53293
227	Xl.7521.1.A1_at	Transcribed locus, weakly similar to NP_611861.1 Drosophila melanogaster CG3065 gene		TC292268	BJ053355	0.000112	0.927231	2.28899	2.08089	2.56819	3.12249	4.35098	10.6831	1.36919	0.778732	1.0177	5.73555
228	Xl.9121.1.A1_x_at	Transcribed locus			BG346506	0.000114	0.926968	1.33541	1.41997	1.22575	3.5116	13.3254	11.132	2.02034	4.16956	3.1342	2.99964
229	Xl.4896.1.A1_at	Transcribed locus			BE505959	0.000114	0.926935	1.17977	2.23178	1.50739	1.89031	3.61928	8.29209	2.42268	1.54517	1.84458	2.37451
230	Xl.23776.1.A1_at	hypothetical LOC495265		TC259541	BG371321	0.000115	0.926726	4.39248	5.5622	6.29265	4.91473	3.25058	34.0298	2.48856	2.62154	2.47612	5.56207
231	Xl.2766.1.A1_at	hypothetical protein MGC83215	THC2468667 THC2479178 THC2615591	TC288877	BJ083570	0.000128	0.924809	1.02255	1.5207	2.0638	2.06975	3.70277	43.9076	7.43425	2.72394	3.14011	3.73582
232	Xl.23827.1.A1_at	Transcribed locus, weakly similar to NP_997239.1 hypothetical protein LOC339448 [Homo sapiens]		TC286534	BJ044474	0.000129	0.924672	2.04168	1.5843	2.14041	3.52279	2.13835	4.19382	2.09988	1.81646	2.13717	1.62798
233	Xl.7741.1.A1_at	Transcribed locus		TC264511	BI445754	0.00013	0.924487	1.41083	1.33845	1.14044	2.19832	2.06887	2.54205	1.12281	1.53759	1.38216	1.68439
234	Xl.11301.1.A1_at	Transcribed locus, weakly similar to XP_114611.6 hypothetical protein KIAA1833 [Homo sapiens]		TC265481	BG551996	0.000135	0.923677	1.8929	1.30036	1.26303	2.92838	2.7928	3.01474	1.50299	1.39631	1.18097	2.14102
235	Xl.1130.8.S1_x_at	paired box protein		NP278240	AJ000667.1	0.000138	0.923306	1.81001	1.01644	2.30282	8.09326	1.84333	3.8674	1.87715	2.15394	2.17489	2.2243
236	Xl.14586.1.A1_at	CDNA clone IMAGE:4203708		TC262137	BG264765	0.000142	0.922715	2.73696	2.70476	4.46781	9.18939	9.84884	8.8612	1.423	1.53685	1.40745	6.38825
237	Xl.11487.1.A1_at	MGC83940 protein	THC2470191 THC2508195	TC276749	BG555834	0.000148	0.921911	20.5796	21.268	18.1164	370.945	73.3271	116.951	47.9138	73.364	68.8732	2.95146
238	Xl.1042.1.S1_at	neural specific DNA binding protein	THC2662300	TC279780	U42462.1	0.000148	0.921908	1.73824	1.62825	0.699439	4.01283	7.96601	11.549	2.73379	2.78376	3.41131	2.63503
239	Xl.25613.1.S1_at	Transcribed locus	THC2467980 THC2476681	TC260219	BG021640	0.000148	0.921859	1.47249	1.53364	1.62278	2.37467	8.21305	8.37253	3.27087	2.70486	2.08838	2.35119
240	Xl.24109.1.A1_s_at	Vav2 oncogene	THC2462544	TC277170	BQ387756	0.000155	0.920938	4.83549	3.09958	2.34812	9.22908	16.9003	4.13114	3.81095	5.30465	3.46602	2.40514
241	Xl.349.1.S1_at	fos-related antigen-2		TC265802	U37374.1	0.000156	0.920892	1.16706	1.32768	1.70967	4.87423	1.96145	2.47537	1.39736	1.91841	1.62832	1.88327
242	Xl.5145.1.S1_at	xR1 protein		TC267725	BE188975	0.000157	0.92074	4.38091	4.53567	3.03496	12.9812	3.55441	6.12682	3.8671	2.94575	3.39347	2.22043
243	Xl.24797.1.S1_at	hypothetical protein MGC83218	THC2461011	TC288428	BJ077252	0.000157	0.920702	7.6422	8.29225	7.89694	19.5211	16.7873	17.3065	10.7625	9.97245	11.054	1.68659
244	Xl.14731.1.A1_at	MGC82750 protein			BM262133	0.000157	0.920653	2.20459	1.07227	6.15345	2.48361	17.231	18.5882	3.02364	2.12479	2.49418	5.01174
245	Xl.18644.1.A1_at	Transcribed locus		TC282259	BI443278	0.00016	0.920272	2.82622	6.35304	4.30552	3.89607	10.115	22.0667	3.40417	2.79666	2.38578	4.20163
246	Xl.19933.1.S1_at	Transcribed locus, moderately similar to NP_780325.1 purinergic receptor (family A group 5) [Mus musculus]	THC2461047 THC2519492	TC292603	BQ401062	0.000162	0.920057	1.02633	0.958971	1.12183	1.0224	1.38966	2.52921	1.23103	1.1607	1.09637	1.41661
247	Xl.9119.1.A1_at	Transcribed locus			BG346501	0.000164	0.919798	1.13553	1.16374	0.870458	1.00576	2.10786	2.09619	1.01721	1.15774	1.13672	1.57316
248	Xl.13891.1.A1_at	Transcribed locus		TC294836	BJ092924	0.000167	0.919442	3.15803	2.14287	2.34536	3.62554	3.23239	8.16499	2.82054	2.94066	3.01335	1.7121
249	Xl.3313.1.S1_at	hypothetical protein MGC53923	THC2468477 THC2480722	TC287905	BC045096.1	0.000168	0.919375	4.05028	4.8538	5.11161	4.85059	9.63026	11.3266	4.15245	2.92966	4.48547	2.23102
250	Xl.17402.1.S1_at	Transcribed locus			BM928998	0.00017	0.919065	0.804384	0.802493	0.957832	2.77243	10.1217	5.56364	1.76149	2.52965	2.47793	2.72678
251	Xl.6616.1.S1_at	nucleolar cysteine-rich protein	THC2464426	TC262049	BC044969.1	0.000171	0.918913	42.6916	44.2023	45.4301	59.0092	61.9492	73.6606	44.1381	35.3836	37.3093	1.66582
252	Xl.7213.2.A1_at	CDNA clone MGC:81446 IMAGE:6635897, complete cds		TC259951	BJ047679	0.000171	0.918896	79.6611	80.0514	86.7612	106.411	170.846	203.891	54.3696	97.602	82.2841	2.05394
253	Xl.8820.1.S1_at	calponin 3, acidic	THC2469732	TC261098	BC043808.1	0.000177	0.918226	1.60642	2.53578	2.07987	3.12545	7.54173	4.12088	2.35941	2.88093	2.68528	1.86585
254	Xl.888.1.S1_at	forkhead box A1		TC264875	BC047130.1	0.000179	0.917991	1.49875	1.85095	1.38776	3.43968	2.55026	17.3264	3.16038	3.3848	3.33614	2.35964
255	Xl.818.1.S1_at	integrin beta-1 subunit	THC2465765	TC289004	M20140.1	0.000183	0.917519	12.0093	11.623	12.0475	20.5589	40.6929	13.8597	13.2331	17.3531	12.9998	1.72329
256	Xl.12894.1.A1_at	Transcribed locus		TC286062	BJ092286	0.000184	0.917383	1.28761	1.56433	1.45034	1.37591	3.30398	1.97944	1.6695	1.49906	1.54931	1.41152
257	Xl.951.1.A1_at	integrin alpha 3 subunit	THC2469414	TC295227	L43057.1	0.000187	0.917045	1.14564	0.997798	0.90103	3.22374	7.716	15.0614	3.32897	2.60615	3.41869	2.77973
258	Xl.26111.1.A1_at	Unc-18 protein		TC293716	BG348954	0.000188	0.916931	1.32904	1.677	1.34131	1.16596	5.32958	1.34957	1.0032	1.11401	1.10154	2.43731
259	Xl.9098.1.A1_at	CDNA clone IMAGE:6639618			BG346245	0.00019	0.916782	1.17098	0.978488	1.18193	12.4359	1.47669	20.4078	2.91486	4.72057	3.95557	2.96095
260	Xl.11469.2.A1_a_at	ARP1 actin-related protein 1 homolog A, centractin alpha (yeast)	THC2468765 THC2469969	TC289456	BQ400620	0.000192	0.916535	43.8937	44.186	38.6589	64.5872	53.8137	58.2296	46.9893	41.8562	44.3564	1.32604
261	Xl.3003.1.S1_at	Transcribed locus, weakly similar to XP_425722.1 similar to plasma phospholipid transfer protein [Gallus gallus]	THC2469738 THC2522856	TC265133	CD362655	0.000196	0.916104	0.871338	1.30906	1.09697	3.68129	8.32446	3.17667	2.3949	2.11373	2.01357	2.32781
262	Xl.2000.1.A1_at	Transcribed locus		TC269842	BG439690	0.000204	0.915174	3.11687	3.39121	4.0798	2.03981	3.50818	13.4568	2.35872	3.20201	2.79415	2.2747
263	Xl.24787.1.S1_at	Transcribed locus, strongly similar to XP_131981.5 carbamoyl-phosphate synthetase 2, aspartate transcarbamylase, and dihydroorotase [Mus musculus]	THC2466133 THC2497925 THC2566019	TC258558	CB756225	0.000207	0.914836	7.54181	7.69272	7.72634	8.87432	12.3585	14.3707	9.3436	7.82435	8.46452	1.389
264	Xl.6082.1.A1_at	Mitotic phosphoprotein 67		TC276700	BJ056319	0.000208	0.914756	1.74278	3.67383	1.27195	13.536	4.34907	3.10727	2.89975	2.09206	2.22794	2.90763
265	Xl.13959.2.A1_at	Transcribed locus, weakly similar to XP_422302.1 similar to KIAA1839 protein [Gallus gallus]		TC287720	BJ085386	0.000209	0.914642	1.44612	1.46728	1.72008	2.2057	1.85046	4.19405	1.74544	1.95642	1.76995	1.50777
266	Xl.18202.1.A1_at	hypothetical protein MGC82502	THC2470924	TC278640	BI312843	0.000212	0.914407	1.11702	1.56922	0.873496	1.7945	1.03416	5.72647	1.64794	1.23454	1.21783	2.08646
267	Xl.104.1.S1_s_at	paired-like homeodomain transcription factor 2 /// homeodomain transcription factor Pitx2		TC265240	AJ005787.1	0.000216	0.913974	2.27881	1.09519	1.52441	9.764	8.6618	2.12438	2.07895	3.37571	2.94145	2.44758
268	Xl.24468.1.S1_at	Transcribed locus		TC268635	CA792225	0.000218	0.913697	2.00084	2.32245	2.07155	2.90579	3.50881	3.77356	2.31712	2.41787	2.5412	1.40021
269	Xl.20029.1.S1_at	platelet derived growth factor receptor, alpha polypeptide	THC2601151	TC290512	BC043948.1	0.000219	0.913655	12.3306	11.3921	13.1791	26.9889	22.9553	32.9128	10.3287	18.0012	13.6654	1.973
270	Xl.1848.1.A1_at	ubiquitin coniugating enzyme 3b		TC262541	BG371431	0.000222	0.913326	4.72633	5.99675	2.67243	6.0493	7.4714	24.2455	6.75217	5.32291	4.72698	2.24771
271	Xl.5111.1.A1_at	Transcribed locus, weakly similar to XP_540474.1 similar to chromosome 17 open reading frame 27 [Canis familiaris]	THC2469475	TC265104	BG020538	0.000223	0.913269	1.05987	1.14403	0.844646	5.93876	10.1987	53.6853	4.01151	10.1705	4.9984	3.64031
272	Xl.16680.1.A1_at	Hypothetical LOC495129	THC2529707	TC266158	BM172565	0.000226	0.912962	1.31541	1.88943	1.52038	3.21307	2.91129	7.31968	2.24278	2.47193	2.3236	1.91012
273	Xl.4902.1.A1_at	Transcribed locus, strongly similar to NP_035290.1 protein kinase, cGMP-dependent, type I [Mus musculus]		TC294321	BE505982	0.000228	0.912718	1.2054	1.50248	1.2946	6.3354	2.69919	2.22307	1.67872	2.07007	2.13755	1.9125
274	Xl.23525.1.S1_at	microtubule-associated protein 2	THC2492753	TC278868	BC046689.1	0.000235	0.912084	2.37819	2.36731	3.38782	1.58202	7.4004	8.62148	1.4626	2.08336	1.67719	3.37036
275	Xl.21550.1.S1_at	low density lipoprotein receptor-related protein 6	THC2472380	TC294890	AF276084.1	0.000241	0.911469	3.26015	2.42784	5.17639	6.10008	3.96495	17.7512	2.77754	2.10615	2.00579	4.0375
276	Xl.5052.1.A1_at	Transcribed locus, weakly similar to NP_115733.2 hypothetical protein MGC12981 [Homo sapiens]		TC261249	BE508272	0.000249	0.910777	15.9706	13.7481	12.6814	22.5519	20.1994	29.5728	16.1595	15.6633	11.903	1.65403
277	Xl.2747.1.S1_x_at	Hypothetical protein MGC52568		TC261893	AW199324	0.00025	0.910652	3.10336	2.47938	1.7168	8.46751	12.8284	12.5896	6.09807	3.39833	3.48619	2.61007
278	Xl.18717.1.A1_at	hypothetical LOC495395	THC2465424	TC272149	BI444329	0.000251	0.910564	1.64005	1.40279	1.52336	1.76663	1.774	2.30972	1.57971	1.52448	1.51837	1.26561
279	Xl.14135.1.S1_at	similar to hydroxysteroid (17-beta) dehydrogenase 5		TC264038	BC044678.1	0.000253	0.910365	2.03645	3.64783	0.89932	47.1364	55.7019	33.9956	16.7184	13.684	13.7052	3.10227
280	Xl.21304.1.S1_at	Transcribed locus		TC270530	BU912142	0.000257	0.91003	1.11502	1.34078	0.831127	8.53322	2.75897	4.21166	2.27744	2.12958	2.35556	2.29259
281	Xl.19209.1.A1_at	Transcribed locus, moderately similar to NP_034497.1 BAI1-associated protein 1 [Mus musculus]	THC2473354	TC270423	BJ085127	0.000258	0.90995	1.3475	1.6126	1.2985	1.78678	1.58833	3.3704	1.23995	1.13943	1.47291	1.75104
282	Xl.16586.1.A1_at	Transcribed locus, weakly similar to XP_540955.1 similar to Hypothetical protein KIAA1223 [Canis familiaris]		TC291885	BJ091516	0.000261	0.909697	0.857763	0.746352	1.00443	12.8601	11.5901	4.04804	3.89374	2.86897	3.27295	2.83969
283	Xl.10592.1.A1_at	Transcribed locus, weakly similar to XP_422455.1 similar to cytochrome P450 XL-304 [Gallus gallus]		TC266759	BE490930	0.000261	0.909652	1.85879	2.47734	2.00829	4.1835	2.46962	3.30049	1.94665	2.01802	1.76677	1.73667
284	Xl.17232.1.A1_x_at	Transcribed locus			BM261880	0.000264	0.909389	1.16913	0.964022	1.69116	2.02194	2.28785	3.3279	1.14192	1.20445	1.05239	2.2472
285	Xl.26443.1.A1_at	hypothetical LOC495447	THC2471420	TC279321	CD363026	0.000265	0.909289	2.23103	1.60899	1.73262	3.75424	3.39943	4.34422	2.18381	2.45895	2.25976	1.66575
286	Xl.1279.1.A1_at	MGC80920 protein	THC2469077 THC2485291	TC291165	BJ044630	0.000268	0.909001	0.793402	1.12608	1.04164	2.99546	22.1148	12.124	4.83752	2.56579	4.7852	3.05487
287	Xl.25724.1.S1_at	myelin basic protein		TC288063	AB000736.1	0.00027	0.908895	2.86088	2.10301	4.66433	3.00081	40.3235	3.48182	2.43024	8.06586	3.55318	3.33157
288	Xl.8376.1.A1_at	Transcribed locus		TC278472	AW766427	0.000275	0.908453	2.34948	3.91239	4.02092	1.22659	3.0852	16.3904	3.16336	3.60165	2.60723	2.20889
289	Xl.7337.1.A1_at	MGC84042 protein		TC263956	AW148118	0.000279	0.908104	3.10465	1.67363	3.62475	13.397	3.00788	4.77324	3.7206	2.86701	3.47747	2.10411
290	Xl.14164.2.A1_at	Hypothetical protein MGC69017		TC268991	BG486612	0.000279	0.908071	1.92761	2.637	1.1968	2.50591	1.88526	9.71974	2.25551	2.08789	2.40559	2.09082
291	Xl.7316.1.S1_at	Transcribed locus, strongly similar to NP_055797.1 pecanex homolog (Drosophila) [Homo sapiens]	THC2464360 THC2474513 THC2613587	TC276472	BJ098514	0.000281	0.907948	1.8824	2.10577	3.12077	1.65191	2.8675	13.2202	3.38946	2.84327	3.09303	1.90222
292	Xl.14366.1.A1_at	Transcribed locus		TC281268	BI315014	0.000282	0.907858	1.52665	1.43971	1.47867	3.63821	2.46606	11.731	2.87318	2.61577	2.90167	2.12562
293	Xl.15530.1.A1_at	Transcribed locus		TC265889	BJ054672	0.000282	0.90783	1.16419	1.20287	1.22457	1.33915	1.40253	1.70264	1.20978	1.26169	1.30282	1.17752
294	Xl.24963.1.S1_at	primase, polypeptide 1, 49kDa	THC2464774	TC292304	BC049395.1	0.000283	0.907786	5.73593	4.0652	6.39326	4.33729	12.0181	18.7044	3.53573	2.73277	3.7685	3.49306
295	Xl.24154.1.A1_at	Transcribed locus		TC279064	BJ090031	0.000287	0.907393	1.36114	1.21044	1.22843	1.02348	4.69852	0.983129	0.884473	0.921004	0.818834	2.55501
296	Xl.1643.1.A1_at	MGC84135 protein		TC258557	BJ083813	0.000288	0.907333	15.6287	13.5986	14.9039	33.6951	33.4469	49.5155	19.1109	23.7715	21.2837	1.81805
297	Xl.14642.1.A1_at	hypothetical protein MGC69020	THC2468745 THC2735924	TC289974	BI441823	0.00029	0.907155	2.07715	1.43093	2.59839	2.04607	2.48706	7.45288	1.90229	1.87712	2.13775	2.02564
298	Xl.6748.1.S1_at	glutamine fructose-6-phosphate transaminase 1	THC2462235 THC2467196	TC287553	BG555375	0.000292	0.907045	3.37947	1.98231	3.30621	7.11288	23.6369	2.20484	3.37586	6.27881	3.36199	2.53173
299	Xl.14568.1.A1_at	Transcribed locus		TC297010	BJ081872	0.000292	0.907042	2.45573	2.40941	2.01965	2.74121	2.32179	5.54412	1.79689	1.90454	2.20598	1.79557
300	Xl.24635.1.S1_at	MGC86242 protein	THC2467458 THC2471979 THC2488177	TC290684	CB561521	0.000292	0.906972	1.60108	1.57507	1.35111	1.25362	5.39751	1.09496	0.993621	1.14026	1.19116	2.32962
301	Xl.21425.1.A1_at	transcription factor IIA large subunit-1	THC2476593	TC261000	BJ083694	0.000302	0.906207	27.2755	26.886	26.9683	44.4006	41.4817	59.6661	30.9439	32.4734	35.5292	1.47098
302	Xl.17408.1.S1_at	XEXT1 protein		TC262022	AB048247.1	0.000303	0.906145	10.9796	9.62975	11.5662	18.8641	27.6139	14.909	5.70763	10.4227	8.60941	2.48132
303	Xl.5406.1.A1_at	MGC78793 protein	THC2493530	TC264313	BU914168	0.000304	0.906077	2.04325	1.82023	1.99714	3.37441	1.96354	2.28005	1.75019	1.91366	1.73828	1.41019
304	Xl.23270.1.S1_at	NEU1 protein	THC2604606	TC268152	BC044267.1	0.000304	0.906018	2.17256	2.38833	2.82502	3.23615	7.55163	12.218	2.65901	4.69708	3.15325	2.18908
305	Xl.2142.2.S1_x_at	Fast troponin I	THC2467502	TC261143	CB563327	0.000308	0.905695	4.62775	5.77493	4.14075	11.6057	10.302	15.914	3.62993	7.53802	3.8555	2.51751
306	Xl.3337.1.S1_at	similar to gap junction protein, alpha 7, 45kDa (connexin 45)	THC2475061	TC287864	AY057998.1	0.00031	0.905598	2.13041	1.90582	1.36059	1.74288	3.18714	5.94957	2.32169	2.00047	1.75321	1.79077
307	Xl.20793.1.S1_s_at	fusion, derived from t(12;16) malignant liposarcoma (human)	THC2465299 THC2492500	TC260454	BC044319.1	0.00032	0.904829	95.7794	100.001	77.6054	168.001	179.34	204.162	112.899	123.999	105.602	1.61023
308	Xl.23597.1.A1_at	Immunoglobulin heavy chain variable region (VDJ)		NP1044391	X61334.1	0.000324	0.904525	2.50399	2.05598	2.39968	2.68186	1.98768	7.72637	1.41477	1.93797	1.67747	2.46429
309	Xl.652.1.S1_at	similar to spleen focus forming virus (SFFV) proviral integration oncogene spi1	THC2464915	TC265460	AF247365.1	0.000324	0.904456	1.52901	2.15748	1.71619	2.4678	1.88005	4.98526	2.1335	1.83612	1.80643	1.61583
310	Xl.2977.1.A1_at	Transcribed locus		TC295189	BJ076401	0.000327	0.904244	3.02128	2.96145	1.63365	32.924	39.5264	23.5662	5.92348	15.5301	7.04246	3.36947
311	Xl.11042.1.A1_at	Transcribed locus		TC286387	BE027099	0.000331	0.903924	1.04847	0.964452	0.961026	1.97618	2.05681	4.72757	1.5872	1.65978	1.43806	1.8699
312	Xl.726.1.S1_at	hexokinase I	THC2465803 THC2465887 THC2472800 THC2491710	TC276368	AF288471.1	0.000337	0.903529	1.52391	1.33113	1.71641	2.61865	14.7605	4.31066	3.25653	2.90692	3.49059	2.24671
313	Xl.23934.1.A1_at	MGC80254 protein	THC2473311	TC263733	BE490895	0.000338	0.903455	1.54579	3.18437	1.87638	1.24913	2.36206	11.6388	2.07702	1.59555	1.98778	2.69418
314	Xl.9963.1.A1_at	Transcribed locus			BG020638	0.000338	0.903451	2.37736	1.69997	1.24112	2.04357	8.36336	2.30802	0.973016	1.13853	0.903533	4.21712
315	Xl.16519.1.A1_at	Transcribed locus, moderately similar to NP_034598.1 homeo box D3 [Mus musculus]	THC2486444	TC290648	BI446890	0.000342	0.903123	1.27308	1.28282	1.19881	1.33072	1.23708	1.94653	1.12832	1.18833	1.20357	1.2824
316	Xl.2017.1.A1_at	Transcribed locus, weakly similar to XP_516835.1 similar to TCDD-inducible poly(ADP-ribose) polymerase [Pan troglodytes]		TC282310	BG439815	0.000345	0.902962	1.16995	1.55108	1.74569	3.736	1.96752	2.70599	1.86995	1.64975	1.53242	1.66455
317	Xl.230.1.S1_at	synaptophysin		TC263252	AF035014.1	0.000345	0.902962	1.32084	9.32922	4.75694	28.5504	31.8383	1.24295	1.02804	0.68239	0.869305	23.8907
318	Xl.22023.1.A1_at	hypothetical LOC494744	THC2461432 THC2468763 THC2584356	TC274631	BG038339	0.000348	0.902726	2.12098	2.52075	2.78681	7.42983	7.83377	0.956366	2.9436	3.66119	2.53687	1.77429
319	Xl.10621.1.S1_at	Transcribed locus, moderately similar to XP_418719.1 similar to RIKEN cDNA D330028D13 [Gallus gallus]		TC264404	BQ385153	0.000349	0.902635	1.16558	1.64554	1.92265	1.19792	1.15856	6.91253	1.15353	1.05491	1.30788	2.63599
320	Xl.835.1.S1_at	neuropeptide Y receptor Y1, NPY/PYY receptor Y1	THC2473322	NP279209	L25416.1	0.000351	0.902531	2.80183	3.2808	2.22566	7.13179	7.27797	3.27658	1.31486	2.73248	2.63284	2.64759
321	Xl.406.2.S1_a_at	Chk1 checkpoint kinase	THC2474812 THC2518386 THC2546666	TC289210	AB019218.1	0.000354	0.902255	1.85452	2.04168	3.22957	1.70964	1.75104	12.5724	1.40072	1.50161	1.6173	3.54744
322	Xl.13593.1.A1_at	somatostatin 1b precursor	THC2467929	TC293569	BJ087906	0.000356	0.90213	2.57382	2.74284	2.51806	2.68483	10.119	2.24372	1.54338	1.40139	1.88972	3.11253
323	Xl.19151.1.A1_at	Matrix metalloproteinase 13		TC290393	CD362711	0.000363	0.901654	0.866226	0.839477	1.86549	59.9958	104.706	127.279	38.5119	21.7779	27.5525	3.32391
324	Xl.1542.1.A1_at	Transcribed locus, weakly similar to XP_536617.1 similar to S-phase 2 protein [Canis familiaris]	NP1277041	TC293824	BG346505	0.000364	0.90157	10.5675	8.89123	12.6131	114.073	22.7337	34.2346	29.5378	19.7279	21.7313	2.40913
325	Xl.2397.1.S1_at	Transcribed locus		TC273215	BG023132	0.00037	0.901162	3.5096	3.49973	2.84329	3.33077	11.7219	7.74784	1.2386	1.35702	1.81834	5.16555
326	Xl.2954.1.A1_at	Transcribed locus		TC281050	BG019342	0.000371	0.901105	1.25021	1.07146	1.38846	1.18967	1.23833	3.22727	1.11923	1.14963	0.973531	1.74416
327	Xl.20572.1.S1_at	Transcribed locus		TC296104	BG038564	0.000372	0.901058	1.51615	1.48803	1.32525	1.92428	2.18514	1.98797	1.2746	1.58369	1.45637	1.41318
328	Xl.7878.1.A1_at	mannosidase, beta A, lysosomal	THC2462687	TC265247	AW198849	0.000372	0.901049	0.925898	0.933275	0.908846	4.06039	2.32972	11.5793	2.26299	2.88437	2.11737	2.47351
329	Xl.6538.3.S1_a_at	Transcribed locus, weakly similar to XP_520338.1 histo-blood group ABO glycosyltransferase [Pan troglodytes]	THC2468600 THC2538106	TC285633	CB591006	0.000374	0.900869	1.05424	1.28308	0.992253	1.86082	2.01622	7.91801	2.23572	1.69248	1.79479	2.06099
330	Xl.22763.1.A1_at	Transcribed locus		TC278470	BJ081670	0.000375	0.900825	1.85959	2.35738	2.74525	3.72927	3.56314	4.39837	2.07211	2.09994	1.81516	1.95263
331	Xl.21485.1.A1_at	Ig rearranged H-chain mRNA V-region (V3-D5-J7-C)		NP279263	M30031.1	0.000381	0.900417	1.23215	1.22651	1.14653	1.62789	1.71179	2.26049	1.00851	1.31903	1.37525	1.51242
332	Xl.18355.1.S1_at	hypothetical protein MGC83776	THC2670606	TC277789	BI443074	0.000404	0.898876	1.28972	1.44416	1.14562	2.81404	4.91239	1.83837	1.67429	2.03133	1.77584	1.74494
333	Xl.22858.1.A1_at	Transcribed locus, moderately similar to XP_220940.1 similar to RIKEN cDNA 2610511E22 [Rattus norvegicus]	THC2465920	TC276510	CD360487	0.000411	0.898458	2.84652	2.82586	2.31559	3.36666	2.3156	5.77113	2.24265	2.48509	2.34541	1.61928
334	Xl.4593.1.A1_at	MGC80532 protein	THC2468150 THC2510205	TC289687	BE678176	0.000424	0.897653	1.26634	1.34486	1.28354	1.52581	2.64545	8.76309	1.16143	2.38173	2.25091	2.23234
335	Xl.18601.1.A1_at	Transcribed locus, moderately similar to XP_547216.1 similar to phosphatidylinositol glycan, class Q isoform 2 [Canis familiaris]		TC264251	BF232327	0.000437	0.896853	2.15476	0.933528	1.45855	4.44395	3.0363	3.7763	1.94015	1.71193	1.78327	2.07099
336	Xl.21869.1.S1_at	hypothetical protein LOC398437		TC274131	BC045041.1	0.000437	0.896841	1.38431	1.27495	1.56971	1.72074	2.15121	2.3231	1.61327	1.38	1.40386	1.40889
337	Xl.11094.1.S1_at	Skeletal muscle calcium channel alpha subunit mRNA, partial sequence	NP1250287	TC259169	CD100310	0.000437	0.896819	1.09166	2.07252	1.17579	1.38672	1.5815	6.85485	1.05952	1.13366	0.928263	3.14697
338	Xl.26287.1.A1_at	MGC84069 protein	THC2461881 THC2471807	TC291608	CD325453	0.00044	0.896647	1.2094	1.29522	1.08427	2.43969	1.99864	3.3605	1.38807	1.71301	1.64797	1.64219
339	Xl.12752.1.A1_at	Transcribed locus, moderately similar to XP_421124.1 acetylglucosaminyltransferase-like protein [Gallus gallus]		TC276850	BJ090321	0.00044	0.896642	3.92565	2.42214	2.32543	2.96239	3.15652	15.7951	3.69817	4.2337	3.64492	1.89293
340	Xl.7896.1.A1_at	MGC80283 protein	THC2467861	TC277619	BI446194	0.000447	0.896247	5.5817	5.89676	2.71051	4.21349	14.5236	27.7612	7.80805	7.49653	7.40431	2.04758
341	Xl.12883.2.A1_at	Transcribed locus		TC285181	BJ050283	0.000449	0.896094	13.2452	17.3639	16.029	219.631	57.5558	59.8385	33.8116	55.0586	42.6199	2.56313
342	Xl.9077.1.A1_at	hypothetical protein MGC78960			BG346046	0.000458	0.895586	2.22944	1.79169	2.98179	1.43021	1.35324	12.9085	1.3494	1.20912	1.19402	4.1817
343	Xl.15713.1.A1_at	MGC84460 protein		TC262882	BJ047892	0.000459	0.895497	5.12178	3.78365	4.33096	7.29419	17.0464	2.79082	2.10964	3.51085	2.46862	3.35407
344	Xl.18823.1.A1_at				BI446686	0.000477	0.89444	1.58216	1.02803	1.65143	2.48686	7.04447	1.60731	2.03495	2.18296	1.8886	1.82406
345	Xl.19919.1.A1_at	Transcribed locus		TC297726	BQ400634	0.000492	0.893612	1.24644	1.37358	1.14583	1.42909	2.47527	1.36207	1.23916	1.4173	1.26846	1.34179
346	Xl.24071.1.S1_at	hypothetical protein LOC414460	THC2502575	TC285236	CA793674	0.000495	0.893474	7.54082	13.5293	7.09335	9.61176	12.2841	50.165	7.78882	8.98226	3.22651	3.60348
347	Xl.15235.1.A1_at	hypothetical protein MGC82506		TC264090	BI313687	0.000499	0.893229	1.10754	1.44517	1.50527	1.38682	2.00811	3.05572	1.50541	1.26516	1.20817	1.62128
348	Xl.26410.1.A1_at	MGC84299 protein		TC259190	CD360765	0.000502	0.893067	2.00657	3.49171	1.13891	2.35512	16.5972	1.08822	0.741726	0.832789	0.830484	8.33285
349	Xl.14597.3.A1_s_at	Transcribed locus, moderately similar to XP_426590.1 similar to aortic preferentially expressed gene 1 [Gallus gallus]		TC293119	BJ076950	0.000503	0.893004	1.28038	1.12247	1.50229	3.64392	1.92006	4.08458	1.52963	2.15991	1.53233	1.84772
350	Xl.20523.1.A1_at	Transcribed locus	THC2659337	TC265874	BQ734386	0.000517	0.892258	3.23846	0.846541	1.37363	5.68642	11.9435	4.34413	2.04413	3.36143	2.99162	2.61684
351	Xl.2743.1.A1_at	Transcribed locus		TC263927	BI314727	0.000521	0.892028	1.92227	1.59755	1.70006	1.9219	2.46976	3.70625	1.22923	1.68411	1.56359	1.80881
352	Xl.693.6.S1_a_at	Calcium/calmodulin-dependent protein kinase (CaM kinase) II gamma		NP298598	AF257334.1	0.000526	0.891772	1.325	1.68272	1.31208	3.65884	19.5098	3.33824	2.52625	4.43745	3.77216	2.469
353	Xl.19057.1.A1_at	hypothetical protein MGC68938	THC2472680	TC290929	BI478249	0.000529	0.891581	2.24049	2.43379	2.12583	1.90196	9.20818	1.78732	1.16917	1.55249	1.34299	3.17309
354	Xl.7083.1.S1_at	Transcribed locus, moderately similar to XP_544416.1 similar to nuclear receptor coactivator 5 [Canis familiaris]		TC288232	BQ398590	0.000534	0.89136	1.78674	1.67717	1.99643	2.43847	3.00464	3.45105	1.98878	2.18882	2.19409	1.39589
355	Xl.916.1.S1_at	signal transducer and activator of transcription 3 (acute-phase response factor)		TC291643	BC044717.1	0.000534	0.89133	3.44357	2.39551	2.76872	9.01396	4.0019	3.0046	3.42219	3.36227	3.52537	1.5539
356	Xl.5158.1.A1_at	Transcribed locus		TC268302	BG485964	0.000552	0.890386	1.87957	2.071	1.72282	3.17403	1.8566	4.2711	1.34996	1.89193	1.38194	2.01169
357	Xl.20011.2.S1_a_at	fibroblast growth factor-8b	THC2487279	NP278270	Y10312.1	0.00056	0.889972	1.98386	1.59581	1.51031	2.36418	2.58204	2.73591	1.52186	1.70268	1.4302	1.65039
358	Xl.10927.1.S1_at	Transcribed locus		TC276615	BG579270	0.000561	0.889922	1.7911	2.47557	1.56517	1.20783	1.13354	9.92284	2.30025	2.37138	1.45009	2.00339
359	Xl.3647.3.S1_a_at	CCAAT box transcription factor p122 subunit	THC2469923	TC287153	AF549923.1	0.000565	0.889759	8.07662	8.18877	8.10011	10.6297	19.5902	28.5251	7.97152	1.8805	3.55694	4.38102
360	Xl.8589.2.A1_at	Tubulin, beta 5		TC271627	BI446732	0.000565	0.889747	56.2338	60.0327	51.8914	62.0177	82.9043	94.2112	54.143	65.2691	57.5419	1.35139
361	Xl.2198.1.A1_at	Transcribed locus		TC288542	BG233821	0.000568	0.889584	44.321	36.6124	28.6795	28.0126	47.1112	129.874	45.0244	37.5079	31.4391	1.79868
362	Xl.14252.1.A1_at	MGC80390 protein	THC2466245	TC265597	BM180333	0.000568	0.889562	0.914331	1.00041	0.837801	2.05428	7.26539	2.69642	2.16756	1.42149	1.91467	2.18327
363	Xl.26366.1.S1_at	Transcribed locus, weakly similar to XP_419367.1 similar to limb-bud and heart [Gallus gallus]		TC270473	CD329011	0.000579	0.889048	1.14512	1.97309	1.48359	1.23162	7.42492	0.919576	1.10172	0.876279	0.923379	3.30054
364	Xl.14725.1.A1_at				BJ081178	0.000579	0.889021	1.0201	0.944995	1.04482	1.14598	0.932377	1.56306	1.02093	0.928068	0.955141	1.25387
365	Xl.9118.1.A1_at	Transcribed locus			BG346492	0.000582	0.888897	0.688257	0.815201	0.59789	3.35012	10.3406	5.2694	3.16016	2.07493	1.92178	2.64922
366	Xl.4399.1.A1_at	Transcribed locus		TC294827	BJ080008	0.000582	0.888888	0.734732	0.984249	0.917275	0.831285	1.67572	7.05279	1.52513	1.27207	1.85758	2.05376
367	Xl.1092.1.S1_at	elongation factor 1 gamma	THC2465527	TC260107	BQ384893	0.000587	0.888652	206.439	214.869	207.81	219.981	223.305	462.7	220.715	168.431	173.531	1.61014
368	Xl.2959.1.A1_at	hypothetical protein MGC79034	THC2467533 THC2612164	TC276376	BG731639	0.000587	0.888648	1.44329	1.15128	1.0499	1.16587	1.16243	3.28408	1.06266	1.14352	1.02134	1.73891
369	Xl.4829.1.A1_at	Transcribed locus		TC292636	BE505518	0.000591	0.888422	3.62766	1.94984	3.04022	2.13201	2.858	13.0599	1.81487	2.28808	1.68016	3.12114
370	Xl.15996.1.S1_at	hypothetical protein MGC81068	THC2462296 THC2466635 THC2479724	TC289318	CA788288	0.000602	0.887911	2.01747	2.29835	1.1756	2.83541	2.92501	14.0075	3.82798	2.61345	2.84738	2.12815
371	Xl.15497.1.A1_at	Transcribed locus		TC267164	BJ053910	0.000608	0.887609	1.04436	1.43767	1.72189	1.45856	2.0125	4.07003	1.2301	1.11021	1.45808	1.98534
372	Xl.19506.1.S1_s_at	nonmuscle myosin heavy chain b		TC267460	BQ386517	0.000613	0.887407	51.8215	48.2232	36.2997	123.449	95.6357	58.121	44.2843	64.6735	46.6318	1.78164
373	Xl.1026.1.S1_at	Eph receptor tyrosine kinase	NP1473086 THC2467455	TC275564	BQ734396	0.000629	0.886608	1.86115	2.12256	2.33078	3.33685	2.85471	14.0189	3.34072	3.82364	3.60145	1.87728
374	Xl.6393.1.S1_at	Cdc45	THC2461764	TC289071	AF062494.1	0.000635	0.886328	3.43732	3.76962	3.4947	2.33954	15.0229	2.44546	2.17214	1.84838	2.37373	3.09776
375	Xl.15238.1.A1_at	Transcribed locus, moderately similar to XP_541588.1 similar to Multiple EGF-like-domain protein 4 [Canis familiaris]		TC292250	BI443358	0.000638	0.886201	2.98417	3.89552	1.67794	1.76094	2.30709	17.7957	3.83413	1.96026	1.99762	2.80592
376	Xl.4631.3.A1_at	Histone stem-loop binding protein		TC287129	BJ098860	0.000639	0.886161	7.75692	4.82348	6.24535	34.8348	7.40138	3.21467	2.16305	2.60518	2.27939	6.4491
377	Xl.16195.1.A1_at	hypothetical protein MGC81081	THC2462193	TC290373	BJ092509	0.000641	0.886088	8.48154	7.47965	10.0604	23.3151	13.4987	21.8238	2.94984	7.65344	3.79373	4.07291
378	Xl.7327.1.S1_at	Transcribed locus, weakly similar to XP_342021.1 similar to thymus atrophy-related protein [Rattus norvegicus]	THC2603186	TC264505	BF428376	0.000646	0.88583	3.37951	2.18186	3.59993	3.09648	9.62346	3.92193	2.82926	2.57243	3.38843	1.89325
379	Xl.26321.1.S1_at	Transcribed locus		TC294941	CD326025	0.000647	0.8858	4.16028	2.49771	3.72678	12.1312	3.70851	10.9208	3.01372	5.70649	3.26127	2.23349
380	Xl.16443.1.A1_at	Transcribed locus, moderately similar to NP_990688.1 protein kinase [Gallus gallus]		TC291017	AW767699	0.000659	0.885261	1.42615	1.47696	0.966538	2.71837	2.86025	11.6114	2.37698	3.22995	2.24628	2.18891
381	Xl.23812.1.A1_at	Transcribed locus, weakly similar to NP_003876.1 cyclin-dependent kinase 5, regulatory subunit 1 (p35) [Homo sapiens]		TC258977	BG022578	0.000669	0.88482	1.55045	1.78158	1.21097	1.17136	5.5912	1.84788	1.14018	0.86007	0.958058	2.9106
382	Xl.19141.1.S1_x_at	CDNA clone IMAGE:6635737, partial cds	THC2469948 THC2473549 THC2477745 THC2481866 THC2787181	TC262168	BF614300	0.000669	0.8848	171.062	164.207	113.915	264.532	310.417	188.803	170.674	136.513	143.065	1.69627
383	Xl.4033.1.A1_at	MGC83575 protein		TC292860	BJ055851	0.00067	0.884748	4.66121	3.759	3.8412	8.5158	7.98228	3.45115	3.83007	2.73382	3.24809	2.03315
384	Xl.2455.1.A1_at	Transcribed locus, strongly similar to NP_780501.1 expressed sequence AA408296 [Mus musculus]		TC261533	BJ048557	0.000675	0.884521	1.64936	1.72639	1.02835	1.03434	1.99615	5.11437	1.6982	1.474	1.57344	1.71629
385	Xl.3767.1.A1_at	Transcribed locus, moderately similar to XP_422189.1 similar to DKFZP564B1023 protein [Gallus gallus]	THC2464304	TC264435	BM262613	0.000676	0.884497	6.11963	9.14166	4.26523	8.49482	16.2415	28.011	3.53988	9.34497	5.06378	2.93879
386	Xl.24395.1.A1_at		THC2465601 THC2498978 THC2570436	TC285177	BI347976	0.000678	0.884384	1.83634	3.68944	2.36283	2.92661	7.26231	8.14004	2.37939	1.76746	3.28228	2.46717
387	Xl.21798.1.S1_at	Non-classical class Ib gene mRNA sequence		TC259630	CB208447	0.000682	0.884206	1.39198	1.09723	1.03555	2.07284	1.89782	3.62819	1.55784	1.30855	1.70453	1.66244
388	Xl.8932.1.A1_at	Transcribed locus, weakly similar to NP_990275.1 AXIN protein [Gallus gallus]		TC296933	BG554192	0.000691	0.883825	3.99628	5.20686	3.03207	2.99925	3.09296	16.3889	3.02908	3.21298	3.48284	2.3117
389	Xl.1285.3.A1_at	Myosin light chain, regulatory A		TC290939	BI851046	0.000694	0.883699	1.64291	1.09488	0.906707	1.68017	7.20085	1.92611	1.78865	1.95354	1.94754	1.89941
390	Xl.233.1.S1_at	vesicle-associated membrane protein 2 (synaptobrevin 2)		TC295221	AF035016.1	0.0007	0.883444	15.1602	13.2514	13.5128	24.4372	27.9692	25.1421	12.364	18.9334	16.1374	1.63484
391	Xl.5927.1.A1_at	Transcribed locus		TC292386	AW766322	0.000719	0.88263	1.96188	1.26219	1.74585	10.2329	2.31663	25.2712	6.89896	2.48724	4.01783	2.8216
392	Xl.646.1.S1_at	T-cell factor XTCF-4A		TC276191	BJ068579	0.000737	0.88186	2.22355	3.69008	0.994466	3.25086	8.01431	8.63131	3.14772	2.54036	2.28872	2.49429
393	Xl.18681.1.A1_at	Transcribed locus, weakly similar to XP_234399.2 similar to peroxisomal long chain acyl-CoA thioesterase Ia [Rattus norvegicus]		TC278629	BI444197	0.00074	0.881745	1.19115	1.25658	1.12603	2.50613	1.31689	3.15058	1.69376	1.38106	1.05084	1.6903
394	Xl.236.1.S1_at	potassium voltage-gated channel, Shal-related subfamily, member 3	THC2472496 THC2484842	NP278278	U89265.1	0.000741	0.881691	1.81255	1.29142	1.67711	1.96063	3.15253	3.2451	1.84689	1.97768	1.73889	1.50235
395	Xl.4050.1.A1_at	Transcribed locus		TC285131	BU908997	0.000751	0.881286	1.07186	1.62146	1.05961	1.57271	2.40578	5.58951	1.01202	2.01313	1.50158	2.11367
396	Xl.18356.1.A1_at	Transcribed locus		TC298088	BM262219	0.000755	0.881126	2.23187	2.85506	1.55821	2.51515	2.36646	7.75696	1.571	1.9679	2.08539	2.24714
397	Xl.18635.1.A1_at	Transcribed locus		TC267807	BI443226	0.000759	0.880949	2.47286	2.13511	1.65413	3.12567	3.10998	3.60902	1.96196	2.07155	2.16161	1.5891
398	Xl.14402.1.A1_x_at	Transcribed locus, moderately similar to XP_207130.4 filamin, alpha [Mus musculus]		TC293061	BJ082817	0.000764	0.880749	2.00723	1.13484	1.11627	4.23704	3.78762	12.2086	2.40796	3.65442	2.96345	2.24171
399	Xl.15663.1.S1_at	MGC82078 protein	THC2481866 THC2483856	TC261519	BC041264.1	0.000769	0.880542	24.6881	23.3774	29.9921	55.2766	46.9049	71.4449	31.2225	39.0201	35.6262	1.64001
400	Xl.13103.1.A1_at	hypothetical LOC495196		TC264854	BJ099022	0.000774	0.880376	2.18119	1.50241	1.68325	2.00225	2.73058	3.83126	1.81606	1.91405	1.65756	1.58957
401	Xl.16099.1.A1_at	Transcribed locus, moderately similar to XP_517560.1 similar to FLJ11200 [Pan troglodytes]	THC2462219	TC293116	BJ076980	0.000777	0.880245	7.93521	8.24858	4.79874	20.7092	18.9779	28.777	12.4271	11.2401	12.1029	1.91401
402	Xl.17615.1.S1_at	MGC84203 protein	THC2476621	TC277090	BG811608	0.000798	0.879403	3.03835	4.05331	1.73085	2.11767	20.6842	0.933804	0.852086	0.875011	0.937112	8.9091
403	Xl.15806.1.A1_at	Transcribed locus, moderately similar to NP_034758.1 kinesin family member 9 [Mus musculus]	THC2477172	TC280832	BJ084139	0.000798	0.8794	1.88929	2.30269	1.80704	1.81417	5.22147	2.14847	1.55054	1.93653	1.59472	1.80726
404	Xl.17949.1.S1_at	hypothetical protein MGC68573	THC2478461	TC262186	BG022283	0.000803	0.879193	2.05176	3.25535	1.20001	4.38035	9.25489	1.70049	2.02528	2.35182	2.0491	2.38644
405	Xl.18895.1.A1_at	Transcribed locus			BI447654	0.000815	0.878731	1.60511	1.11177	0.816967	0.99217	1.68074	7.40923	2.06275	1.59605	1.43286	1.98013
406	Xl.24686.1.S1_at	MGC85251 protein	THC2469718	TC287286	BJ052679	0.000817	0.87867	13.7826	13.6481	15.0588	25.4369	16.0707	22.9547	17.2483	14.5782	12.702	1.44766
407	Xl.26364.1.A1_at	MGC84386 protein		TC262902	CD329075	0.00082	0.878554	1.22263	1.09081	1.30993	2.97976	0.992012	1.15562	1.07152	0.990443	1.25738	1.5447
408	Xl.6904.1.S1_at	Transcribed locus, moderately similar to XP_415507.1 similar to Torsin family 2, member A [Gallus gallus]		TC260442	CA793665	0.000822	0.878467	1.67916	2.38787	1.43252	2.39906	2.14451	7.29779	2.27794	2.32129	2.40827	1.68981
409	Xl.23728.1.A1_at	Transcribed locus			BG552265	0.000822	0.87846	3.23005	1.33139	0.857754	3.33132	3.34799	9.60178	2.13453	1.6017	1.54765	3.08127
410	Xl.18995.1.A1_at	Transcribed locus		TC297071	BI449444	0.000836	0.877927	1.08664	1.72901	0.996953	1.74135	1.74925	9.73417	1.47651	2.33996	2.4539	2.10909
411	Xl.2895.1.A1_at			TC261458	BQ387970	0.000852	0.87733	1.19364	0.975128	1.35763	2.05036	1.28715	2.14232	1.18339	1.30099	1.3044	1.44633
412	Xl.2935.1.A1_at	CDNA clone IMAGE:3397636, partial cds		TC293166	BE505257	0.000863	0.876932	11.0323	25.8552	28.2428	118.748	101.754	176.371	32.9074	59.3304	67.4263	2.48567
413	Xl.9003.1.S1_at	Transcribed locus		TC282920	BG579325	0.000869	0.876704	1.54561	2.82219	1.2632	41.5379	24.2102	3.7302	6.77114	11.8194	6.83286	2.73285
414	Xl.2051.1.A1_at	MGC81601 protein		TC261246	BG486416	0.000892	0.875877	1.20718	1.20184	1.43916	1.51627	0.923371	2.5798	1.17516	1.24404	1.26077	1.36399
415	Xl.15036.1.A1_at	MGC80867 protein	THC2461032	TC277188	BJ079560	0.000902	0.875505	14.8771	14.7212	12.3059	37.9381	34.4006	145.153	37.0941	33.2518	31.2801	2.14012
416	Xl.1498.1.S1_at	hypothetical protein MGC82231	NP092879 THC2467943 THC2603106	TC263030	BJ078574	0.000922	0.8748	2.45117	2.91231	3.23386	7.76286	5.65769	5.90663	4.17216	3.31445	4.22976	1.64959
417	Xl.22369.1.A1_x_at	Transcribed locus		TC259964	BG022149	0.000924	0.874704	1.43117	1.40257	1.91205	1.60336	1.52879	5.22359	1.6098	1.00818	1.2359	2.16814
418	Xl.1412.1.A1_at	Transcribed locus			BG579581	0.000927	0.8746	10.993	10.0504	8.0679	18.6132	26.7084	14.4493	3.58781	6.019	5.12976	4.05596
419	Xl.12.1.S1_at	nuclear protein SDK2	THC2465711 THC2524664	TC275915	BG018221	0.000929	0.874527	21.9394	16.8037	11.432	32.2111	31.783	34.284	16.6189	14.3192	11.3796	2.32238
420	Xl.3104.1.A1_at	hypothetical LOC494998		TC292477	BQ399146	0.00094	0.874164	0.981135	0.955459	0.941633	1.92386	2.12212	5.09209	2.0035	1.32615	1.3698	1.9445
421	Xl.985.1.S1_at	cellular nucleic acid binding protein	THC2469068 THC2476317	TC274573	U20977.1	0.000942	0.874074	140.285	152.885	119.683	173.352	197.104	220.722	148.718	138.811	121.045	1.44693
422	Xl.18286.1.A1_at	CDNA clone IMAGE:4963467, partial cds		TC281411	BI314280	0.000946	0.873945	6.44429	8.96038	13.3775	23.9794	24.2231	29.5868	13.8033	14.0301	14.0176	1.85872
423	Xl.13613.1.A1_at	hypothetical LOC495521	THC2618641	TC286777	CA987693	0.00095	0.873816	1.20835	1.19525	2.46717	2.03772	6.87119	13.9611	4.1338	2.6809	3.42042	2.23447
424	Xl.10326.1.A1_at	Transcribed locus, moderately similar to XP_425251.1 similar to RIKEN cDNA 1810036I24 [Gallus gallus]	THC2496568 THC2581385	TC265970	BF071892	0.000962	0.873392	1.69792	1.30772	1.49267	7.60917	2.13556	7.35873	2.25244	2.76397	3.4214	2.027
425	Xl.2562.1.S1_at	proteasome (prosome, macropain) subunit, alpha type, 3	THC2468981	TC288271	BC041518.1	0.000966	0.87327	31.4734	41.4022	30.1051	89.1321	46.2222	45.1956	42.0067	34.0475	41.0823	1.54136
426	Xl.19222.1.S1_at	similar to arsenate resistance protein 2	THC2467955 THC2472395	TC260951	BM192492	0.000967	0.87323	50.7008	31.113	30.2772	147.345	102.587	113.521	74.4406	55.4004	53.4286	1.98316
427	Xl.14221.1.S1_at	Transcribed locus, moderately similar to XP_341519.1 similar to 1300014I06Rik protein [Rattus norvegicus]		TC265092	BQ398902	0.000973	0.873029	3.19755	2.34066	1.46553	3.5487	11.3354	2.6214	2.59643	3.51831	2.97958	1.92488
428	Xl.7390.1.A1_at		THC2492472	TC274901	AW766934	0.000974	0.872999	11.634	10.7152	7.12723	21.2789	22.2879	21.3113	7.45911	3.33769	4.54637	4.22847
429	Xl.24715.1.A1_at	Transcribed locus, moderately similar to XP_541238.1 LOC484121 [Canis familiaris]		TC259574	CB565734	0.000976	0.872921	2.36034	2.24076	2.60706	3.50026	2.65017	4.58524	1.92406	2.69343	2.13854	1.58905
430	Xl.545.1.S1_at	metastasis associated 1-like protein	THC2465148	TC275470	AF170344.1	0.000996	0.87226	12.0091	8.66474	5.753	22.6282	25.5684	14.5442	10.0322	13.0152	9.6701	1.91765
431	Xl.5236.2.S1_x_at	Hypothetical LOC494658		TC287524	BJ085796	0.00100638	0.871903	79.3698	115.949	79.0208	126.9	161.99	168.636	92.5335	97.5899	82.6337	1.67741
432	Xl.7025.1.S1_at	hypothetical protein MGC64376	THC2463319	TC262998	CB180371	0.00101265	0.871696	11.7443	24.074	18.6873	47.5131	24.2768	37.084	21.1493	17.5787	18.5354	1.90128
433	Xl.2142.2.S1_a_at	fast troponin I	THC2467502	TC261143	CB563327	0.00101655	0.871567	2.622	1.99298	1.97471	3.9427	2.70571	6.75355	1.60803	2.87676	2.70388	1.86432
434	Xl.14255.1.A1_at	Protein phosphatase 1, regulatory (inhibitor) subunit 3C		TC295389	BM180344	0.00102051	0.871437	1.13903	3.20112	1.66361	32.7353	23.6121	21.1273	10.8169	9.93914	10.0505	2.51488
435	Xl.17907.1.A1_s_at	glycoprotein M6A, myelin PLP-related membrane protein DM beta		TC259713	BQ735473	0.00102088	0.871425	6.19212	22.4924	4.63497	24.2777	92.7088	26.8149	9.64743	23.3006	14.0907	3.05709
436	Xl.2993.1.A1_at	Transcribed locus		TC286457	BG019828	0.00102152	0.871404	1.26638	1.3675	1.4562	2.04788	1.70173	1.28767	1.30881	1.42045	1.28668	1.25432
437	Xl.10826.1.A1_at	MGC82938 protein	THC2468066	TC288636	CB560349	0.00103234	0.87105	1.58353	0.935117	2.75356	3.72945	16.3181	5.27703	4.04045	3.31607	4.18039	2.19509
438	Xl.9177.1.A1_at	Transcribed locus			BG348974	0.00103277	0.871036	1.42426	1.347	1.31495	1.5475	1.32115	2.56967	1.51695	1.53094	1.34409	1.23824
439	Xl.10125.1.A1_at	Transcribed locus		TC295501	AI031145	0.00103474	0.870972	1.30943	2.17608	1.20773	7.23289	1.98522	1.32854	1.71898	2.10328	1.9842	1.81637
440	Xl.13677.1.A1_at	MGC80397 protein		TC289701	BJ045584	0.0010379	0.87087	11.4086	10.1402	11.53	16.3164	13.9794	16.3949	8.48325	9.55289	8.69224	1.74686
441	Xl.3210.1.S1_at	src homology collagen	THC2470146 THC2556110	TC288739	AY027793.1	0.00105081	0.870453	3.33925	3.31825	4.08035	5.26658	7.97569	4.55581	4.4661	4.1308	4.1446	1.39686
442	Xl.14698.1.A1_at	hypothetical protein MGC81038	THC2462504	TC263901	BJ097641	0.00105929	0.870182	1.97224	1.71731	1.99494	4.40844	14.8305	2.81115	2.94875	4.52194	3.3698	2.03405
443	Xl.4852.1.A1_at	hypothetical LOC495103		TC295533	BG023046	0.0010621	0.870092	1.40271	1.13848	1.01699	2.72175	1.42866	1.24173	1.06796	1.2944	1.11604	1.55018
444	Xl.10681.1.A1_at	Transcribed locus, weakly similar to XP_518004.1 similar to KIAA0141 [Pan troglodytes]		TC278100	BJ056731	0.00107326	0.869737	1.9425	1.2873	1.21553	5.10205	1.91749	2.20306	1.49288	1.85389	1.97804	1.73201
445	Xl.10043.1.A1_at	MGC81811 protein	THC2465259 THC2523690	TC258632	BJ075967	0.00108184	0.869467	1.08355	1.64137	1.33613	2.16189	2.36147	3.71148	1.61806	1.48605	1.93019	1.63575
446	Xl.5697.2.A1_at	Raf protein		TC277834	BE678090	0.00108215	0.869457	1.36365	1.14928	1.67901	4.03359	1.45459	1.47858	1.40906	1.51534	1.6704	1.51623
447	Xl.9152.1.A1_at	Transcribed locus, weakly similar to NP_149030.1 hairy and enhancer of split 7 (Drosophila) [Mus musculus]			BG347212	0.00108345	0.869416	1.33665	0.911791	0.976456	1.69235	1.26648	3.41984	0.877202	1.46042	1.01098	1.90488
448	Xl.7400.1.A1_at	Transcribed locus		TC260295	BE026978	0.00109661	0.869004	8.93635	4.00272	5.88342	25.4874	28.8261	31.6013	8.74773	17.5247	8.72978	2.45455
449	Xl.16502.1.S1_at	similar to titin		TC289941	BC046871.1	0.00109739	0.86898	1.43413	0.775333	1.08276	5.19488	16.081	2.91278	1.28507	4.27047	3.33837	2.71969
450	Xl.968.1.S1_at	beta-transducin repeat containing	THC2467110 THC2471864 THC2603430	TC275476	M98268.1	0.00109978	0.868905	2.14903	1.8366	1.08945	1.35556	1.85397	6.92735	1.08573	1.37004	1.06488	2.87927
451	Xl.24988.1.A1_at	Transcribed locus, moderately similar to NP_659100.1 SUMO1/sentrin specific protease 1 [Mus musculus]			BM180534	0.00109999	0.868899	3.03004	2.51873	2.65686	6.86318	2.25635	3.30124	2.43875	1.89661	2.71688	1.76125
452	Xl.6922.1.A1_at	hypothetical protein MGC83166	THC2471703 THC2535225	TC289648	BJ091454	0.00112178	0.868227	2.368	1.64106	2.25191	3.38375	1.67536	4.7614	2.10367	1.71488	2.1303	1.65082
453	Xl.7575.1.A1_at	Transcribed locus, weakly similar to XP_414475.1 similar to zinc finger protein 346; double-stranded RNA-binding zinc finger protein JAZ [Gallus gallus]		TC285110	BJ076838	0.00112376	0.868166	8.75584	15.94	13.9712	28.0833	24.6874	41.2914	18.753	18.7398	16.7196	1.73507
454	Xl.880.1.S1_at	wingless-type MMTV integration site family, member 3	THC2474322	NP279132	L07538.1	0.00113021	0.867969	1.04161	1.23865	1.06692	11.6918	2.10015	13.8999	2.97668	4.60466	4.02152	2.38664
455	Xl.26196.1.A1_at	MGC84763 protein	THC2464148	TC276161	CD329650	0.00114047	0.867657	13.3238	14.3757	15.3946	61.4878	8.40709	5.54694	14.3651	8.59645	8.76653	2.37776
456	Xl.10090.1.A1_at	Transcribed locus, weakly similar to XP_547544.1 similar to mKIAA1606 protein [Canis familiaris]		TC263859	BM191958	0.00115079	0.867346	7.11893	4.66967	7.71107	9.04135	10.2414	21.9677	3.73816	2.40375	3.54726	4.25738
457	Xl.13913.2.A1_at	Transcribed locus, strongly similar to XP_414318.1 similar to KIAA0763 gene product [Gallus gallus]		TC264670	BJ092743	0.00116724	0.866854	20.6051	20.0083	15.7546	38.0915	48.4698	33.6832	20.1577	28.9021	23.7335	1.65186
458	Xl.18763.1.A1_at	Transcribed locus		TC283165	BI446259	0.001168	0.866831	3.31011	1.84436	1.47777	2.73003	2.51081	10.0352	1.27107	1.39393	1.20942	3.9428
459	Xl.19494.1.A1_at	MGC80318 protein		TC297046	BQ386317	0.00117278	0.866689	2.02022	1.2709	1.15592	1.81261	3.20297	4.38385	1.92836	1.77298	1.74214	1.72674
460	Xl.12727.1.A1_at	hypothetical protein LOC398669	THC2463661	TC262440	BM192846	0.0011815	0.866431	4.11529	3.17862	3.84399	7.3133	4.03431	4.82444	3.40561	3.27278	2.83663	1.69963
461	Xl.21458.1.S1_x_at	helix-loop-helix transcription factor		NP278989	U25961.1	0.00118642	0.866286	2.93364	2.12237	2.39267	63.2834	22.5221	22.1153	5.314	20.3463	7.65317	3.23956
462	Xl.8341.2.S1_at	MGC80164 protein		TC277105	BJ050008	0.00120619	0.865708	25.6494	22.5725	19.0228	62.558	27.857	24.7965	22.6094	29.1959	20.955	1.58344
463	Xl.21615.1.S1_at	methyl-CpG binding protein MBD2	THC2466822	TC293865	AB061672.1	0.00122661	0.865118	1.43095	1.31455	1.98426	2.30379	1.78124	3.58562	1.62528	1.51925	1.66877	1.59364
464	Xl.26090.1.S1_at	Hypothetical LOC495230	THC2465402 THC2503383	TC272968	BM179150	0.00122879	0.865056	15.4329	13.704	15.8091	19.0758	22.5778	19.1664	16.0532	14.194	16.8521	1.29132
465	Xl.18686.1.A1_at	Transcribed locus		TC270790	BJ045936	0.00123413	0.864903	1.16544	1.30984	1.6108	1.58796	6.27507	1.05795	2.13354	1.22614	1.48947	1.8397
466	Xl.11145.1.A1_at	Transcribed locus		TC288685	AW766955	0.00124536	0.864583	11.1779	17.4847	12.0513	29.9876	27.4045	98.314	25.1553	28.8294	26.3133	1.9391
467	Xl.6678.1.A1_at	hypothetical LOC495180	THC2477756 THC2509645	TC289136	BG018166	0.00125273	0.864374	3.57257	2.53312	4.13293	4.17704	3.12552	9.79537	3.02676	2.92862	2.57447	2.00448
468	Xl.23751.1.A1_at	Hypothetical LOC495026	THC2468202 THC2495619	TC258600	CB562918	0.00125722	0.864247	1.66904	1.9785	1.11328	7.11725	2.24567	4.30909	2.58504	2.42641	2.63783	1.78736
469	Xl.2818.1.A1_at	hypothetical LOC496351		TC273982	BI446915	0.00127288	0.863807	8.7472	13.3856	10.7227	19.8937	22.9705	33.0686	3.94825	4.93567	2.12157	6.89954
470	Xl.16704.1.A1_a_at			TC290236	BJ087555	0.00127399	0.863776	10.2193	10.8195	8.89701	98.7866	78.0612	43.7506	36.3354	31.4365	30.2323	2.25091
471	Xl.6989.1.S1_a_at	dihydrolipoamide dehydrogenase (E3 component of pyruvate dehydrogenase complex, 2-oxo-glutarate complex, branched chain keto acid dehydrogenase complex)	THC2469812	TC274999	BU907594	0.00127665	0.863702	17.8174	20.7513	18.8484	31.7006	28.897	31.9856	22.7835	24.3141	20.9088	1.36139
472	Xl.4448.2.S1_at	RAB1, member RAS oncogene family		TC275110	BJ080594	0.00127978	0.863615	5.33995	3.98332	5.12653	19.8422	2.56999	3.99279	5.40642	2.69905	4.22636	2.1412
473	Xl.17912.1.A1_at	CDNA clone IMAGE:6955306, partial cds	THC2558515	TC268486	BG812257	0.00128591	0.863445	11.787	17.7839	17.5132	12.3543	20.5547	87.9242	2.44005	2.41379	2.61532	16.1776
474	Xl.12350.1.A1_at	Transcribed locus		TC291952	BG264659	0.00131735	0.86258	10.2002	9.79128	11.0928	17.6736	31.3209	51.7165	18.9671	19.5199	17.5857	1.79608
475	Xl.16484.1.A1_at	guanylate kinase 1	THC2469282	TC289346	BI443260	0.00131798	0.862563	3.43856	4.13339	5.99874	12.8437	11.4686	3.93262	2.90653	1.78722	3.01609	3.6635
476	Xl.23981.1.A1_at	MGC84045 protein	THC2461912	TC263187	AW460657	0.00132454	0.862384	4.27799	2.98224	3.07056	4.2403	4.45124	8.73654	2.96592	2.45302	2.40521	2.22747
477	Xl.290.1.S1_x_at	structural maintenance of chromosomes protein 3	THC2465979	TC274630	BG163172	0.00133126	0.862202	22.534	27.4999	20.7068	39.0912	70.1065	73.9377	33.308	36.2654	39.3607	1.68116
478	Xl.10878.1.A1_at	Transcribed locus		TC259733	BJ092601	0.00134061	0.86195	1.43331	1.89654	0.899517	3.63966	20.4969	9.45655	5.13772	4.86148	4.78044	2.27293
479	Xl.23718.1.A1_at	matrix metalloproteinase 14		TC259110	BJ075987	0.00134393	0.861861	38.8303	40.2546	38.7211	231.177	244.05	203.381	63.1415	129.445	101.135	2.31038
480	Xl.23245.1.S1_at	MGC81661 protein	THC2747137	TC261639	BQ400404	0.00135279	0.861623	7.77853	5.96743	2.95885	19.5841	14.1149	4.53225	3.48323	2.77738	3.16826	4.0547
481	Xl.683.1.S1_at	homeobox protein SIX1	THC2472473 THC2474130	TC279885	AF279254.1	0.00135367	0.8616	2.7287	2.38813	2.1814	11.3271	16.848	21.1771	7.41179	8.6012	6.04702	2.23718
482	Xl.7967.1.A1_at	Transcribed locus		TC294355	AW147808	0.00139653	0.860467	2.53302	2.49557	1.64869	1.33271	1.90153	9.57495	1.19173	1.26366	1.30666	3.40485
483	Xl.15822.1.A1_at	Transcribed locus, weakly similar to XP_531926.1 similar to KIAA0723 protein [Canis familiaris]		TC287849	BJ050361	0.00139979	0.860382	7.78423	10.0664	10.81	14.9746	15.4663	14.6662	7.46748	10.473	9.15379	1.66482
484	Xl.4206.1.A1_at	MGC83587 protein		TC262208	BF024969	0.00140818	0.860163	1.75652	2.00534	1.38788	2.25935	2.75514	5.66085	2.5946	1.8409	2.04185	1.6481
485	Xl.5910.1.S1_at	Transcribed locus		TC292829	BI449558	0.00141335	0.860029	1.69206	2.08454	1.67243	1.31769	2.3373	7.70249	2.58338	2.38723	2.49475	1.52136
486	Xl.9572.2.S1_a_at	hypothetical LOC496342		TC280937	BG023559	0.00141994	0.859859	8.33046	8.11301	8.60755	14.9278	12.8292	14.668	10.7813	10.4534	10.0257	1.35715
487	Xl.980.1.S1_at	caspase-9	THC2461830	NP277570	AB038172.1	0.0014219	0.859808	1.37168	1.62471	1.19234	1.43358	2.20864	2.96952	1.55344	1.08818	1.39221	1.63907
488	Xl.14448.1.A1_at	Transcribed locus		TC292107	BJ076676	0.00143588	0.859449	3.13217	2.96565	3.03692	5.83068	2.558	3.91194	2.3706	2.40581	2.71205	1.64261
489	Xl.23105.1.A1_at	Transcribed locus		TC296029	BJ044402	0.00143703	0.85942	1.54104	1.09357	0.965538	2.96625	2.45762	4.07517	2.12168	1.37402	1.68264	1.83438
490	Xl.18867.1.A1_at	Transcribed locus		TC280611	BI447028	0.00144899	0.859114	2.21868	2.81695	1.73748	3.77827	5.79899	3.63061	2.63884	2.77551	2.96809	1.57566
491	Xl.4524.1.S1_at	MGC81989 protein	THC2468830	TC274537	BE192383	0.00147025	0.858576	2.01922	3.34055	1.05306	3.11951	10.6013	1.56298	2.24332	1.71695	1.77543	2.66467
492	Xl.731.1.S1_at	septin A	THC2465756	TC261150	AF212298.1	0.00148024	0.858326	6.59158	8.63183	6.78962	10.303	15.4285	37.885	10.5479	11.1798	14.0453	1.77833
493	Xl.621.1.S1_at	gamma tubulin ring protein	THC2483395	TC267051	AJ291606.1	0.00148423	0.858226	1.44112	1.1572	1.43277	3.50556	1.82417	1.6275	1.27568	1.68877	1.69308	1.49376
494	Xl.2142.1.S1_x_at	fast troponin I		TC261141	BC044282.1	0.00154963	0.856616	3.76089	4.58305	3.60284	10.0125	10.054	13.8821	3.40012	7.83324	3.48902	2.30592
495	Xl.7899.1.S1_at	Transcribed locus, moderately similar to XP_537329.1 similar to ankyrin repeat domain 12 [Canis familiaris]		TC276229	AW198953	0.00156528	0.856238	1.05622	3.11028	0.874029	1.13385	10.3878	2.90693	1.42876	1.59781	1.73932	3.02748
496	Xl.17266.1.S1_at	Transcribed locus, weakly similar to XP_539708.1 similar to centrosome protein Cep290; 3H11 antigen; KIAA0373; FLJ13615 [Canis familiaris]	THC2470379 THC2502623	TC292662	BM262141	0.00156885	0.856152	1.09306	1.46965	1.30539	1.75703	1.20469	3.18564	1.59989	1.3839	1.37032	1.41185
497	Xl.2314.1.A1_at	hypothetical protein MGC81198	THC2462497	TC291569	BM190853	0.00158012	0.855882	1.33581	1.19842	0.953426	3.34681	3.37652	15.1096	2.6502	4.28963	2.69042	2.26712
498	Xl.9121.1.A1_at	Transcribed locus			BG346506	0.00158675	0.855724	1.26789	1.5139	1.14036	4.09746	11.267	10.3196	2.24518	4.99792	3.53668	2.38261
499	Xl.21550.1.A1_at	low density lipoprotein receptor-related protein 6	THC2472380	TC294890	AF276084.1	0.00159135	0.855615	2.1064	3.00858	2.19408	3.70387	2.44784	5.55007	2.09245	2.03288	1.74247	1.99424
500	Xl.20493.1.S1_at	Transcribed locus, weakly similar to XP_418411.1 mitochondrial topoisomerase I [Gallus gallus]		TC282370	BQ731897	0.0016156	0.855042	3.63591	2.47709	2.05003	1.781	1.41394	13.9536	1.34968	1.27461	1.32391	4.34338
501	Xl.1063.1.S1_at	RING finger protein		TC287591	U63817.1	0.00162709	0.854772	9.20491	8.0665	6.93112	18.7141	34.4935	11.088	14.3923	11.4239	12.1033	1.69558
502	Xl.17318.3.S1_a_at	AP-2 repressor			BI446811	0.00163529	0.854581	1.48712	2.89938	1.00197	2.00066	9.33605	8.82106	1.76213	3.98145	2.83572	2.34958
503	Xl.11469.2.A1_x_at	ARP1 actin-related protein 1 homolog A, centractin alpha (yeast)	THC2468765 THC2469969	TC289456	BQ400620	0.0016579	0.854056	66.1795	73.4416	57.1268	96.6027	101.932	92.73	77.2442	72.4075	66.584	1.34698
504	Xl.20640.1.A1_at	Transcribed locus			BE026790	0.00166224	0.853956	0.962418	1.30519	1.48118	1.32735	1.43865	3.0505	1.13302	1.2073	1.02494	1.7284
505	Xl.19506.1.S1_x_at	Transcribed locus, strongly similar to NP_990805.1 nonmuscle myosin heavy chain [Gallus gallus]		TC267460	BQ386517	0.00166684	0.853851	20.849	22.5391	18.5654	59.5415	45.6586	30.9508	24.9166	33.8664	25.3675	1.61794
506	Xl.2976.1.A1_at	Transcribed locus		TC279258	BG019668	0.00166763	0.853832	7.29023	7.26049	7.29731	18.5764	19.0789	13.2685	11.465	11.0056	10.0223	1.56723
507	Xl.3642.1.A1_a_at			TC261335	BF232412	0.00167388	0.853689	12.4214	13.2654	12.3691	52.2083	55.2228	72.6996	28.958	33.2753	28.3822	1.98786
508	Xl.14978.2.A1_at	Transcribed locus, moderately similar to NP_919324.1 tripartite motif-containing 45 [Mus musculus]	THC2473350 THC2603449	TC297627	BJ046674	0.00167968	0.853556	3.30659	2.67566	3.41891	4.50121	21.1197	6.08534	5.40187	6.73534	5.06233	1.84344
509	Xl.8596.3.A1_at	hypothetical protein MGC78849		TC275498	BG020676	0.00168165	0.853511	1.28124	1.16316	1.28152	1.34182	1.07365	2.25675	1.0318	1.11052	1.16127	1.41428
510	Xl.16626.1.A1_at	MGC81012 protein		TC258824	BJ091229	0.00168399	0.853458	1.44827	2.54343	1.6521	8.26288	12.2786	19.4147	3.46842	8.17653	3.92901	2.56558
511	Xl.13873.1.A1_at	cholinergic receptor, nicotinic, alpha polypeptide 5	THC2474715	TC293807	BJ077002	0.00168876	0.853349	1.28996	1.67766	1.25737	1.4334	1.99958	2.70721	1.37685	1.16642	1.26719	1.61141
512	Xl.26143.1.A1_at	Transcribed locus, weakly similar to XP_468799.1 Oryza sativa (japonica cultivar-group) OSJNBa0036E17.17 gene		TC280324	BG020539	0.00171322	0.852795	1.98753	4.74361	2.181	13.9045	19.2809	42.6081	10.6184	9.59653	12.834	2.29337
513	Xl.4211.1.S1_at	pyruvate dehydrogenase E1-beta subunit	THC2476853 THC2483087 THC2603380 THC2620819 THC2658358	TC286301	U39669.1	0.00171879	0.85267	25.373	27.4984	25.2355	36.902	37.5556	40.025	31.3016	29.7469	29.8804	1.25904
514	Xl.161.1.S1_at	transmembrane protein tmp21	THC2465421 THC2508306	TC288192	BG812210	0.00172169	0.852605	1.79678	1.52719	2.16112	2.75139	3.07826	3.66685	2.04349	2.39419	2.00002	1.47514
515	Xl.3642.1.A1_x_at	Transcribed locus, weakly similar to XP_518767.1 similar to KIAA1244 [Pan troglodytes]		TC261335	BF232412	0.00174747	0.852029	14.6391	12.9509	10.073	64.1128	72.5192	87.3149	36.1359	37.7251	33.2941	2.08993
516	Xl.12661.1.A1_at	Transcribed locus, strongly similar to XP_235633.2 similar to cyclin T1 [Rattus norvegicus]		TC273653	BJ072071	0.00176035	0.851743	1.49331	1.3924	0.986277	1.88715	1.90809	2.33965	0.97471	1.13505	1.01751	1.96174
517	Xl.3607.1.S1_at	Transcribed locus, moderately similar to XP_510991.1 LOC454118 [Pan troglodytes]	THC2467847	TC262374	BI443097	0.00176606	0.851618	1.72726	1.66741	3.20805	3.86464	3.00704	7.96424	2.74741	1.82693	2.80024	2.01176
518	Xl.5951.1.A1_at	Transcribed locus, strongly similar to NP_989988.1 mitochondrial branched-chain alpha-keto acid dehydrogenase E1-beta subunit [Gallus gallus]	THC2461129 THC2475850 THC2632558	TC271704	BF232549	0.00176985	0.851534	14.9791	18.0241	17.0267	28.4502	39.357	140.199	41.901	30.8193	34.0557	1.94806
519	Xl.12302.1.S1_at	Transcribed locus, strongly similar to XP_424734.1 similar to Mitogen-activated protein kinase kinase kinase 1 (MAPK/ERK kinase kinase 1) (MEK kinase 1) (MEKK 1) [Gallus gallus]		TC266590	BJ071258	0.00177472	0.851427	2.97563	3.045	2.33667	4.44719	4.99823	4.47947	3.29128	3.54889	3.1013	1.40069
520	Xl.18776.1.A1_at	MGC83658 protein	THC2488314 THC2602190	TC290732	BJ083906	0.00177563	0.851407	2.6937	1.78212	1.8303	2.47755	3.96034	6.55383	1.3183	2.622	2.51698	2.01195
521	Xl.13659.1.S1_at	hypothetical protein LOC414714	THC2474993	TC277109	AW639411	0.00177568	0.851406	1.40867	1.09159	1.41964	1.39279	1.56405	4.10846	1.22992	1.78489	1.53358	1.55336
522	Xl.7321.1.A1_at	hypothetical protein MGC81138		TC262387	BG020836	0.00179591	0.850964	1.30321	1.56651	2.15845	26.1498	13.9146	7.61208	7.79498	4.10882	7.7868	2.42128
523	Xl.19412.1.A1_at	MGC79134 protein	THC2515268	TC289686	BQ385414	0.0018177	0.850491	4.05336	3.60031	3.05694	1.73961	11.7155	3.5994	2.99656	2.21146	2.59519	2.18558
524	Xl.13788.1.A1_at	Transcribed locus		TC273325	BJ083464	0.00181913	0.85046	0.605155	0.946899	1.68426	2.22892	8.1485	12.4645	4.42188	2.51934	2.78594	2.34826
525	Xl.21566.1.A1_at	procollagen alpha1(III)		TC269290	AF170330.1	0.00183451	0.85013	2.20359	2.84918	2.17722	3.31628	3.30033	3.42973	2.27726	2.32873	2.43962	1.4259
526	Xl.5641.1.S1_at	sorting nexin 17		TC289627	BC045228.1	0.00183983	0.850016	1.33487	1.38604	1.60299	1.72531	1.28107	2.56756	1.31016	1.47536	1.30544	1.3625
527	Xl.23758.1.A1_at	MGC79033 protein	THC2464181 THC2465012	TC290133	BG885020	0.0018664	0.84945	1.51593	1.2292	1.39095	2.5528	3.71182	3.0006	1.70459	2.30176	1.70572	1.62205
528	Xl.18068.1.A1_at	hypothetical LOC495839		TC292290	BG885013	0.00187596	0.849248	10.2633	9.74231	11.9351	10.1955	14.0152	32.8766	11.923	13.973	8.03606	1.6824
529	Xl.464.3.A1_at	Nucleomorph mRNA for lamina-associated polypeptide 2 omega (lap2omega gene)		NP1044362	AF048816.1	0.0018773	0.84922	1.54583	1.93607	1.74485	3.1844	2.37925	2.64126	2.15738	1.60495	1.96184	1.43338
530	Xl.16671.1.S1_at	hypothetical protein MGC82419			BM172524	0.00188919	0.848969	1.11997	2.20528	1.52878	8.29345	2.67022	2.40258	2.22547	2.93655	2.09163	1.84269
531	Xl.14886.1.A1_s_at	hypothetical LOC495703		TC281337	BM180525	0.00190023	0.848738	23.6937	19.2595	17.3932	37.8661	40.7365	56.5323	21.7584	32.7005	26.7067	1.66493
532	Xl.6861.1.S1_at	microfibrillar-associated protein 1	THC2468157	TC287478	BC044036.1	0.0019098	0.848538	3.14858	1.97186	1.54781	7.39695	7.13418	7.24008	4.31058	2.95928	4.064	1.9209
533	Xl.21744.1.S1_at	CDNA clone IMAGE:5154754, partial cds	THC2477456 THC2671674	TC265729	CA791974	0.00191558	0.848418	23.5267	20.6232	20.1948	37.3508	25.3869	30.9289	18.4181	14.9135	16.0656	1.89619
534	Xl.13838.1.A1_at	myosin 10	THC2469258	TC276768	BJ076667	0.00192873	0.848145	1.81755	1.73646	2.50728	5.26437	4.53483	3.39001	2.43707	2.73578	3.07107	1.59987
535	Xl.4192.2.S1_at	Transcribed locus, moderately similar to NP_068567.1 ELK4, ETS-domain protein (SRF accessory protein 1) [Homo sapiens]		TC262711	BJ083646	0.00194001	0.847913	2.85958	2.38961	1.67636	2.63942	3.25213	5.33159	2.16485	2.1835	2.01122	1.76476
536	Xl.5143.2.A1_at	Glutamate oxaloacetate transaminase 2		TC258586	BM191741	0.00194012	0.84791	43.6321	43.5974	47.2433	52.0743	55.5544	52.6082	45.3456	41.9995	39.9699	1.25859
537	Xl.24832.2.A1_at	Transcribed locus		TC286180	BF232587	0.00194807	0.847747	1.48963	1.32422	1.68133	2.47944	1.69875	2.14384	1.57585	1.24004	1.30214	1.53521
538	Xl.9964.1.S1_at	Transcribed locus		TC282854	BG731572	0.00195076	0.847692	3.1218	7.64736	4.16489	9.77884	10.1492	16.1305	2.88694	6.06866	3.07518	2.99719
539	Xl.9115.1.A1_x_at	Transcribed locus		TC278926	BJ099648	0.00195591	0.847586	1.17515	0.994412	1.3674	1.27042	1.67303	4.11746	1.75972	1.46461	1.22999	1.58518
540	Xl.5739.1.S1_at	Transcribed locus, strongly similar to NP_002788.1 proteasome (prosome, macropain) subunit, beta type, 5 [Homo sapiens]	THC2468006 THC2470275 THC2472239 THC2506438	TC287626	BJ044131	0.00196461	0.847409	98.4643	94.0635	86.4482	106.877	95.3726	148.835	98.8903	99.0786	101.083	1.17399
541	Xl.417.2.S1_at	Amidating enzyme	THC2477727	TC264109	AW633188	0.0020158	0.846374	1.83551	1.96177	2.58868	4.31254	12.1494	16.1555	5.40701	5.03652	5.86137	2.00047
542	Xl.16295.1.A1_at	Transcribed locus		TC272813	BJ045986	0.00201597	0.84637	126.824	118.963	122.72	180.816	193.705	212.91	89.5622	149.862	122.585	1.6227
543	Xl.7626.1.S1_at	Transcribed locus		TC264761	BE506430	0.00201737	0.846342	1.93389	3.55796	1.8251	4.34613	8.27205	2.02286	2.64482	2.59343	2.4111	1.91402
544	Xl.23136.1.S1_s_at	catenin /// beta-catenin protein	THC2469991 THC2478321	TC274756	M77013.1	0.00201873	0.846315	29.4178	24.1826	18.9824	99.9073	99.3323	131.518	52.2268	64.1851	51.5467	1.96928
545	Xl.2434.1.A1_at	hypothetical LOC503674	THC2602054	TC262453	BG023481	0.0020296	0.846098	0.975396	1.60799	1.2513	7.6565	1.93237	2.62063	2.34762	2.27187	2.27962	1.76972
546	Xl.3647.3.A1_at	CCAAT box transcription factor p122 subunit	THC2469923	TC287153	AF549923.1	0.00204431	0.845805	23.7354	16.9388	14.0117	19.7316	34.4098	48.1641	18.9705	11.9754	11.5416	2.4079
547	Xl.3170.1.A1_at	Transcribed locus		TC266012	BG731759	0.00208477	0.845009	1.37395	1.07395	1.48032	1.6011	1.29535	3.81799	1.69103	1.08575	1.27799	1.65594
548	Xl.15286.1.A1_at	Transcribed locus		TC294764	BJ043868	0.00209394	0.84483	2.19831	1.69497	1.89414	3.70447	2.31316	1.82636	1.70881	1.99764	1.88533	1.40277
549	Xl.21497.1.S1_at	hypothetical protein MGC69035	THC2469997	TC264688	L13592.1	0.00209722	0.844766	1.8002	1.6304	1.64606	2.1147	3.10119	2.01422	1.82084	1.90918	1.38736	1.41285
550	Xl.12757.1.A1_at	Transcribed locus, moderately similar to XP_414201.1 similar to Cell division protein kinase 10 (Serine/threonine-protein kinase PISSLRE) [Gallus gallus]		TC293991	BJ090426	0.00211144	0.84449	2.43016	2.24252	1.93181	3.38634	3.17679	5.10835	3.0559	2.47761	2.03609	1.54189
551	Xl.9662.1.A1_at	Transcribed locus, weakly similar to XP_218421.2 similar to Exocyst complex component Sec6 (rSec6) [Rattus norvegicus]		TC284349	BJ082037	0.00211838	0.844355	1.53471	1.2826	1.22208	1.35465	2.00581	3.29281	1.23737	1.77184	1.36622	1.5206
552	Xl.21033.1.S1_at	serine/threonine protein kinase (p21-activated kinase 3)	THC2466214 THC2477364 THC2634038	NP585019	AF485330.1	0.00213265	0.84408	7.82643	9.90581	6.76997	15.5475	27.9046	27.2632	13.5754	15.5008	11.447	1.74506
553	Xl.3485.1.S1_at	chloride intracellular channel protein 4	THC2470186	TC289998	BJ073262	0.00215504	0.843652	2.06441	2.46136	1.75543	3.65051	3.59509	2.62016	1.8786	2.5129	2.11979	1.51518
554	Xl.9427.1.S1_at	CDNA clone IMAGE:4057516	THC2472359 THC2494570	TC260810	BC045261.1	0.00216728	0.843418	1.07833	0.99865	0.88139	5.77679	2.93178	1.89812	1.61612	2.22907	1.90847	1.84347
555	Xl.7144.1.A1_at	CDNA clone MGC:84952 IMAGE:6323734, complete cds		TC292282	BF232254	0.00218127	0.843153	1.36912	1.8124	1.93214	2.85488	3.72294	1.54885	1.28003	1.77042	1.8558	1.65639
556	Xl.11433.2.S1_x_at	MGC83837 protein		TC289315	BU899498	0.00218579	0.843067	20.4915	21.3625	15.6521	46.1391	48.3169	44.8542	21.1127	34.2595	24.1089	1.75275
557	Xl.2085.1.A1_at	Transcribed locus, strongly similar to NP_078805.3 hyperparathyroidism 2 (with jaw tumor) [Homo sapiens]		TC274983	BG486717	0.00219578	0.842879	1.3825	1.64514	2.44882	3.46973	1.84143	5.42414	1.96719	2.33743	2.21705	1.6461
558	Xl.1354.2.S1_at	MGC83633 protein	THC2462455	TC276313	BG038431	0.00220028	0.842795	2.93444	3.98276	3.1578	3.0313	7.63609	3.62273	3.25588	3.03666	2.82437	1.56743
559	Xl.10353.1.A1_at	Transcribed locus, weakly similar to NP_075561.2 hypothetical protein FLJ13231 [Homo sapiens]		TC279982	BF072058	0.00221074	0.842598	2.86312	2.00618	2.09804	2.48988	3.41783	6.92138	2.84843	3.06701	2.15891	1.58887
560	Xl.2784.1.S1_at	metallothionein A	THC2469351	TC288859	M96729.1	0.00222243	0.842379	19.0983	15.8725	2.18237	443.479	463.136	521.739	225.537	171.553	172.539	2.50751
561	Xl.14551.1.A1_at	Transcribed locus		TC258962	BJ084254	0.002227	0.842294	7.31383	7.07541	6.95417	74.6319	48.9014	226.143	45.5485	56.8766	45.1265	2.36986
562	Xl.14902.1.S1_at	glucosamine (N-acetyl)-6-sulfatase (Sanfilippo disease IIID)	THC2467985	TC264150	BC042274.1	0.00225386	0.841796	1.2548	1.12962	1.16713	2.59609	2.74163	4.35963	1.55658	2.217	1.93724	1.69806
563	Xl.6144.1.A1_at	Hypothetical protein LOC443676		TC287718	BJ053781	0.00226059	0.841672	1.78928	2.31552	2.37763	5.60722	5.15527	14.0819	4.55247	4.34866	4.66076	1.83192
564	Xl.15260.1.A1_at	Transcribed locus		TC290047	BM191938	0.00228312	0.841257	18.5879	23.7909	19.197	46.9277	49.7448	62.7087	33.0001	30.0623	34.9288	1.62648
565	Xl.24065.1.S1_at	CDNA clone IMAGE:4970961, partial cds	THC2470340	TC285189	BG160822	0.00229381	0.841062	8.54468	8.99615	8.82439	24.4575	25.9623	29.9851	17.9325	13.448	14.8831	1.73797
566	Xl.216.2.S1_a_at	similar to macrophage stimulating 1 (hepatocyte growth factor-like)	THC2464082	TC288579	Y08734.1	0.00231186	0.840734	1.18106	1.39167	1.4449	1.99394	12.4619	3.55611	1.2444	3.79316	2.79845	2.29862
567	Xl.3564.1.S1_at	matrilin 2	THC2469508 THC2475528	TC291393	BC045220.1	0.00232688	0.840462	1.34305	1.26247	0.933659	2.78204	14.2597	13.3632	1.43183	6.42493	2.58497	2.91186
568	Xl.21570.1.A1_at	collagen alpha1(III)		NP317876	AF170319.1	0.00236261	0.83982	2.35787	2.28412	2.04924	32.226	30.3783	32.2402	7.70658	15.5703	15.1985	2.46507
569	Xl.24599.1.A1_at	Transcribed locus, moderately similar to NP_031558.1 branched chain aminotransferase 1, cytosolic [Mus musculus]		TC280952	CB560310	0.00236862	0.839713	2.03268	2.87997	2.18646	3.15237	2.65071	4.82571	1.81871	2.03805	2.05557	1.79773
570	Xl.16889.1.A1_at	Transcribed locus		TC289287	BJ052189	0.00237667	0.83957	4.20545	3.29201	3.10565	3.97697	12.7934	12.4106	4.40121	6.98299	4.9351	1.78813
571	Xl.15672.1.S1_at	Transcribed locus, strongly similar to XP_421729.1 similar to tripartite motif protein 8; ring finger protein 27 [Gallus gallus]	THC2466524	TC288417	BU914746	0.00241079	0.838966	2.26564	1.76968	1.51684	1.72382	3.31407	4.19741	1.75268	2.3055	1.7461	1.59112
572	Xl.1765.1.A1_at	Transcribed locus, weakly similar to XP_517212.1 similar to Genethonin 1 (GENX-3414) [Pan troglodytes]	THC2620902	TC261227	CA981024	0.00243311	0.838574	1.11191	2.07947	1.25998	1.35441	7.49508	0.937996	2.1741	1.37354	1.71875	1.85848
573	Xl.13034.1.A1_at	Transcribed locus, weakly similar to XP_216854.1 similar to mitochondrial ribosomal protein L54 [Rattus norvegicus]		TC261054	BJ098652	0.00247145	0.837908	1.74826	1.62128	2.73271	1.81845	2.45474	8.62757	2.88813	2.66545	2.21299	1.66106
574	Xl.4949.1.A1_at	Transcribed locus, strongly similar to NP_989854.1 talin [Gallus gallus]		TC289579	BJ091436	0.00249223	0.837549	19.8304	22.4942	17.8555	51.5659	113.302	428.036	67.3305	99.3115	96.8236	2.25041
575	Xl.15393.1.A1_at	c-ets-1b proto-oncogene		TC283894	BJ054305	0.00250006	0.837415	1.13889	1.92537	1.04378	1.41479	13.5289	3.5837	3.75606	2.73214	2.84887	1.98428
576	Xl.19899.1.A1_at	Transcribed locus, moderately similar to NP_990008.1 extracellular matrix protein F22 [Gallus gallus]			BQ400337	0.0025008	0.837402	1.81597	1.64722	1.14223	9.59051	16.1194	15.5671	4.30249	8.36983	4.62439	2.38641
577	Xl.10274.1.A1_at	Transcribed locus			BF232071	0.00254111	0.836715	1.84984	1.72723	1.74955	2.29269	1.90681	3.15669	1.64288	2.13863	1.79686	1.3187
578	Xl.6754.1.A1_at	MGC79068 protein	NP088014 THC2467068 THC2516655 THC2583644	TC276211	BI478282	0.00254909	0.83658	15.1925	14.1403	8.0889	78.5559	49.0246	77.1186	35.0424	35.3409	32.1105	1.99718
579	Xl.20805.1.S1_at	similar to histone deacetylase 1	NP1159902 THC2469319 THC2470011	TC261069	AF020658.1	0.00261706	0.835442	5.55214	6.41953	4.17561	24.4301	14.8638	25.9451	13.0479	11.8151	9.873	1.87814
580	Xl.24221.1.S1_s_at	hypothetical protein MGC68423		TC259652	BJ094886	0.00267768	0.834444	9.00284	10.0024	11.6602	23.5599	49.2428	41.6968	16.8931	23.9013	21.2601	1.84514
581	Xl.1449.2.S1_at	Transcribed locus		TC285888	BG579795	0.00269274	0.834199	42.8192	43.3035	32.2322	155.64	117.053	110.966	60.4295	87.6218	64.2965	1.80675
582	Xl.10056.1.A1_at	hypothetical LOC494844		TC298139	BG022204	0.00271076	0.833907	9.44372	9.48022	8.36449	12.5436	13.5677	11.1549	8.30824	10.6795	8.9142	1.33562
583	Xl.22209.3.A1_at	Formin binding protein 4		TC284781	BJ048626	0.00272898	0.833613	2.83336	5.59024	2.706	20.3618	15.6857	31.1187	10.7153	11.4217	10.8341	2.03712
584	AFFX-r2-TagJ-3_at	null	null	null	null	0.00276928	0.832968	1.52588	1.29693	1.27289	1.59094	1.49311	2.59522	0.993838	1.15788	1.11672	1.73761
585	Xl.14497.1.A1_at	hypothetical protein MGC81400		TC276084	BJ056554	0.00278408	0.832732	10.3253	8.26834	3.76601	12.7639	17.9783	18.8467	9.57052	8.17366	8.88145	1.86245
586	Xl.22123.1.S1_at	hypothetical protein LOC398497	THC2601055	TC260431	BC046725.1	0.00280023	0.832477	1.156	1.05798	1.63193	1.94549	1.55666	3.58235	1.59398	1.27608	1.66481	1.56223
587	Xl.21459.1.S1_at	XE1.2			BQ728433	0.00282177	0.832137	1.88498	1.82571	1.20635	2.38059	3.90282	2.72961	1.72297	2.22595	1.89972	1.54104
588	Xl.6127.1.S1_at	ectonucleotide pyrophosphatase/phosphodiesterase 2 (autotaxin)	THC2467928	TC289006	BC044675.1	0.00285421	0.831629	3.62523	4.29275	3.99148	7.50302	23.0886	18.5801	5.08202	11.3231	6.85153	2.11431
589	Xl.20712.1.A1_at	Transcribed locus, strongly similar to XP_425972.1 similar to MGC68847 protein [Gallus gallus]		TC286352	CD360504	0.00287901	0.831244	5.75101	4.28496	5.12688	8.68227	26.5498	61.2094	16.6067	16.8971	14.0067	2.0299
590	Xl.23579.1.S1_at	Clone S10-46-G6 mRNA sequence		TC259737	AF549892.1	0.00287982	0.831232	7.61664	9.50764	7.49987	9.71363	12.2166	13.6151	8.09052	9.31494	9.25145	1.33344
591	Xl.19972.1.S1_at	Transcribed locus, weakly similar to XP_419320.1 similar to Protein C20orf22 [Gallus gallus]	THC2468409 THC2476632	TC263821	BQ384044	0.0029158	0.830677	4.23815	2.16258	1.48019	9.11848	8.67257	73.667	14.0857	14.3565	12.8375	2.21556
592	Xl.2877.1.A1_at	MGC81675 protein	THC2468426 THC2560837	TC275101	BJ089890	0.00292347	0.830559	55.5519	47.2664	34.3875	35.824	46.5065	134.639	38.3004	37.666	32.9757	1.99161
593	Xl.23837.1.A1_at	hypothetical LOC496304	THC2461860	TC259214	BG161863	0.00292392	0.830552	1.76488	1.75021	3.10417	7.45392	8.17704	4.76096	4.17073	3.12557	4.04515	1.798
594	Xl.15984.1.S1_at	similar to presenilin-like protein 4	THC2466116 THC2602761	TC275697	BC045217.1	0.00296233	0.829967	17.2245	8.71097	9.77133	12.9816	14.649	44.3765	10.1417	14.9095	10.7256	2.01268
595	Xl.23262.1.S1_at	HLA-B associated transcript 5		TC278208	BC047986.1	0.00298049	0.829692	8.38924	8.76211	8.17155	18.8016	20.1285	20.5681	8.40814	14.2813	12.8638	1.6735
596	Xl.4103.1.S1_at	creatine kinase, brain		TC274872	CD325548	0.00302897	0.828963	20.6027	57.2407	18.9632	56.1633	137.515	47.3701	30.9263	27.1693	30.0567	2.73445
597	Xl.6751.1.A1_at	MGC81123 protein	THC2469643	TC289340	BF615635	0.00304163	0.828775	10.7384	9.78559	5.94383	11.8686	8.82867	41.9919	14.8693	11.6627	10.3417	1.70011
598	Xl.2665.2.A1_at	desmin			BM172523	0.00305836	0.828526	1.9376	1.30348	1.60989	5.76635	1.6189	3.30048	2.40212	2.47159	1.63538	1.64166
599	Xl.21999.1.A1_s_at	Transcribed locus, moderately similar to XP_414325.1 similar to C9orf10 protein [Gallus gallus]	THC2467908 THC2598623	TC288612	BM179258	0.00307405	0.828294	8.30907	8.23337	8.77253	26.1507	19.3915	16.2228	11.21	15.2987	12.0607	1.6014
600	Xl.16102.1.A1_at	Transcribed locus		TC286812	BJ046441	0.00308653	0.82811	1.62183	1.37992	1.51982	1.7826	1.92468	1.96531	1.31048	1.40992	1.26712	1.42259
601	Xl.17681.1.A1_at	Transcribed locus, weakly similar to XP_513931.1 upstream stimulatory factor 1 [Pan troglodytes]		TC269793	BG811184	0.00309784	0.827943	8.26803	9.9581	11.1384	14.4935	19.5716	19.1543	6.62348	12.5731	6.93008	2.03698
602	Xl.13157.1.A1_at	Transcribed locus, moderately similar to XP_507850.1 similar to KIAA0913 protein [Pan troglodytes]		TC278998	BI312502	0.00312275	0.827578	3.02738	2.4801	1.34284	2.6401	3.19605	7.15804	2.55667	2.39687	2.34879	1.77946
603	Xl.14532.1.S1_at	nuclear receptor subfamily 2, group F, member 2	THC2466703	TC289764	BC044975.1	0.00316569	0.826954	1.48152	0.894341	2.84894	3.19191	3.14439	9.50463	1.77446	2.56464	3.20581	2.09955
604	Xl.3107.1.A1_at	Transcribed locus		TC266111	BJ053908	0.00317946	0.826755	1.37231	1.26323	1.53913	1.84635	1.66758	2.91538	1.72058	1.6708	1.35957	1.35327
605	Xl.3557.1.A1_at	Transcribed locus		TC265523	BG022196	0.00318488	0.826677	13.6058	15.5764	10.253	150.934	222.367	127.378	70.6138	86.6985	68.1121	2.22105
606	Xl.2541.1.A1_at	Transcribed locus		TC296092	BG730739	0.00319566	0.826522	0.907362	1.38888	1.0097	2.69742	7.41066	3.2609	1.7117	2.88227	2.33822	1.92854
607	Xl.20206.1.S1_at	Xenopus laevis, clone IMAGE:4888869, mRNA	THC2462885	TC279393	BC041513.1	0.00323398	0.825974	71.9526	64.04	49.322	111.089	66.7689	101.197	49.4668	56.0287	43.851	1.8685
608	Xl.4174.2.A1_at	Transcribed locus		TC272888	BJ083421	0.00323698	0.825931	1.41897	1.31074	1.18288	1.95587	2.09738	4.52444	1.5658	1.43099	2.24936	1.63504
609	Xl.11080.1.S1_at	Transcribed locus, moderately similar to XP_057296.3 hypothetical protein LOC116064 [Homo sapiens]			BG885932	0.00329515	0.825108	12.6784	12.0361	12.869	22.3299	15.4982	14.3185	11.194	15.0272	11.5565	1.38035
610	Xl.16456.1.A1_at	hypothetical protein MGC68858	THC2473962	TC263767	BJ049296	0.00329611	0.825094	0.821916	0.907642	2.25055	1.62789	2.30943	6.36912	1.54234	1.82971	1.64647	2.05368
611	Xl.24095.1.A1_at	Transcribed locus		TC270382	CB563572	0.00331799	0.824788	1.11277	0.869584	0.912459	1.80948	2.20987	8.37834	1.30175	2.62301	2.2569	2.00556
612	Xl.240.1.S2_at	KH domain-containing transcription factor B3		TC288358	BU908495	0.00331962	0.824765	166.87	147.138	138.631	217.299	272.38	251.076	179.657	201.792	168.115	1.3479
613	Xl.56.1.S1_at	DNA polymerase beta	THC2462476 THC2603424 THC2608989	TC290599	Y15732.1	0.00336912	0.824077	2.31861	2.71884	2.3989	3.616	2.71781	3.57743	2.21672	1.9133	2.50576	1.49361
614	Xl.17345.1.A1_at	Transcribed locus, moderately similar to XP_416858.1 similar to T-cell surface glycoprotein E2 precursor (E2 antigen) (CD99 antigen) (MIC2 protein) (12E7) [Gallus gallus]		TC276094	BJ053357	0.00337587	0.823983	43.0014	48.8737	45.1443	69.0625	93.8987	73.0397	27.5859	57.5379	39.464	1.89425
615	Xl.6132.3.S1_a_at			TC258915	CB592496	0.00338223	0.823896	5.25409	4.64381	2.65421	10.1023	11.0876	11.6643	3.45715	7.6722	3.11471	2.30652
616	Xl.18350.1.A1_at	MGC81779 protein	THC2461730	TC278216	BI443033	0.00338944	0.823796	1.89106	2.52841	1.52038	3.30688	8.89745	5.18967	3.79591	3.00297	3.43411	1.6998
617	Xl.11800.1.A1_at	Transcribed locus, weakly similar to XP_421797.1 similar to chromosome 10 open reading frame 86 [Gallus gallus]	THC2463392	TC286405	BG486845	0.00339846	0.823672	1.56622	1.65631	2.08212	1.91868	2.92685	4.39313	2.14014	2.1538	2.35305	1.3899
618	Xl.21846.1.S1_at	hypothetical protein MGC52963	THC2480734	TC277691	BC041504.1	0.00339951	0.823658	24.4901	22.9578	12.5544	40.7278	27.9987	39.1828	23.3189	19.7674	21.4368	1.67241
619	Xl.4345.1.A1_at	Transcribed locus, moderately similar to XP_421830.1 similar to PWWP domain containing 2 [Gallus gallus]	THC2464738	TC265800	BJ088326	0.00340005	0.82365	4.43231	2.7422	3.22087	3.29049	6.90174	7.31798	3.23692	2.36367	2.25353	2.22943
620	Xl.7499.1.A1_at	Transcribed locus		TC294979	BI478222	0.00342709	0.82328	1.77795	2.67935	2.71313	4.34792	3.55464	6.15971	3.37572	3.20261	2.65346	1.52325
621	Xl.14280.1.A1_at	Transcribed locus		TC273565	BM191775	0.00345569	0.82289	21.1839	20.618	19.8553	91.3986	39.6112	64.8641	34.0215	45.1622	34.518	1.7227
622	Xl.15660.1.A1_at	Transcribed locus		TC275694	BF615581	0.00346925	0.822706	2.13663	4.82427	3.2188	8.98194	7.62448	11.6905	6.05979	4.1775	5.50787	1.79718
623	Xl.8564.1.S1_at	eukaryotic translation elongation factor 1 alpha 2	THC2469518	TC261667	BG885159	0.00347209	0.822667	6.00107	6.18159	4.69272	4.33736	22.8305	2.50565	6.88907	3.64608	3.84145	2.06401
624	Xl.26214.1.A1_at			TC273022	CD362271	0.00348907	0.822438	3.58667	4.5891	2.43399	2.5558	10.1358	5.51542	3.77807	3.86268	3.36084	1.65495
625	Xl.26219.1.A1_at	Transcribed locus		TC272709	BI315481	0.00348931	0.822435	1.26552	0.860514	1.34885	2.51511	1.97634	2.62226	1.36769	1.74627	1.50596	1.53979
626	Xl.14148.1.A1_at	MGC86290 protein		TC265392	BG552319	0.0034952	0.822355	1.36822	1.25951	1.25424	1.25222	1.66634	2.45617	1.33649	0.969008	1.37589	1.45997
627	Xl.4179.1.A1_at	hypothetical protein LOC445869	THC2470226	TC290817	BQ383924	0.00351061	0.822148	2.11693	1.61517	2.24917	3.42709	3.68258	7.54274	2.93149	2.80023	3.50245	1.58676
628	Xl.25711.1.A1_at	Transcribed locus, moderately similar to XP_419667.1 similar to Nucleoporin Nup43 (p42) [Gallus gallus]	THC2462603 THC2477960 THC2670513	TC261955	BG234410	0.00352549	0.821948	2.7102	1.71604	1.93366	2.1037	2.23038	6.26875	2.32363	1.87527	2.48282	1.58684
629	Xl.8456.1.A1_at	CDNA clone IMAGE:4965499, partial cds	THC2464001 THC2474095	TC278339	BQ399206	0.00354545	0.821682	7.91559	8.45456	7.5019	26.9089	14.3663	3.52172	2.3233	3.95336	3.22525	4.71452
630	Xl.26378.1.A1_at	Transcribed locus		TC295112	BI313747	0.00355123	0.821605	1.16347	1.37578	1.34967	1.16185	1.68549	4.06053	1.21287	1.74483	1.72711	1.47453
631	Xl.16524.1.A1_at	Hypothetical protein LOC446931		TC294988	BG486860	0.00356564	0.821413	1.21168	1.43943	1.16993	1.2562	2.03856	2.82489	1.50008	1.50005	1.63426	1.32049
632	Xl.24410.1.S1_at	Transcribed locus, weakly similar to NP_997239.1 hypothetical protein LOC339448 [Homo sapiens]		TC286565	BQ387966	0.00357848	0.821243	1.22569	1.51106	1.20453	0.897735	1.10738	4.33369	1.57304	0.994655	1.47811	1.56676
633	Xl.12082.1.S1_at	xCoREST protein	THC2633239	TC264081	AJ311849.1	0.00358954	0.821096	2.28439	1.86522	1.33395	7.37799	2.33721	1.89938	1.22155	2.72178	1.97225	1.96339
634	Xl.14964.1.A1_at	Transcribed locus		TC281019	BJ046577	0.0035899	0.821092	2.29969	3.1444	2.83092	3.09095	12.0198	4.44326	2.73971	4.88111	3.81936	1.70924
635	Xl.3642.2.S1_x_at	Transcribed locus, weakly similar to XP_518767.1 similar to KIAA1244 [Pan troglodytes]		TC261337	BG018124	0.0036081	0.820851	14.2122	16.4004	12.8457	62.2215	72.6401	94.9742	43.4435	35.868	40.6623	1.91572
636	Xl.218.1.S1_at	Xenopus RPA interacting protein alpha		TC277838	AJ243177.1	0.00362751	0.820596	1.95388	1.52994	0.974049	1.63125	9.93819	1.69719	3.00861	1.90051	2.45103	1.80249
637	Xl.5011.1.S1_at	B fibrinopeptide	THC2465514	TC287442	U19618.1	0.00367638	0.819958	1.63762	3.66801	3.46416	4.47239	5.04373	7.0305	1.7569	2.54491	2.14962	2.5648
638	Xl.4502.1.S1_at	Regulators of G protein signaling XRGSIII	THC2470137	TC263129	AB038436.1	0.00372126	0.819378	1.58363	2.09104	1.22245	1.55519	1.66206	4.84479	1.30889	1.78597	1.4659	1.7677
639	Xl.16257.1.A1_at	Transcribed locus, weakly similar to XP_417313.1 similar to chromodomain helicase DNA binding protein 6; helicase C-terminal domain- and SNF2 N-terminal domain-containing protein [Gallus gallus]		TC297654	BJ090185	0.00378559	0.818554	3.74111	8.63069	3.09189	3.79882	11.5448	23.0036	7.08773	3.6903	4.20689	2.55906
640	Xl.11551.1.A1_at	hypothetical LOC495055	THC2469320 THC2520795	TC289651	BJ099628	0.00381796	0.818143	2.3129	3.5659	3.48465	2.77859	1.58324	10.6995	1.9918	2.3975	2.93324	2.05685
641	Xl.18851.1.A1_at	Transcribed locus			BI446844	0.00382317	0.818078	37.0147	38.5107	29.7653	155.572	158.08	232.705	64.4402	118.269	87.7599	2.02004
642	Xl.8516.1.A1_at	MGC81942 protein	THC2467987	TC279680	AW158518	0.00386836	0.817509	4.878	5.80433	5.27857	3.9162	15.1189	4.67148	3.32249	4.22493	3.49518	2.14683
643	Xl.2474.1.S1_at	Transcribed locus, moderately similar to XP_413721.1 similar to mKIAA0211 protein [Gallus gallus]	THC2464114	TC275474	BJ061119	0.00387896	0.817376	7.60944	5.2402	6.35814	10.8487	10.8297	9.30281	3.68702	6.19635	4.86402	2.10079
644	Xl.25538.1.A1_at	CDNA clone IMAGE:5156571, partial cds		TC285196	BG016634	0.0039036	0.817069	6.49329	5.54307	2.95827	13.3502	38.2147	19.8801	13.2741	12.7433	11.9892	1.8798
645	Xl.23125.1.A1_at	Transcribed locus, weakly similar to NP_524931.1 Catecholamines up [Drosophila melanogaster]		TC261883	BJ046319	0.00391695	0.816903	4.29271	5.77184	4.7464	18.0115	15.6257	12.8702	8.15396	11.1337	5.28229	1.89285
646	Xl.18176.1.A1_at	hypothetical LOC496243		TC291520	BI312695	0.00396236	0.816341	183.73	179.314	180.265	189.688	209.591	274.341	207.459	191.112	179.37	1.16555
647	Xl.3080.1.A1_at	Transcribed locus, strongly similar to XP_537750.1 similar to myosin 18A isoform a [Canis familiaris]			BG812101	0.00399686	0.815918	36.7675	23.0204	24.3802	47.8622	40.8161	104.246	39.3821	44.9209	38.0619	1.57663
648	Xl.25417.1.A1_at	MGC84569 protein		TC267052	AW782815	0.00402684	0.815552	1.39183	1.20914	1.11207	1.77914	1.98403	2.34374	1.52447	1.4848	1.60089	1.32466
649	Xl.10596.1.A1_at	MGC80393 protein	THC2465463 THC2729156	TC277182	BM180279	0.00402715	0.815548	45.6733	27.8625	23.8174	55.0851	33.9138	88.3182	23.0103	29.8573	21.2091	2.3937
650	Xl.16448.1.S1_at	Transcribed locus		TC285522	BJ084318	0.00405839	0.815169	2.68226	4.59841	2.84442	3.1786	2.77571	11.0893	2.74895	3.26312	3.34319	1.82182
651	Xl.23066.1.S1_at	similar to myeloid ecotropic viral integration site-related gene 1		TC262865	BC044024.1	0.00406773	0.815056	1.70446	1.145	1.5808	2.45594	1.83761	2.27225	1.38918	1.65674	1.41959	1.47033
652	Xl.16601.1.A1_at	hypothetical LOC496289		TC290700	BJ048042	0.00406858	0.815046	10.1832	8.44591	9.39509	24.9971	17.3824	17.6616	12.8536	14.2575	6.46526	1.7882
653	Xl.12583.1.A1_at	Transcribed locus, moderately similar to NP_003983.1 CDC-like kinase 3 [Homo sapiens]		TC262780	BJ088141	0.00410295	0.814632	1.40144	1.20693	1.60563	3.06243	1.39857	2.52739	1.61415	1.78676	1.77801	1.34939
654	Xl.19357.1.A1_at	hypothetical protein MGC78787	THC2477272	TC277207	BQ384937	0.00410706	0.814582	1.97285	1.61035	1.41524	1.20176	1.16176	4.75077	1.5731	1.29009	1.36482	1.68266
655	Xl.14215.1.A1_at	MGC80589 protein		TC263514	BG346653	0.00411938	0.814435	11.664	13.4094	10.8106	248.677	32.588	17.0668	45.4033	54.2945	46.4669	2.04107
656	Xl.1918.1.S1_at	similar to RNA-binding region (RNP1, RRM) containing 7		TC259102	BG234105	0.0041391	0.814199	103.761	100.221	61.835	364.134	392.414	345.232	185.611	237.528	174.99	1.84205
657	Xl.10753.1.A1_at	hypothetical protein MGC68450		TC292164	BE508150	0.00415204	0.814045	10.9291	12.1188	8.6009	25.4699	22.7015	20.1685	3.54755	0.933416	1.65429	11.1389
658	Xl.21526.1.S1_at	potassium channel beta 4 subunit	THC2462428 THC2469669 THC2493066	TC293721	BI313064	0.00420401	0.813428	1.44507	1.79006	1.25176	1.59867	1.29842	3.90158	1.37314	1.02768	1.08252	1.95176
659	Xl.5370.1.S1_at	similar to zinc finger RNA binding protein	THC2464937 THC2466200	TC276197	BC042260.1	0.00422356	0.813198	44.1209	40.1165	37.802	50.6987	53.8118	40.6786	39.058	41.6745	37.8153	1.22473
660	Xl.25553.1.S1_at	ribosomal protein S27	THC2497654 THC2533911 THC2542221 THC2561022	TC288613	CB200084	0.00423209	0.813098	470.563	490.816	498.895	548.991	545.637	580.37	489.283	478.987	526.881	1.12029
661	Xl.12239.1.A1_at	Transcribed locus		TC269773	BJ083598	0.0042425	0.812975	1.64389	1.34534	1.06422	1.21446	1.03408	3.8128	1.08724	1.15393	1.01743	1.86011
662	Xl.22218.3.S1_at	CDNA clone IMAGE:5515466	THC2461565	TC289391	BJ064101	0.00424361	0.812963	4.25397	1.95357	1.97074	7.01147	2.62813	7.59492	2.21092	1.355	2.55363	2.8163
663	Xl.17973.1.A1_at	Transcribed locus			BG022909	0.00429916	0.812314	3.44715	3.59786	4.17485	10.1137	11.2846	9.62113	7.70375	5.7311	4.98718	1.68382
664	Xl.13812.1.S1_at	TGFB-induced factor (TALE family homeobox)	THC2467163 THC2620261	TC276537	BC044016.1	0.00430787	0.812213	2.9666	6.70344	3.10432	17.9153	32.8578	11.378	9.80267	11.7662	11.0377	1.90609
665	Xl.897.1.S1_at	pleiotrophic factor-alpha1	THC2469130 THC2504063	TC274583	D42058.1	0.00431076	0.81218	6.06	6.49151	8.12311	52.6547	48.5737	45.5026	10.2991	31.2953	22.3218	2.29568
666	Xl.15560.1.A1_at	Transcribed locus, weakly similar to XP_376716.2 hypothetical protein LOC155060 [Homo sapiens]		TC270088	BJ055288	0.00436882	0.81151	2.10634	1.08566	1.98321	1.56835	3.53164	3.70002	1.44599	1.58716	1.23389	2.06233
667	Xl.15252.3.A1_at	Transcribed locus, strongly similar to XP_421731.1 similar to MGC69144 protein [Gallus gallus]		TC275007	BJ047854	0.00439133	0.811252	0.437099	2.30678	1.81421	21.3695	34.3306	46.5927	17.435	13.0807	15.2472	2.23528
668	Xl.15529.1.A1_at	Transcribed locus, moderately similar to XP_484453.1 similar to LOC90268 protein [Mus musculus]	THC2473071	TC264500	BJ082212	0.00440346	0.811113	3.30492	3.51585	1.12829	3.3099	3.33596	14.0364	2.6825	2.86322	4.64322	2.02987
669	Xl.13453.1.A1_at	hypothetical protein MGC68496	THC2468844	TC275036	BJ072109	0.00442303	0.81089	1.16942	1.97632	1.69128	1.33095	1.39697	5.3631	1.14845	1.73217	1.16384	2.00052
670	Xl.757.1.S1_at	I-mfa domain protein XIC	THC2478350 THC2507921	TC290721	AY017419.1	0.00442952	0.810816	1.96422	1.60816	3.37126	7.19662	4.72174	3.61002	2.2879	2.38372	3.60445	1.8763
671	Xl.12298.1.A1_at	Transcribed locus, weakly similar to XP_544648.1 similar to leucine carboxyl methyltransferase 2 [Canis familiaris]		TC296527	BJ084686	0.00444535	0.810636	1.64217	2.00823	1.72332	4.05085	2.04864	2.71184	2.35017	1.52074	2.08985	1.47822
672	Xl.12610.2.A1_at	Transcribed locus, strongly similar to NP_065741.3 MASK-4E-BP3 alternate reading frame gene [Homo sapiens]	THC2469670 THC2482087	TC264498	BE678036	0.0044707	0.810349	10.6236	11.4233	8.74969	14.2792	23.133	33.1718	13.13	17.0738	15.951	1.52929
673	Xl.17888.1.A1_at	hypothetical LOC494804		TC292267	BG812174	0.00447993	0.810245	2.26904	5.23615	2.41739	1.44718	16.5873	4.38841	0.935292	1.72396	1.21298	5.79069
674	Xl.16767.1.A1_at	Hypothetical LOC495483			BF232045	0.0045208	0.809786	1.21142	1.65546	1.54208	2.21933	2.18212	2.2068	1.26901	1.76609	1.43392	1.47868
675	Xl.233.1.S1_s_at	vesicle-associated membrane protein 2		TC295221	AF035016.1	0.00455578	0.809395	14.6154	14.8475	13.9435	17.4925	27.2441	15.003	9.67667	11.8354	10.5399	1.86384
676	Xl.11168.1.A1_at	Transcribed locus, weakly similar to XP_541362.1 similar to ZNF585A protein [Canis familiaris]		TC262334	BJ079335	0.00455784	0.809372	31.8515	42.6885	21.6492	63.0598	70.9312	104.389	51.4664	46.6637	49.7591	1.61189
677	Xl.22574.1.A1_at	Transcribed locus, moderately similar to XP_418821.1 similar to lysosomal beta-galactosidase [Gallus gallus]		TC279441	BG439082	0.00455898	0.809359	5.95977	5.42101	6.31678	8.31853	16.2027	18.2079	5.63148	10.6309	8.93586	1.69572
678	Xl.1520.1.S1_s_at	CGI-51 protein /// hypothetical protein MGC68698	THC2469339 THC2610620	TC288519	BQ398957	0.00456004	0.809347	13.0398	9.77177	7.78706	11.9644	15.3308	23.9065	7.79432	8.75674	5.65611	2.30564
679	Xl.18856.1.A1_at	Transcribed locus			BI446919	0.00456582	0.809283	4.25723	3.52405	4.08535	3.21758	8.34821	3.97059	3.9891	3.13314	3.85381	1.41548
680	Xl.15742.1.A1_at	Transcribed locus		TC266738	BJ050240	0.00459167	0.808996	2.55032	5.59001	4.59986	23.7022	44.6491	60.0454	8.11961	27.4053	17.354	2.42813
681	Xl.22482.1.A1_at	Transcribed locus		TC269222	BF048520	0.0045961	0.808947	1.06043	1.17658	1.09859	1.3925	3.14856	4.84261	1.89397	2.09466	1.92611	1.58649
682	XlAffx.1.8.S1_at		THC2535632	TC274334	AB047067.1	0.00465029	0.808349	2.5968	2.92648	1.93424	2.30733	8.83891	1.4308	1.14012	1.62467	1.62433	2.8655
683	Xl.18330.1.S1_at	Transcribed locus, weakly similar to NP_071378.1 zinc finger protein 335 [Homo sapiens]		TC280416	BJ049080	0.00465142	0.808337	1.60201	1.89433	1.42277	1.35266	1.56774	3.58107	1.58648	1.67403	1.71286	1.30726
684	Xl.12754.1.A1_at	Transcribed locus, weakly similar to XP_425009.1 similar to S-phase kinase-associated protein 2 isoform 1; CDK2/cyclin A-associated protein p45 [Gallus gallus]		TC277053	BJ098935	0.00465157	0.808335	0.900388	1.32349	0.792517	2.46257	2.45921	11.1529	3.49098	2.18546	2.51265	1.96293
685	Xl.10092.1.S1_at	Transcribed locus, weakly similar to XP_508557.1 similar to pecanex-like 3 [Pan troglodytes]		TC283014	BG022542	0.004724	0.807544	1.01519	0.851087	1.10114	4.33818	3.61904	5.58993	2.47125	2.83573	2.06732	1.83708
686	Xl.17277.1.A1_at	Transcribed locus		TC282302	BM262234	0.00474825	0.807282	2.68497	1.22378	3.56342	2.75267	7.91438	4.73417	2.52602	2.98939	2.27684	1.97648
687	Xl.5964.1.A1_at	Transcribed locus, moderately similar to NP_110440.1 suppressor of potassium transport defect 3 [Homo sapiens]	NP1201596 THC2466962 THC2483036 THC2659660	TC278096	AW766562	0.00475918	0.807164	8.1956	3.5753	6.41081	15.2928	19.1278	7.93594	7.66956	8.94632	3.55952	2.09941
688	Xl.15832.1.S1_at	Transcribed locus, moderately similar to NP_777569.1 hypothetical protein MGC23909 [Homo sapiens]	THC2467948 THC2545858 THC2581374	TC275488	CB591134	0.00478584	0.806876	9.94517	15.4805	10.8013	74.2327	37.336	11.1025	26.2833	22.2874	23.4581	1.70309
689	Xl.25082.1.S1_at	hypothetical protein LOC446972	THC2499491	TC277962	BU914017	0.00479123	0.806818	8.13565	5.44463	5.39096	10.0591	13.5022	8.80005	4.22736	4.21235	3.10774	2.80247
690	Xl.338.1.A1_at	chromobox homolog 4 (Polycomb)	THC2479996	TC289960	U39929.1	0.00485174	0.80617	2.12194	2.54723	1.98427	1.94326	4.94303	1.87234	1.93013	2.22749	1.90217	1.44537
691	Xl.5153.1.A1_at	CDNA clone IMAGE:6952508	THC2553139	TC280492	BG439513	0.00485564	0.806129	1.31766	2.75877	1.84053	69.2716	116.732	136.308	31.0165	61.7758	42.0514	2.39026
692	Xl.13466.1.S1_at	Transcribed locus, weakly similar to XP_219296.2 similar to proliferation potential-related protein [Rattus norvegicus]		TC260638	AW164935	0.00486401	0.80604	32.91	38.8307	30.3359	41.1114	67.7221	63.326	29.0177	47.0153	35.592	1.5423
693	Xl.11031.1.A1_at	hypothetical protein MGC84633	THC2651548	TC277914	BE026973	0.0049208	0.805438	11.738	10.6254	11.9101	29.7792	15.319	21.2277	15.7276	17.3758	13.9004	1.41108
694	Xl.3826.1.S1_at	Transcribed locus		TC265315	BF231855	0.00505662	0.80402	2.53768	1.75006	2.05373	1.65911	1.29143	8.59858	0.84952	0.884639	0.91283	4.36311
695	Xl.25498.1.A1_at	Transcribed locus		TC266790	BE026724	0.00505786	0.804007	1.03115	1.57964	2.84251	3.86937	2.84501	5.67167	2.06437	2.22393	2.43723	1.84165
696	Xl.9122.2.S1_at	Transcribed locus, moderately similar to NP_002471.1 protein phosphatase 1, regulatory (inhibitor) subunit 12A [Homo sapiens]		TC289380	BG038778	0.00506729	0.80391	4.76414	6.0714	4.5177	14.6441	11.7468	13.7457	4.56883	9.88086	7.81838	1.80243
697	Xl.18447.1.A1_at	Transcribed locus		TC294050	BI347510	0.00521453	0.802404	4.43498	6.05629	3.59825	2.02658	7.21147	14.0128	3.02224	3.40366	2.9175	2.48848
698	Xl.5949.1.S1_at	Mitotic phosphoprotein 67		TC260742	CD325795	0.00521832	0.802366	21.6665	17.8169	13.1488	65.1375	60.2393	72.3375	40.801	39.2859	33.8782	1.73487
699	Xl.5252.1.A1_at	CDNA clone IMAGE:5078251, containing frame-shift errors	THC2649399	TC277108	BJ087890	0.00522309	0.802318	1.10182	1.02164	1.43338	1.26141	1.91673	1.72876	1.03895	1.15771	1.15168	1.46547
700	Xl.17748.1.A1_at	Transcribed locus, strongly similar to NP_032447.1 potassium voltage gated channel, Shaw-related subfamily, member 1 [Mus musculus]		TC292174	BG552456	0.00523273	0.80222	1.44999	2.49366	1.75374	1.90868	6.69215	1.50826	0.88055	1.14127	1.11815	3.21948
701	Xl.13771.1.A1_at	Transcribed locus		TC293851	BG554604	0.0052695	0.80185	1.69552	1.29117	1.1507	1.55032	2.3739	2.02287	1.38438	1.18773	1.17733	1.58613
702	Xl.952.1.S1_at	(Xwnt-4)	THC2474162	TC281960	U13183.1	0.00540619	0.80049	0.899084	0.936449	0.939811	2.28578	2.44471	5.7886	2.39507	2.03041	1.42211	1.79888
703	Xl.5114.1.A1_at	Transcribed locus, moderately similar to NP_061249.1 phosphodiesterase 3A, cGMP inhibited [Mus musculus]		TC283070	BE508563	0.00543305	0.800225	2.87272	2.68778	1.54834	4.90552	2.41045	5.02993	1.96144	2.86186	2.39535	1.71028
704	Xl.14578.1.A1_at	Hypothetical protein MGC78859		TC266430	BJ082183	0.0054574	0.799986	16.9194	11.5003	14.6156	68.4269	46.9319	58.4498	38.0296	29.377	31.062	1.76512
705	Xl.6189.1.A1_at	hypothetical protein LOC445864		TC272667	BJ083170	0.00548849	0.799682	1.21567	0.840711	1.68875	25.0505	3.72888	10.1276	3.38078	8.94019	3.80618	2.41252
706	Xl.11433.2.S1_at	MGC83837 protein		TC289315	BU899498	0.00552733	0.799304	21.1829	21.7232	13.9941	53.535	54.6039	51.4891	29.1672	38.6737	29.368	1.64211
707	Xl.5054.1.A1_at	Transcribed locus		TC290902	BM261838	0.00553488	0.799231	2.29616	3.54572	3.24444	3.55874	8.40685	4.75659	3.20703	4.16577	4.01515	1.46841
708	Xl.12057.2.A1_a_at	Transcribed locus, moderately similar to XP_536664.1 sterol regulatory element binding transcription factor 1 [Canis familiaris]	THC2470281 THC2511055	TC264419	BI448168	0.00553718	0.799209	6.18713	8.55992	6.36353	7.86907	10.9682	23.2896	9.89033	9.10773	4.5516	1.78885
709	Xl.13897.1.A1_at	Transcribed locus, moderately similar to XP_420609.1 similar to RIKEN cDNA 5730469D23 [Gallus gallus]		TC267321	CD253356	0.00556029	0.798985	5.04009	3.66867	2.19605	38.1769	11.669	14.9964	11.4835	10.8007	12.0377	1.88924
710	XlAffx.1.3.S1_at	epithelial membrane protein 3	THC2623761	TC263906	BC046703.1	0.00559572	0.798643	1.65766	1.14145	1.6273	1.69109	2.00998	2.53384	1.39207	1.50391	1.2857	1.491
711	Xl.8079.1.S1_at	CDNA clone IMAGE:5048869, partial cds	THC2468520 THC2517913 THC2561006	TC264717	BQ383656	0.00560274	0.798576	2.83174	6.74317	6.89482	24.3946	28.6449	116.086	26.7334	29.6064	27.2943	2.0222
712	Xl.2426.1.A1_at	hypothetical protein MGC83888	THC2463951	TC288902	BG023434	0.00562436	0.798368	1.87234	3.39365	2.94742	5.12045	3.19062	6.38398	3.01254	3.18768	3.55106	1.50699
713	Xl.1656.1.A1_at	Transcribed locus, weakly similar to NP_085131.1 KIAA1698 protein [Homo sapiens]		TC293267	BJ045319	0.00567058	0.797926	2.98925	4.9586	1.86079	5.42932	3.7999	15.4616	4.31662	4.0956	5.52186	1.77197
714	Xl.26435.1.A1_at	Transcribed locus		TC294789	BG485940	0.00567753	0.79786	2.47295	1.25343	2.37784	11.4419	21.725	23.8195	9.79867	8.75157	9.97427	1.99781
715	Xl.1426.1.A1_at	Transcribed locus		TC282373	BJ056211	0.00569416	0.797702	60.3133	61.3581	46.9698	166.591	158.658	171.004	78.028	122.91	93.6756	1.68442
716	Xl.21907.1.S1_at	hypothetical protein LOC398467		TC264930	AW872036	0.00574046	0.797263	8.14628	5.66854	5.48754	21.0801	26.2261	48.4578	19.9677	15.3115	16.9697	1.83284
717	Xl.21635.1.S1_at	basic epidermal type II cytokeratin (carboxy-terminal region, clone pUF164)		TC271635	CB943812	0.00574134	0.797255	1.10031	0.677551	1.36204	3.19213	8.58489	5.0633	2.72472	3.49466	2.78194	1.87087
718	Xl.15066.1.A1_at	Transcribed locus		TC267905	BJ083662	0.00578181	0.796873	2.74911	2.18781	2.34951	2.58435	2.98385	3.87368	2.25611	2.03796	1.9622	1.50919
719	Xl.3958.1.A1_at	Transcribed locus		TC282634	BF071965	0.00579709	0.79673	2.38387	1.99556	2.13317	2.54785	2.65614	2.97475	1.88036	2.02488	2.29409	1.3193
720	Xl.14968.1.A1_at	Hypothetical LOC495949	THC2492768 THC2492941	TC265251	BJ046602	0.00583146	0.796408	5.42198	3.96288	4.61928	4.8831	2.8507	15.2038	2.73298	2.42694	2.36757	3.04718
721	Xl.21864.1.S1_at	Hoxc10 protein	THC2463652	TC278423	AY167741.1	0.00584523	0.796279	1.75294	1.29194	1.74815	2.47267	2.23318	2.26256	1.54651	1.90165	1.66885	1.36181
722	Xl.11937.1.A1_at	hypothetical LOC495308		TC278838	BJ045999	0.00586629	0.796083	0.832965	1.20828	0.80343	2.55609	8.82175	2.20756	2.26185	2.73315	2.53943	1.80311
723	Xl.2107.1.A1_at	Transcribed locus, moderately similar to XP_417556.1 similar to pantothenate kinase 4; hypothetical protein Fang1 [Gallus gallus]		TC280479	BG486925	0.00587759	0.795978	4.8815	8.5477	7.34647	24.0498	20.9961	57.6846	17.0904	22.196	16.3055	1.84794
724	Xl.14857.1.A1_at	Transcribed locus			BM180351	0.00596295	0.795189	1.82087	1.34972	1.6834	3.14224	2.70831	2.72457	2.38321	1.60631	1.78054	1.48614
725	Xl.761.1.S1_at	similar to signal sequence receptor, beta	THC2469981 THC2663172 THC2667359	TC260768	BC046938.1	0.0059756	0.795073	64.1717	62.0434	50.5238	120.194	143.297	358.094	129.464	119.64	124.914	1.66191
726	Xl.8243.1.S1_at	Hypothetical LOC496247	THC2483777 THC2514221 THC2583624	TC288085	BQ398104	0.00598376	0.794998	11.9895	8.44525	12.4316	29.9265	30.3272	39.818	23.861	18.9827	17.6397	1.65454
727	Xl.7004.1.A1_at	hypothetical protein LOC446938	THC2464402 THC2467147 THC2699202	TC275160	BG023302	0.00599252	0.794918	25.0635	28.1023	18.1392	102.465	80.9176	188.044	65.9332	72.5059	65.8405	1.81823
728	Xl.2708.1.A1_at	hypothetical protein MGC78938			BG347288	0.00600397	0.794813	2.11193	1.6105	1.30558	7.98697	9.85361	7.83156	5.73111	3.93448	3.98294	1.88095
729	Xl.15693.1.S1_at	MGC84435 protein	THC2469660	TC288650	CA973688	0.00603155	0.794561	2.46675	1.52502	2.32467	3.85236	2.49322	3.13485	1.78046	1.58218	1.93208	1.79054
730	Xl.7323.1.A1_at	Transcribed locus		TC272770	BJ086101	0.00607062	0.794205	1.22512	2.97352	1.14388	1.83186	1.27625	8.2213	1.58731	1.6348	1.51753	2.39035
731	Xl.1170.1.S1_at	contactin A		TC280431	AB015205.1	0.00608505	0.794074	1.57396	1.01261	1.26289	1.26194	1.71374	2.65691	1.0991	1.33726	1.27168	1.51902
732	Xl.14992.1.S1_at	beta-1 adrenergic receptor	THC2482166	TC293658	BJ048006	0.00611433	0.793809	1.04113	0.980931	1.21429	1.38361	1.22099	1.50875	1.07737	1.04482	1.1791	1.24598
733	Xl.8921.1.A1_s_at	CDNA clone 10C6		TC285127	BG554495	0.00612304	0.793731	2.02924	1.02264	1.73608	1.80358	1.26951	4.81031	1.37645	1.15432	1.29699	2.05953
734	Xl.24833.1.A1_at	Transcribed locus		TC281941	BG414013	0.00615202	0.793469	12.2422	7.82886	7.40268	10.4271	13.4976	19.9555	9.80172	8.9673	8.41437	1.61423
735	Xl.18228.1.A1_at	Transcribed locus		TC265671	BJ077190	0.00617669	0.793248	4.01368	3.77285	3.88353	4.51643	3.61522	6.80689	3.31967	2.83705	3.0864	1.61618
736	Xl.24743.1.A1_at	hypothetical protein MGC68489	THC2468640 THC2517423	TC261077	CD328340	0.0061806	0.793213	23.4746	20.8392	27.4492	43.9919	43.6374	32.796	10.7066	12.9634	11.0973	3.46375
737	Xl.9272.1.A1_at	Colony stimulating factor 3 receptor (granulocyte)		TC291787	BQ109615	0.00620076	0.793032	0.735734	0.905015	1.21109	42.3329	36.4071	149.629	34.4618	36.7148	32.999	2.19215
738	Xl.9201.1.A1_at	Transcribed locus		TC273575	BJ049766	0.00620205	0.793021	1.13348	0.765747	0.693571	21.0953	2.35844	9.11197	6.74298	4.03157	4.56126	2.12351
739	Xl.16694.1.S1_at	Transcribed locus		TC279707	BM172627	0.00620756	0.792971	5.4718	5.42816	7.38129	9.44817	3.21942	33.5244	7.68947	10.7499	10.7196	1.58415
740	Xl.21914.1.S1_at	vesicular membrane protein p24	THC2463420	TC284889	BC043848.1	0.00621244	0.792928	1.56656	3.08162	1.49995	1.35873	9.76593	0.998356	1.01687	1.0116	1.05049	3.93737
741	Xl.4042.2.A1_at	MGC80644 protein	THC2479664	TC277590	BG486002	0.00626465	0.792463	0.843947	0.69349	1.15859	47.7033	82.2897	139.987	40.7596	45.1534	36.5244	2.20504
742	Xl.5400.1.A1_at	Transcribed locus		TC294727	BE575715	0.00629389	0.792203	2.95079	4.42122	4.53728	44.3926	33.0991	44.3522	14.2279	25.0716	19.2983	2.07932
743	Xl.4901.1.A1_at	Transcribed locus		TC297605	BE505980	0.00629788	0.792168	1.74358	1.61083	1.76388	2.30686	4.61767	11.1331	2.76632	4.18202	3.58766	1.7139
744	Xl.6747.1.A1_at	Phosphotidylinositol transfer protein		TC275977	BJ086282	0.00631073	0.792055	4.63488	5.50602	1.41696	23.1582	23.9771	43.0807	18.0189	14.4292	13.1301	1.97937
745	Xl.24741.1.A1_at	similar to peptidylprolyl isomerase (cyclophilin)-like 1	THC2467947	TC271640	BC051602.1	0.00632122	0.791962	2.53716	2.94721	4.07763	4.3498	3.44504	7.99478	2.24624	1.7907	1.81534	2.69803
746	Xl.10305.1.A1_at	Transcribed locus			BF071740	0.00634127	0.791785	2.01274	1.73053	2.8274	2.32865	1.42327	6.65025	1.73953	1.38375	1.9591	2.04671
747	Xl.24210.1.A1_s_at	Transcribed locus		TC264814	AW198678	0.00634655	0.791739	10.7047	9.65504	9.45737	23.4595	32.4427	22.7128	16.5144	19.2153	15.0808	1.54722
748	Xl.6022.1.A1_at	Transcribed locus		TC278667	BJ057034	0.00636359	0.791589	1.76675	1.36948	1.55146	1.99197	2.9518	13.0916	2.79653	4.20517	3.27909	1.75428
749	Xl.23738.1.S1_at	Transcribed locus, moderately similar to NP_084225.1 small nuclear RNA activating complex, polypeptide 3 [Mus musculus]	THC2461550 THC2477763	TC259439	BG555597	0.00637008	0.791532	4.47982	4.76656	3.04107	4.47566	10.5152	3.20728	4.44145	3.87197	3.58326	1.52968
750	Xl.5481.1.S1_s_at	Transcribed locus		TC272998	BE576464	0.00638802	0.791375	4.84273	6.50122	4.48405	11.3198	21.0795	24.2979	10.0014	13.8214	6.34267	1.87954
751	Xl.693.8.S1_x_at	Calcium/calmodulin-dependent protein kinase (CaM kinase) II gamma		NP277403	AF233634.1	0.00640592	0.791218	0.901568	1.1753	1.22103	4.37829	18.2767	5.17934	3.05634	6.00156	4.38256	2.07094
752	Xl.4374.1.A1_at			TC260004	BE678168	0.00642582	0.791044	14.1738	13.4268	14.7377	53.8176	66.55	51.8434	25.413	39.5992	31.9566	1.77594
753	Xl.16556.1.A1_at			TC287003	BJ055543	0.0064313	0.790997	82.1012	88.9304	52.7666	146.264	160.183	148.218	117.761	92.3399	75.7588	1.59052
754	Xl.12289.1.A1_at	Transcribed locus, moderately similar to XP_429219.1 similar to alanine-glyoxylate aminotransferase 2 precursor; beta-alanine-pyruvate aminotransferase; beta-ALAAT II [Gallus gallus]	THC2470927	TC284220	BJ084256	0.0064503	0.790831	1.50138	1.2048	2.93203	1.95951	7.9396	1.20522	1.13743	1.30795	1.20145	3.04493
755	Xl.9484.1.A1_at	hypothetical LOC495489		TC281023	BI441718	0.0065023	0.79038	4.73626	2.56049	8.73606	16.5483	28.3153	48.7936	17.5656	17.964	13.5549	1.90808
756	Xl.4502.2.A1_at	Regulators of G protein signaling XRGSIII		TC260363	BM191251	0.00651466	0.790273	0.7824	0.7241	0.681837	2.87593	3.23502	14.5437	4.67355	2.64716	2.27204	2.15315
757	Xl.24211.1.A1_at	similar to vesicle transport through interaction with t-SNAREs homolog 1A (yeast)	THC2708588	TC278882	BJ051837	0.00655174	0.789954	7.94655	8.21347	11.2066	16.0566	25.3788	25.4238	15.5281	15.3102	13.0878	1.52208
758	Xl.21833.1.A1_at	Alpha2,3-sialyltransferase		TC266438	BG345845	0.00659151	0.789613	1.6047	1.44692	2.45445	2.3953	7.40178	2.4082	1.65825	3.08798	2.31748	1.72788
759	Xl.19864.1.A1_at	Hypothetical protein MGC69035		TC294687	BQ399967	0.00659356	0.789595	11.4007	15.1346	10.6056	143.201	168.834	229.769	96.4912	89.9036	78.0062	2.04918
760	Xl.24681.1.A1_at	Transcribed locus, weakly similar to XP_541474.1 similar to Stem cell growth factor precursor (Lymphocyte secreted C-type lectin) (p47) [Canis familiaris]		TC297131	CB560958	0.00663005	0.789283	1.00644	1.16466	1.09251	1.73252	1.70389	1.02086	1.00916	1.32655	1.07136	1.30824
761	Xl.26082.1.S1_at	heat shock 90kDa protein 1, alpha-like 3	THC2465534 THC2465543 THC2499201	TC286936	CB562654	0.00664586	0.789148	53.3094	45.1074	47.3095	66.0112	72.7464	66.6877	55.1643	57.7545	56.4313	1.21314
762	Xl.19272.1.A1_at	Transcribed locus, moderately similar to XP_515921.1 similar to G protein-coupled receptor 155 [Pan troglodytes]		TC268777	BQ384008	0.00667202	0.788926	18.9205	17.7424	20.3285	21.1406	28.06	30.5461	23.464	18.2756	16.8947	1.36007
763	Xl.12345.1.A1_at	Transcribed locus		TC267488	BJ088193	0.00667202	0.788926	1.10621	1.33222	1.52923	2.02843	2.10221	1.26962	1.14365	1.37798	1.36491	1.38948
764	Xl.21101.1.S1_at	similar to transformed mouse 3T3 cell double minute 4	THC2471098	TC277243	BC043773.1	0.00678411	0.78798	8.14212	12.9646	7.23576	21.616	23.8583	97.5547	20.5796	30.4746	26.4844	1.84462
765	Xl.2331.1.A1_at	Transcribed locus		TC281862	BG022720	0.00680389	0.787814	6.77866	7.15827	7.02667	12.2207	12.9137	25.1674	9.59794	13.2864	9.96053	1.5315
766	Xl.18587.1.A1_at	Transcribed locus		TC268269	BI442870	0.00680825	0.787778	0.932969	0.910806	0.926232	1.031	0.948512	1.07132	0.96554	0.911	0.970399	1.07162
767	Xl.16298.1.A1_at	Transcribed locus		TC282569	BJ087276	0.00682229	0.78766	11.3223	9.28192	14.1102	5.70839	9.01288	47.3991	4.25365	5.0774	4.77857	4.4027
768	Xl.9606.1.A1_at	Transcribed locus		TC276773	BG038306	0.00685575	0.787381	5.59648	6.67049	4.89645	11.0101	9.45513	17.5826	2.71057	9.25194	6.68368	2.04052
769	Xl.13423.2.A1_at	Transcribed locus, strongly similar to NP_989752.1 nuclear receptor subfamily 2, group F, member 2 [Gallus gallus]		TC262746	BJ053024	0.00687377	0.787231	1.16846	1.37837	1.22614	1.22881	1.10743	2.51309	1.35398	1.16396	1.40188	1.23713
770	Xl.6630.1.S1_at	hypothetical protein LOC443620	THC2467673 THC2604999	TC261638	BU899900	0.00690571	0.786966	9.94459	11.8863	12.4116	68.0628	16.1205	7.19342	15.3132	22.5591	19.7262	1.58644
771	Xl.4646.1.A1_at	CDNA clone IMAGE:4755465	THC2466865	TC273512	BI851044	0.00692978	0.786767	1.08737	1.435	1.87789	1.49941	1.61745	3.9405	1.47245	1.71777	1.53907	1.49227
772	Xl.6121.3.A1_a_at	CDNA clone IMAGE:6866226		TC282494	BE679004	0.00694079	0.786676	1.71118	2.56456	2.23723	4.1202	1.48725	4.44123	1.99155	1.40483	1.34799	2.11802
773	Xl.18643.1.A1_at	Transcribed locus			BI443259	0.00694868	0.78661	1.30568	1.51924	1.17326	1.55035	1.12105	2.74481	0.966515	1.0447	1.20139	1.68592
774	Xl.24200.1.S1_a_at	MGC81636 protein		TC271649	BG163199	0.00696207	0.7865	4.66727	4.16101	3.86144	3.6389	2.72731	20.0373	2.72018	7.00462	4.24484	1.89006
775	Xl.22933.1.A1_at	Transcribed locus			BJ099247	0.00696471	0.786478	7.62228	9.92195	6.83485	19.2918	19.6531	22.5604	16.3694	10.6272	9.29177	1.6949
776	Xl.15693.2.A1_at	MGC84435 protein	THC2469660	TC288650	BJ047039	0.00699847	0.786201	7.94267	4.82913	4.73214	26.814	12.0767	2.58706	8.47144	10.1509	5.46345	1.72208
777	Xl.23450.1.S1_at	acidic (leucine-rich) nuclear phosphoprotein 32 family, member B		TC260630	BJ048871	0.00700913	0.786113	43.6752	39.2345	36.2645	70.0272	44.5317	31.5042	41.1402	40.7062	35.9395	1.24007
778	Xl.3176.1.S1_at	hypothetical protein MGC68842	THC2461875	TC262206	BG021583	0.0070108	0.7861	7.27323	8.60768	7.42075	18.9441	48.3001	7.63173	17.2486	14.4457	14.6513	1.6156
779	Xl.576.1.S1_at	fatvg protein		TC289707	AF184090.1	0.00701163	0.786093	1.39096	1.67549	2.05549	1.4549	2.41029	3.16525	1.46858	1.56212	1.61713	1.51263
780	Xl.1558.2.A1_at	Transcribed locus, moderately similar to NP_005349.3 LIM domain 7 [Homo sapiens]	THC2467294	TC276177	BI446735	0.00702533	0.785981	5.48921	4.29887	4.0099	7.36531	2.83628	9.30959	3.86068	3.13805	3.73237	1.81819
781	Xl.4331.1.A1_at	MGC81713 protein	THC2468083	TC276116	BG552504	0.0070392	0.785867	3.13375	3.22736	5.76754	2.30722	2.62052	16.5251	4.55498	4.32652	4.02492	1.66218
782	Xl.8226.1.A1_at	Transcribed locus		TC262940	AW147587	0.00707901	0.785542	1.48882	3.34355	1.60492	3.0332	9.59033	1.58439	2.25281	3.01091	2.76059	1.77061
783	Xl.14696.2.A1_at	hypothetical protein LOC414597	THC2470530	TC277387	BJ075616	0.00710119	0.785362	3.91252	4.38549	2.6847	4.17323	3.77845	9.42299	2.2506	3.37366	3.62963	1.87755
784	Xl.14460.1.A1_at	Transcribed locus		TC271705	BJ090432	0.00712176	0.785195	3.87707	2.93619	3.23976	2.64442	2.39076	11.4446	1.59406	1.67839	1.70598	3.31024
785	Xl.9346.1.S1_at	MHC class II antigen alpha chain DAAf1		TC262758	AF454374.1	0.00712248	0.785189	0.486262	0.526833	1.04519	15.2696	24.2063	24.4696	13.7492	0.808181	8.3277	2.7942
786	Xl.2433.1.S1_at	Transcribed locus, weakly similar to XP_414465.1 similar to Hars protein [Gallus gallus]		TC268080	BG023471	0.00712415	0.785176	2.66523	3.27467	3.6812	9.58789	2.73454	2.76542	2.05303	1.7481	1.76026	2.71296
787	Xl.7121.1.S1_at	Low molecular weight protein tyrosine phosphatase 1b	THC2471763	TC288405	AY039215.1	0.00714103	0.785039	4.20549	5.79443	7.04746	3.87948	2.69979	22.6498	3.44022	2.71207	2.6546	3.31888
788	Xl.9822.1.A1_at	Transcribed locus		TC263854	BG018109	0.00714823	0.784981	1.65334	1.69458	1.87552	2.40537	2.23583	3.21349	0.901268	1.09007	1.53108	2.22991
789	Xl.1648.1.S1_a_at	ELAV (embryonic lethal, abnormal vision, Drosophila)-like 2 (Hu antigen B) /// elav like 1	THC2482429	TC277884	U17597.1	0.00718159	0.784712	1.78701	1.20518	1.27812	2.51073	2.09434	1.60886	1.40285	1.54587	1.36219	1.44144
790	Xl.5148.3.A1_a_at	Hypothetical protein LOC445852		TC262645	BE509095	0.0071826	0.784703	16.7053	15.0993	16.1647	31.9945	38.2314	44.278	16.7233	31.2043	21.2278	1.65575
791	Xl.13418.2.A1_at	Transcribed locus, weakly similar to XP_416702.1 similar to Putative protein C21orf45 [Gallus gallus]		TC278454	BJ053064	0.00720062	0.784558	2.74846	2.82547	2.35706	2.03079	2.32683	8.07808	1.37786	1.362	1.51414	2.92329
792	Xl.3542.1.A1_at	Transcribed locus, moderately similar to XP_422579.1 similar to UDP-glucose ceramide glucosyltransferase-like 1; UDP-glucose:glycoprotein glucosyltransferase 1 [Gallus gallus]	THC2462408 THC2463504 THC2515454	TC278605	BF614968	0.00725143	0.784151	8.38406	3.69373	3.20617	11.5377	10.455	9.96327	3.45849	2.45712	3.11994	3.53669
793	Xl.3982.1.A1_at	Transcribed locus, weakly similar to XP_522023.1 similar to GBP protein isoform b [Pan troglodytes]		TC289361	BJ051704	0.00730929	0.783689	0.917117	1.49294	1.34201	2.6507	6.68559	6.38878	3.07129	2.53451	3.42109	1.74203
794	Xl.23542.1.S1_at	similar to single stranded DNA binding protein 4	THC2461777	TC284041	BC045092.1	0.00733602	0.783476	1.57732	2.19344	2.34608	2.7406	2.88168	4.26509	1.93795	2.65	2.30543	1.43433
795	Xl.13787.1.S1_at	MGC81432 protein	THC2463524	TC262125	BG348462	0.00741365	0.782862	2.75847	3.19536	1.43577	6.92168	7.94723	14.0465	2.93148	7.39733	2.56916	2.24185
796	Xl.10.1.S1_s_at	hypothetical LOC494676	THC2493752 THC2533688	TC279156	CB208357	0.00747185	0.782405	1.77972	10.1654	2.01152	9.54569	28.0863	3.33526	1.53629	1.27585	1.51647	9.46428
797	Xl.16754.1.A1_x_at	Transcribed locus, strongly similar to NP_006485.1 Ets2 repressor factor [Homo sapiens]	THC2461933	TC276125	BE678317	0.00758286	0.78154	11.6586	11.2808	9.32865	33.8608	28.598	42.3254	20.2243	24.6826	19.7236	1.62128
798	Xl.7388.1.A1_at			TC286661	CA972261	0.00761137	0.781319	10.2731	16.3097	9.5733	34.8809	28.9215	49.0657	23.1252	22.9731	23.8026	1.61469
799	Xl.16465.1.S1_at	bromodomain containing 4	THC2473556 THC2522571	TC275135	BJ079946	0.00764805	0.781036	7.184	6.2963	4.90412	14.6013	20.8501	24.5071	9.01151	15.7339	7.41997	1.86407
800	Xl.19979.1.S2_at	bone Gla protein		TC280474	AF055576.1	0.00766343	0.780917	1.06694	1.10509	1.27893	1.11869	1.17288	1.8253	1.12915	1.1217	1.18206	1.19924
801	Xl.13633.1.A1_at	MGC84239 protein	THC2469605 THC2490449	TC290376	BJ043756	0.00766697	0.78089	7.11098	5.64098	5.23254	9.21295	12.0537	9.43317	5.97002	8.60038	5.45834	1.53279
802	Xl.16560.1.A1_at	MGC82791 protein	THC2481800	TC290113	BJ045631	0.00768456	0.780755	2.57516	1.24643	1.93948	1.63838	1.74464	6.22672	1.38859	1.85583	1.66338	1.95805
803	Xl.25610.1.A1_at	Transcribed locus		TC293472	BF025269	0.0076946	0.780678	2.48616	2.25198	1.68836	4.03112	3.45202	10.3924	3.75753	4.07757	3.73012	1.54563
804	Xl.25362.1.A1_at	hypothetical LOC495455		TC287146	BE026639	0.00772948	0.78041	20.9009	13.2512	14.0766	18.6553	31.0855	38.3382	23.0986	18.4757	16.1223	1.52659
805	Xl.24145.1.A1_at	Transcribed locus		TC280457	BJ088922	0.00777042	0.780098	1.70173	1.50458	1.80213	1.9472	1.87184	3.41639	1.01937	1.59979	1.72161	1.66685
806	Xl.7800.1.A1_at	Transcribed locus, moderately similar to XP_413684.1 similar to Dual specificity protein kinase CLK3 (CDC like kinase 3) [Gallus gallus]		TC263668	AW460770	0.00783537	0.779604	1.25391	1.3093	0.9698	2.4596	2.03777	3.9099	1.41154	1.98607	2.06353	1.53947
807	Xl.4548.1.A1_at	Transcribed locus		TC294480	BG513439	0.00785863	0.779428	1.61897	1.0708	0.895649	2.80473	7.3659	2.02894	2.59854	2.60605	2.14769	1.65929
808	Xl.10232.1.A1_at				BF428305	0.00788157	0.779255	1.60027	1.38439	1.77931	1.37164	2.22613	2.34026	1.4299	1.4816	1.36922	1.38716
809	Xl.16153.1.A1_at	Transcribed locus, weakly similar to NP_032112.1 growth arrest specific 1 [Mus musculus]		TC276919	BJ091314	0.00790285	0.779095	1.02555	1.29508	1.213	2.84219	2.46572	3.25367	2.13929	1.62032	1.94239	1.5015
810	Xl.14450.1.S1_at	similar to prolyl endopeptidase	THC2466649	TC288562	BC047161.1	0.00795702	0.778688	2.84866	3.9775	2.04152	2.62371	9.797	3.09614	3.60761	2.35191	2.40063	1.85605
811	Xl.13329.1.A1_at	Transcribed locus, moderately similar to XP_422569.1 similar to Diacylglycerol kinase, delta (Diglyceride kinase) (DGK-delta) (DAG kinase delta) (130 kDa diacylglycerol kinase) [Gallus gallus]		TC266256	CD360796	0.00802741	0.778162	6.11306	7.74626	7.56267	10.1447	13.2069	26.6216	4.02009	12.2059	10.1863	1.89204
812	Xl.22510.1.S1_at	hypothetical protein LOC443636	THC2468228	TC287774	BE191829	0.00807841	0.777783	2.62693	3.2136	1.8674	3.7018	7.02986	1.97846	3.03786	2.93669	3.00473	1.41549
813	Xl.118.1.S1_at	tropomyosin		TC277169	X52243.1	0.00808979	0.777698	1.2894	1.85106	2.28123	15.1783	8.52078	7.81983	3.67638	7.93514	2.74264	2.1958
814	Xl.13798.1.A1_at	Transcribed locus, weakly similar to XP_541492.1 similar to mKIAA1205 protein [Canis familiaris]		TC284149	BJ081946	0.00812953	0.777405	20.6157	15.8212	14.3523	53.353	46.1923	40.4895	26.3613	34.835	27.8646	1.57235
815	Xl.5623.1.A1_at	Transcribed locus	THC2601514	TC291110	BG553622	0.0081931	0.776937	2.44835	3.15796	2.48888	11.8269	15.1314	16.991	7.74244	8.96754	8.04309	1.77551
816	Xl.553.1.S1_at	casein kinase I epsilon	THC2469159 THC2500547 THC2558730	TC261447	AF183394.1	0.00821074	0.776807	18.0871	18.129	19.4653	30.457	39.5862	28.7558	16.3868	28.5043	20.0295	1.52184
817	Xl.26024.1.S1_at	F-box and leucine-rich repeat protein 5		TC294216	BC052101.1	0.00825472	0.776486	0.775798	0.913605	1.51514	1.45018	2.7153	3.88048	1.90611	1.40979	1.69023	1.60722
818	Xl.26380.1.A1_at	Transcribed locus		TC297401	BJ050459	0.00829973	0.776157	4.13216	3.4119	3.57866	25.7596	2.94115	9.17157	7.65852	8.4867	7.37003	1.61054
819	Xl.3547.1.S1_at	MGC83338 protein	THC2469846	TC274422	CA971411	0.00832688	0.77596	108.079	107.388	107.827	180.294	160.763	222.431	162.21	131.646	126.273	1.34122
820	Xl.26382.1.S1_at	Transcribed locus			CD329715	0.00835208	0.775777	1.5233	1.21289	1.34956	2.05271	1.8976	1.75917	1.18739	1.47217	1.61172	1.33671
821	Xl.6244.2.A1_at	mannose-6-phosphate receptor binding protein 1		TC275356	BJ081703	0.00838131	0.775566	2.00661	4.38804	8.23747	20.0688	24.1193	24.9933	13.746	13.7571	10.1729	1.83622
822	Xl.386.1.S1_at	double-stranded RNA-binding zinc finger protein JAZ	THC2614202	TC287831	AF005083.1	0.0084593	0.775004	10.5255	11.6772	10.8027	11.4845	14.1309	22.7313	10.7808	14.5933	10.9061	1.33259
823	Xl.4165.1.A1_at	hypothetical protein MGC83104		TC277225	BJ046406	0.00847557	0.774888	4.39195	4.64454	3.46828	19.8746	13.2689	17.2951	8.95952	12.1126	7.98541	1.73582
824	Xl.3134.1.S1_at	CCR4-NOT transcription complex, subunit 4	NP079485 THC2467145	TC264194	BC044088.1	0.00849772	0.774729	17.4465	18.1466	15.5308	26.0929	31.6516	53.7235	25.14	29.2785	23.3173	1.43393
825	Xl.22579.1.A1_at	Transcribed locus, strongly similar to NP_932109.1 nervous system polycomb 1 [Mus musculus]		TC262512	BE026476	0.00852001	0.77457	11.3791	6.1841	11.0262	23.1577	21.5428	33.9875	13.4582	20.0225	14.3734	1.64433
826	Xl.18573.1.S1_at	MGC80412 protein	THC2461216	TC262188	BE491426	0.00853905	0.774434	4.02114	5.40982	3.19515	17.617	10.6607	3.83438	3.29095	8.53136	4.21542	2.00228
827	Xl.19342.1.S1_at	Transcribed locus, moderately similar to XP_518395.1 similar to Zinc transporter SLC39A7 (Solute carrier family 39 member 7) (Histidine-rich membrane protein Ke4) [Pan troglodytes]	THC2467800	TC261882	CB560950	0.0085397	0.774429	23.263	32.4607	22.3656	60.2604	64.8002	60.7246	37.2031	45.1346	42.1711	1.49215
828	Xl.16421.1.A1_at	Transcribed locus		TC295603	BJ047890	0.00855707	0.774306	21.8146	22.2537	19.373	43.8693	50.9107	33.0044	29.877	34.5683	26.2992	1.40818
829	Xl.16389.1.A1_at	MGC80951 protein		TC286248	BM262009	0.00858126	0.774134	11.9568	9.99526	11.9416	15.1232	15.4954	17.6763	9.72907	13.6396	12.5651	1.34399
830	Xl.16658.2.A1_at	Transcribed locus, weakly similar to NP_084345.1 RIKEN cDNA 4432416J03 gene [Mus musculus]		TC263141	BJ090409	0.00859812	0.774014	1.1607	0.996543	0.801708	3.73885	2.21889	3.70303	2.52836	0.983305	1.56433	1.90322
831	Xl.3537.1.A1_at	hypothetical protein LOC432191	THC2466992 THC2491670	TC290431	BG020455	0.00861952	0.773862	17.7515	5.81524	11.6846	28.0575	38.6466	25.2049	15.0412	21.9086	14.8798	1.77329
832	Xl.3578.1.A1_at	Transcribed locus		TC286870	BF615592	0.00870076	0.773289	11.756	11.6937	8.48567	19.5069	17.7798	19.3335	15.987	11.3597	10.5093	1.49567
833	Xl.9983.1.A1_at	MGC83213 protein		TC281784	BJ088507	0.00873458	0.773051	2.68129	2.76157	3.32815	7.17457	11.6934	2.44827	2.01951	5.76917	2.59671	2.05252
834	Xl.21881.1.S1_at	sepiapterin reductase (7,8-dihydrobiopterin:NADP+ oxidoreductase)	THC2461748	TC264943	BC043999.1	0.00874046	0.77301	5.13394	2.93048	5.68787	13.5854	12.6928	10.5227	9.29727	2.30455	4.19036	2.33033
835	Xl.3139.1.A1_at	MGC84682 protein	THC2469451	TC261444	BG552322	0.00874705	0.772964	29.8878	37.4344	26.1049	32.9781	33.7692	85.4574	41.2432	37.5333	33.7897	1.35214
836	Xl.7430.1.A1_at	MGC83673 protein /// MGC86530 protein	THC2466803	TC275572	BQ398302	0.00876742	0.772821	3.40332	1.78056	2.13287	8.45219	2.22682	1.60764	1.56511	2.26503	1.84886	2.16352
837	Xl.4582.1.A1_at	Transcribed locus, moderately similar to XP_420124.1 similar to ADP-ribosylation factor binding protein GGA3 (Golgi-localized, gamma ear-containing, ARF-binding protein 3) [Gallus gallus]		TC291779	BG513495	0.00889624	0.771924	9.32841	7.60201	5.81318	19.5057	13.9506	13.8154	7.75244	12.9243	8.94221	1.59599
838	Xl.25988.1.A1_at	hypothetical LOC495971	THC2465590 THC2496221 THC2511293 THC2516354	TC263815	CD363050	0.00895093	0.771546	1.06617	0.912339	0.854758	116.576	159.412	117.696	33.6599	79.7338	61.5637	2.25017
839	Xl.22534.1.A1_at	Hypothetical protein LOC432153		TC271558	BG016682	0.00896173	0.771472	12.5353	8.04556	8.60836	25.7063	30.1304	25.078	13.3998	19.7615	17.4302	1.59937
840	Xl.1944.1.S1_at	hypothetical protein LOC446236	THC2468479	TC287957	BC043875.1	0.00898417	0.771317	6.72964	7.35252	13.7037	25.569	15.558	24.1537	16.5704	9.5394	9.51273	1.83257
841	Xl.11650.1.A1_at	hypothetical protein MGC64374	THC2469597	TC277060	AW199102	0.00903599	0.770962	8.07234	10.704	9.63232	26.7342	24.3997	24.7453	16.313	18.1503	15.8806	1.50722
842	Xl.12009.1.A1_at	hypothetical LOC495342		TC292831	BF071878	0.00905565	0.770827	1.88157	2.54988	1.19734	3.39948	3.12229	5.08982	2.03155	2.93569	2.19262	1.62176
843	Xl.11115.1.A1_at	hypothetical protein MGC68847	THC2466572 THC2470121 THC2493924	TC276162	BJ092772	0.00906515	0.770762	1.62642	1.98809	1.51559	2.98392	2.1875	4.04197	1.59447	2.08848	2.5694	1.47359
844	Xl.26070.1.S1_at			TC258541	BG021631	0.00908504	0.770626	1.26626	0.957016	0.977581	2.99175	12.1155	4.27646	2.40598	4.34075	3.56558	1.87967
845	Xl.22702.1.A1_at	fumarylacetoacetate hydrolase	THC2467191	TC290381	CB179921	0.00913817	0.770265	7.90598	7.15411	8.35538	13.456	16.7263	18.6472	9.16198	12.8402	11.9318	1.43896
846	Xl.13433.1.A1_at	Transcribed locus, weakly similar to XP_548230.1 similar to hypothetical protein FLJ20345 [Canis familiaris]	THC2463747	TC266326	BJ087485	0.00914115	0.770244	2.20599	1.86142	1.79387	2.50654	2.24751	5.13288	2.17857	2.66383	2.62987	1.32315
847	Xl.2986.1.S1_at	Transcribed locus		TC287169	BJ099184	0.00916526	0.770081	1.34651	1.01742	1.73264	1.85369	2.14749	2.01681	1.24164	1.30306	1.33935	1.54941
848	Xl.7198.1.S1_at	6-4 photolyase	THC2471247 THC2494098	TC290409	AB042255.1	0.00916768	0.770064	2.36631	2.2774	1.86496	3.57908	2.46745	2.83952	1.75293	1.53893	1.47742	1.86318
849	Xl.18915.1.A1_at	UDP-Gal:betaGlcNAc beta 1,4- galactosyltransferase, polypeptide 5	THC2464326	TC264859	BI448123	0.00919988	0.769846	3.79467	3.26534	2.86144	4.98452	3.05679	4.80433	2.92314	3.47701	3.28618	1.32616
850	Xl.6873.1.A1_at	Transcribed locus, weakly similar to XP_419726.1 similar to Mtap7 protein [Gallus gallus]		TC294483	BG552220	0.0092241	0.769682	2.3363	1.34578	1.92323	8.23282	11.0645	15.6432	7.16014	4.4363	7.11765	1.86707
851	Xl.16040.1.S1_at	similar to phosphatidylserine decarboxylase	NP1201640 THC2466256	TC263272	BC041234.1	0.00932755	0.768987	9.60775	9.56969	7.63575	17.5034	22.1545	34.8205	16.4194	16.9266	15.9559	1.51066
852	Xl.26062.1.S1_at	Transcribed locus, weakly similar to XP_509080.1 similar to keratin 1; Keratin-1; cytokeratin 1; hair alpha protein [Pan troglodytes]		TC275058	BG811246	0.00932765	0.768986	1.14117	0.668997	0.791321	89.2855	33.6243	30.0639	25.1267	25.976	23.2772	2.05665
853	Xl.12838.1.A1_at	Transcribed locus		TC268939	BI312497	0.00932997	0.768971	1.41977	1.06802	1.29177	2.98471	3.31096	3.28178	1.14368	2.38547	2.15833	1.68396
854	Xl.13678.1.A1_at	Transcribed locus		TC264765	BJ088315	0.00933924	0.768909	4.08671	4.9593	3.32124	2.17185	10.1662	5.07223	3.3837	3.49782	2.91375	1.77742
855	Xl.21525.1.A1_at	transcription factor, BAF subunit	THC2468964 THC2477584 THC2554741	TC264005	CA986221	0.00937251	0.768686	2.03074	1.6457	1.23949	3.43369	2.14684	2.13624	1.95944	1.29826	1.49991	1.62198
856	Xl.11987.1.S1_at	T-cell factor XTCF-4A		TC276190	AF287150.1	0.00943511	0.768269	1.76695	0.938073	2.49527	10.1223	10.2828	13.5429	3.05583	8.43808	4.47089	2.12643
857	Xl.2079.1.A1_at	MGC83622 protein	THC2602631	TC289286	BJ045186	0.00946423	0.768076	0.826794	0.707562	0.807988	3.72481	7.9989	5.55486	3.36845	3.34538	2.68805	1.83778
858	Xl.10541.2.A1_at	CDNA clone IMAGE:4684216	THC2471480	TC277293	BJ086829	0.00946854	0.768047	1.99367	1.72583	1.87526	2.36353	1.77782	2.25429	1.92056	1.88602	1.83884	1.13289
859	Xl.3245.1.A1_at	Transcribed locus		TC286585	BJ088575	0.00948234	0.767956	0.80438	1.90402	2.50408	11.6916	10.4129	43.6259	8.93141	12.9006	11.6211	1.96485
860	Xl.2083.1.A1_at	Transcribed locus		TC281100	BJ082951	0.00949022	0.767904	4.01094	3.71011	1.83418	11.8852	12.5418	4.21124	3.34782	7.52728	2.61087	2.12356
861	Xl.10544.1.A1_at	Transcribed locus, moderately similar to XP_417320.1 similar to cochlear otoferlin [Gallus gallus]		TC278453	BM191776	0.00950112	0.767832	1.92554	1.82397	1.86403	2.29084	2.40719	2.33136	1.65291	1.35432	1.48723	1.56401
862	Xl.10172.1.S1_at	similar to gap junction membrane channel protein alpha 3	THC2491214 THC2602395	TC276541	BC043801.1	0.0095713	0.767369	1.31517	2.45238	2.15776	1.42115	1.906	6.31765	1.10423	1.33483	1.25301	2.6123
863	Xl.8842.4.A1_at	Hypothetical protein MGC83686		TC273751	BJ089904	0.00959682	0.767201	9.51947	11.4439	12.8222	40.441	42.369	54.8809	25.3791	29.5851	28.0517	1.65861
864	Xl.3915.1.A1_at	Transcribed locus, weakly similar to XP_418813.1 similar to 106 kDa O-GlcNAc transferase-interacting protein [Gallus gallus]		TC258686	BJ081608	0.00962687	0.767004	7.04903	7.44983	5.45841	9.60214	13.1221	6.00562	5.65077	4.11455	4.43994	2.02248
865	Xl.23035.1.A1_at	Transcribed locus		TC264502	BI446782	0.00973498	0.766299	1.93182	1.19399	1.27092	2.79395	1.91957	2.22136	0.975971	1.41442	1.47993	1.79181
866	Xl.14581.1.A1_at	glycoprotein, synaptic 2	THC2469401 THC2493325	TC262944	BJ056424	0.00973744	0.766283	8.97243	8.33391	6.30822	20.1656	16.7041	23.1978	14.9598	13.8268	10.0422	1.54698
867	Xl.13492.1.A1_at	Transcribed locus, weakly similar to XP_428490.1 similar to zona pellucida protein alpha [Gallus gallus]		TC271027	BG023061	0.00976481	0.766105	1.91241	2.02134	1.55892	3.60006	3.94842	3.92089	1.85083	3.19748	2.40447	1.53894
868	Xl.2759.1.S1_at	hypothetical protein MGC52586	THC2462383	TC292517	BC048223.1	0.0097709	0.766066	0.909972	2.06553	1.14053	1.59884	8.10126	4.34509	2.60018	3.06401	2.81287	1.65685
869	Xl.608.1.S1_at	hyaluronan synthase 2	THC2475223	TC278381	AF168465.1	0.00978734	0.765959	1.3226	1.35022	1.16761	1.18558	1.77014	1.62368	1.16219	1.30732	1.1148	1.27762
870	Xl.4419.1.S1_at	ATPase, H+ transporting, lysosomal V0 subunit a isoform 1	THC2465501 THC2473643 THC2474515	TC290630	BC041732.1	0.00980033	0.765875	16.8051	15.577	7.60596	19.1058	28.0285	22.0385	14.5668	14.7296	13.2224	1.62688
871	Xl.12985.1.S1_at	hypothetical LOC495057	THC2472489	TC274987	BQ388183	0.00981902	0.765754	14.1281	10.0818	13.4603	28.126	20.6261	15.4404	14.2702	18.1228	12.0388	1.44474
872	Xl.18093.1.A1_at	Transcribed locus, moderately similar to NP_149100.1 polyribonucleotide nucleotidyltransferase 1 [Homo sapiens]		TC278228	BQ386710	0.00983947	0.765622	8.54407	8.45955	4.70128	30.0542	4.0032	4.68129	3.15832	3.21642	2.61819	4.30768
873	Xl.12834.1.A1_at	Transcribed locus, weakly similar to NP_005189.2 choline kinase beta [Homo sapiens]		TC294754	BJ091636	0.0098422	0.765605	1.46443	1.27914	1.54398	0.893986	1.0958	3.78921	1.23991	0.982557	0.978945	1.80514
874	Xl.2522.1.A1_at	Transcribed locus, moderately similar to XP_485971.1 expressed sequence AI849286 [Mus musculus]	THC2468319 THC2486989	TC275339	BJ052973	0.00986592	0.765452	4.25841	6.27355	4.59797	25.0858	15.7939	49.5171	15.2185	17.5698	18.1841	1.77345
875	Xl.23483.1.A1_at	MGC84454 protein	THC2471747	TC275142	AW460643	0.00996854	0.764793	2.74787	2.91808	2.8478	7.46283	9.23902	7.72196	3.41295	6.53077	4.68605	1.66946
876	Xl.3384.1.A1_at	Transcribed locus, moderately similar to XP_223536.2 hypothetical LOC305452 [Rattus norvegicus]	THC2766365	TC288854	BF612261	0.00997364	0.764761	5.29971	5.2341	4.87426	12.2444	9.55126	15.9983	7.91933	8.69081	9.3668	1.45491
877	Xl.3381.1.S1_at	similar to proteasome 26S ATPase subunit 6	THC2469599	TC274439	BJ043510	0.010053	0.764255	28.5088	30.9219	32.9599	37.1097	41.9102	49.4373	37.4093	36.0471	34.4267	1.19071
878	Xl.11048.1.A1_at	Transcribed locus		TC276138	BE027028	0.0100787	0.764092	1.31075	1.24071	1.26795	1.16445	1.13889	2.23197	1.11223	1.24675	1.02459	1.34039
879	Xl.8086.1.A1_at	Transcribed locus, moderately similar to NP_663595.1 RNA, U3 small nucleolar interacting protein 2 [Mus musculus]	THC2462997	TC288234	BJ051658	0.0101627	0.763561	9.87108	7.39635	5.00805	14.6771	14.4004	49.6104	16.2201	17.4714	14.5471	1.63122
880	Xl.16726.1.A1_at	Transcribed locus			AW766341	0.0102054	0.763292	1.69466	1.39396	1.05564	1.92951	1.63612	2.56899	1.46456	1.54157	1.47333	1.3695
881	Xl.25522.1.A1_at	MGC81089 protein	THC2463535	TC290001	BE026394	0.0102312	0.76313	1.80393	1.26166	2.78897	1.89853	1.75778	8.0454	2.53399	1.93786	2.72039	1.62699
882	Xl.8197.1.S1_at	MGC82072 protein	THC2468381 THC2480302	TC288939	BI444142	0.0102389	0.763082	106.672	96.0393	89.2092	233.672	163.623	235.459	161.329	153.301	135.594	1.40542
883	Xl.16373.1.S1_x_at	hypothetical protein MGC78821		TC275809	BJ097845	0.0102779	0.762837	34.4556	31.4384	27.3881	54.945	61.2238	39.8397	45.5487	34.4279	35.4731	1.35131
884	Xl.26390.1.A1_at	hypothetical LOC495446		TC281394	CD362642	0.0102878	0.762775	7.14601	5.49959	9.49806	15.9511	15.7527	19.0892	5.51226	12.458	11.1354	1.74512
885	Xl.3589.1.S1_at	similar to hypothetical protein FLJ22626	THC2472731 THC2473272 THC2495227 THC2506403	TC285871	AF001166	0.0103219	0.762563	17.2297	12.8206	11.2811	30.2939	27.0914	32.1067	21.1083	21.7172	19.7866	1.42931
886	Xl.647.4.S1_x_at	Similar to paired box gene 6		TC291063	AF154553.1	0.0103272	0.762529	13.3453	14.4308	13.7232	61.8098	104.298	120.845	48.9827	59.1579	51.4696	1.79783
887	Xl.4626.1.A1_at	Transcribed locus, moderately similar to NP_446259.1 GRIP-associated protein 1 [Rattus norvegicus]		TC264973	BG161091	0.01035	0.762387	19.489	22.7118	14.3274	30.6291	27.5864	30.8948	17.7782	23.7562	21.0775	1.42322
888	Xl.9363.1.A1_at	CDNA clone IMAGE:3397083		TC292025	BJ092551	0.0104004	0.762074	3.00198	3.10591	3.39491	13.3451	12.6811	36.454	8.98167	14.2617	10.7062	1.84038
889	Xl.13022.1.A1_at	hypothetical protein MGC83180		TC288037	CD360101	0.0104078	0.762028	3.67028	6.47911	4.32065	12.8331	15.7254	35.3533	13.9855	12.8276	10.7764	1.70026
890	Xl.9994.1.S1_s_at	hypothetical protein MGC64520 /// growth associated protein 43		TC262069	BC043990.1	0.0104238	0.761929	19.2826	19.5261	8.197	83.5529	146.315	116.041	52.6498	71.065	64.5796	1.83706
891	Xl.24566.1.A1_at	Transcribed locus		TC259413	CB564295	0.0104292	0.761895	1.14981	1.03644	0.980101	0.937299	1.21519	1.49126	0.966145	1.03093	1.00876	1.21223
892	Xl.11472.1.S1_at	Transcribed locus, moderately similar to XP_517971.1 similar to prefoldin 1; prefoldin subunit 1 [Pan troglodytes]	THC2469471	TC273969	BF071991	0.0104331	0.761871	14.8101	21.2772	19.76	33.5071	25.7436	36.7783	26.3838	21.2045	23.1891	1.35677
893	Xl.7235.1.A1_at	Transcribed locus		TC265145	BG885754	0.0104473	0.761784	7.3217	8.42546	7.73066	88.8912	81.6574	104.424	38.017	59.8672	42.9953	1.95183
894	Xl.4439.1.A1_at	hypothetical LOC494780	THC2471962	TC288370	BJ088137	0.0105175	0.761351	63.761	46.0058	43.938	193.671	200.541	184.805	123.646	123.813	109.19	1.62349
895	Xl.24630.1.A1_at	Transcribed locus		TC292211	CB561428	0.0105469	0.76117	1.94728	1.58799	1.13821	2.56543	2.76904	3.54658	2.04112	2.32379	1.757	1.4507
896	Xl.1607.1.S1_at	Receptor tyrosine kinase			BG347479	0.0105498	0.761152	1.58361	1.19854	1.14666	4.77651	3.42978	4.0279	2.33762	2.89897	2.58399	1.56436
897	Xl.22479.1.S1_at	MGC80218 protein		TC291173	BG814644	0.0105557	0.761116	4.09904	3.14279	2.18904	2.36168	2.86832	10.0703	3.1951	2.96985	1.98138	1.87818
898	Xl.15931.1.A1_at	Transcribed locus, moderately similar to XP_426659.1 similar to doublesex-mab-3 (DM) domain [Gallus gallus]		TC270438	BJ044473	0.0105632	0.76107	18.3921	16.1193	13.751	25.0218	20.1664	26.2649	17.1122	10.3187	11.0445	1.85712
899	Xl.2356.1.A1_at	Transcribed locus, moderately similar to XP_517349.1 LOC461385 [Pan troglodytes]	THC2465960	TC292561	BJ087466	0.0105665	0.761049	2.16793	1.59285	1.91851	3.94099	8.33624	2.7074	2.77053	3.72069	3.3981	1.51523
900	Xl.1404.1.A1_at	Transcribed locus, weakly similar to XP_541661.1 similar to Zinc finger protein 345 (Zinc finger protein HZF10) [Canis familiaris]		TC260658	BJ086213	0.0106042	0.760819	1.71829	1.26592	1.19792	2.21573	2.16351	3.55314	1.75741	2.0018	1.99294	1.37903
901	Xl.6280.1.S1_at	MGC84222 protein		TC288541	BI448224	0.0106255	0.760688	1.06923	1.53041	1.29142	1.41375	2.65673	1.33672	1.09187	0.925981	0.924995	1.83741
902	Xl.16792.1.A1_x_at	hypothetical protein MGC80177		TC294645	BJ082695	0.0106768	0.760375	28.0518	26.9053	23.4126	36.2701	42.2562	22.6311	23.0554	24.6805	18.3811	1.52998
903	Xl.1442.1.A1_at	Transcribed locus, strongly similar to XP_421303.1 similar to SEL1L [Gallus gallus]		TC271769	BG579757	0.0107054	0.760201	1.28361	1.25785	1.3926	1.91575	1.42771	2.43917	1.56338	1.3752	1.71457	1.24273
904	Xl.24085.1.A1_at	Alpha2,3-sialyltransferase		TC271853	BJ078861	0.0107252	0.760081	1.05434	2.40481	0.597192	4.20012	15.3304	53.0652	4.29921	16.2578	11.6429	2.25453
905	Xl.11697.1.A1_at	Transcribed locus, weakly similar to XP_533261.1 similar to hypothetical protein [Canis familiaris]	THC2462368	TC261436	BI478248	0.0107809	0.759744	13.9364	23.2821	14.9827	75.2787	43.0352	38.1321	34.099	33.3423	33.3303	1.55248
906	Xl.16897.1.A1_at	Transcribed locus			BI851029	0.0107923	0.759674	2.19332	1.92911	1.62229	3.0229	2.88483	3.76663	2.80419	2.06525	2.13165	1.38184
907	Xl.14209.1.A1_at	MGC83762 protein		TC275562	BJ044931	0.0108612	0.759259	1.53168	1.09673	2.36913	2.62148	1.28206	4.43041	1.49955	1.61292	1.52519	1.79702
908	Xl.3835.2.S1_at	hypothetical LOC495006	THC2468277 THC2481703 THC2602194	TC261625	BE681250	0.0108753	0.759174	2.68986	1.72759	2.37466	2.85378	2.00444	4.9843	1.65829	1.57774	1.56768	2.04894
909	Xl.12288.1.A1_at	Transcribed locus, strongly similar to XP_421422.1 similar to protein phosphatase 1A isoform 1; protein phosphatase 2C alpha isoform [Gallus gallus]		TC283509	BJ087490	0.0108881	0.759097	3.68483	1.33094	1.5684	3.28508	7.90339	3.41914	2.78526	2.79097	2.34795	1.84342
910	Xl.916.2.S1_a_at	signal transducer and activator of transcription 3 (acute-phase response factor)	THC2469859	TC293571	AB017701.1	0.0108971	0.759043	9.88799	9.61862	9.53806	29.4922	36.4875	43.795	18.4293	27.0381	20.7874	1.65686
911	Xl.5148.3.A1_x_at	Hypothetical protein LOC445852		TC262645	BE509095	0.0109373	0.758802	29.5229	22.5401	23.5906	35.6401	47.6246	43.1137	22.6005	36.44	26.7177	1.47366
912	Xl.14814.1.A1_at	Transcribed locus		TC266654	BJ085400	0.0109435	0.758765	1.88232	1.24918	2.42203	2.79411	3.16414	3.95846	1.4869	2.31927	2.28035	1.62929
913	Xl.357.1.S1_at	gene 16		TC294519	U41857.1	0.010951	0.75872	4.07652	5.75805	7.07104	6.58619	3.11644	17.5679	3.00269	2.87768	3.77248	2.82512
914	Xl.12215.2.A1_at	Transcribed locus		TC273145	BJ083117	0.0109539	0.758703	4.3541	5.55782	6.5193	39.0969	35.7684	222.094	44.0819	52.6198	55.923	1.94568
915	Xl.1072.1.S2_at	hypothetical protein MGC78829	THC2469470 THC2475275 THC2602829	TC287800	BJ053165	0.0109638	0.758644	2.14241	2.53384	1.60094	80.9688	132.929	83.2574	42.078	57.4913	47.2971	2.0233
916	Xl.562.2.A1_at	RE1-silencing transcription factor	THC2471943	TC293719	AF096301.1	0.0110021	0.758415	6.24452	2.88127	3.05147	7.46019	16.2312	18.6739	7.83336	10.4568	4.89603	1.82718
917	Xl.1690.1.S1_at	transcription factor SOX9	THC2467187	TC277212	AY035397.1	0.0110094	0.758372	1.09981	1.04361	0.892362	1.31955	1.56649	2.51377	1.53639	1.29064	1.18956	1.34438
918	Xl.3531.2.S1_at	Transcribed locus, moderately similar to XP_496278.1 zinc finger protein 516 [Homo sapiens]		TC289951	BI448166	0.0110569	0.758089	12.5511	12.241	10.5521	20.9304	27.1734	28.1086	19.1736	18.2773	17.5319	1.38611
919	Xl.9193.1.A1_x_at	hypothetical protein LOC432342	THC2463922 THC2468504	TC261929	BG407986	0.011071	0.758005	2.82465	3.95836	3.28702	2.30044	2.45938	10.2015	2.77288	1.66708	2.53829	2.144
920	Xl.23261.2.S1_a_at	XDRP1 protein	THC2468581	TC289683	BC042257.1	0.0110783	0.757961	13.3531	12.3295	10.6723	28.9024	29.0324	49.4798	23.6454	25.4603	21.3313	1.52497
921	Xl.11921.1.A1_at	hypothetical protein MGC64353	THC2466730 THC2469986	TC289042	BG893342	0.0111801	0.757359	31.4534	23.977	19.551	35.3569	43.7711	52.4869	30.844	31.5911	33.6136	1.37029
922	Xl.15540.2.A1_at	activating transcription factor 5	THC2468172	TC262802	BG513435	0.011194	0.757277	10.3246	8.2202	8.64281	26.6071	39.3192	4.64641	11.9725	18.9706	14.499	1.55303
923	Xl.7635.1.A1_at	Transcribed locus, moderately similar to NP_000932.1 P450 (cytochrome) oxidoreductase [Homo sapiens]	NP1132395	TC273890	BF072260	0.011368	0.756258	1.32413	2.63027	0.925472	4.88169	2.94499	7.9631	3.19449	3.15592	3.20628	1.65222
924	Xl.1650.1.S1_at	Transcribed locus, strongly similar to XP_544186.1 similar to phafin 2 [Canis familiaris]	THC2462394	TC264545	BG348369	0.0113755	0.756214	1.36184	1.93195	3.07261	3.95972	2.56479	5.55072	2.30047	2.86606	2.14976	1.65046
925	Xl.6169.1.A1_at	hypothetical protein LOC432208	THC2469113 THC2489290	TC273715	BG021952	0.0115078	0.755447	5.50885	2.79497	2.2712	4.8729	11.5706	34.6873	11.0152	10.98	5.02419	1.89238
926	Xl.14391.1.A1_at	Transcribed locus		TC288070	BM192933	0.0115637	0.755124	1.61867	1.47832	1.83928	2.626	2.54674	3.2008	1.7655	2.06806	2.40784	1.34161
927	Xl.471.1.S1_at	putative Zic3 binding protein	THC2469121 THC2498308	TC288674	AF129131.1	0.0116261	0.754766	8.10616	5.85771	8.14478	17.6155	14.8663	21.1442	12.3472	9.43336	13.8602	1.50463
928	Xl.7638.1.S1_at	Transcribed locus, strongly similar to XP_420988.1 similar to suppression of tumorigenicity 5 [Gallus gallus]		TC290079	BG579822	0.0116612	0.754565	5.37184	3.77405	3.50557	27.8141	31.4624	64.9908	15.4379	29.2501	18.7279	1.95956
929	Xl.13311.1.A1_at	Transcribed locus		TC263856	BJ085761	0.0116874	0.754415	1.63086	3.7915	2.36877	5.26027	3.75862	4.43698	2.26188	2.56282	2.52219	1.83151
930	Xl.8193.1.A1_at	MGC86499 protein		TC267798	AW147966	0.0117461	0.75408	3.1994	4.13698	4.19356	4.06665	11.6032	3.00272	1.43134	2.13241	1.56542	3.64047
931	Xl.14312.1.S1_at	Myc-associated zinc finger protein		TC279912	AF060488.1	0.0117781	0.753898	2.84271	2.94081	2.48961	3.29489	3.18121	3.81603	2.37645	2.10028	2.20656	1.53998
932	Xl.7670.1.S1_a_at	dishevelled homolog	THC2626566	TC288134	U31552.1	0.011816	0.753682	2.09289	1.63457	4.0546	2.94845	10.0429	4.26848	4.13659	3.00979	2.74408	1.7451
933	Xl.3358.1.S1_at	Transcribed locus		TC291319	BQ384157	0.0118379	0.753559	10.2909	7.18811	10.7366	32.7231	28.8813	52.2766	25.6997	21.2782	22.7811	1.63249
934	Xl.14628.1.A1_at	Hypothetical LOC495453		TC264410	BG811438	0.0118717	0.753367	3.41812	2.11252	2.00109	3.03331	3.25821	7.69658	2.85564	3.52947	3.16977	1.46397
935	Xl.6979.1.A1_at	Transcribed locus		TC265931	BE678000	0.0118878	0.753276	3.03336	3.95491	3.0373	2.54343	7.29245	4.66109	2.06382	3.25822	3.37939	1.66604
936	Xl.2448.1.A1_at	MGC80792 protein	THC2512091	TC276557	BJ091169	0.0119078	0.753163	2.89624	2.83281	4.60888	7.77174	8.33027	18.7041	3.93274	9.58356	4.05846	1.98046
937	Xl.893.1.S1_at	arginase 3		TC281826	U08408.1	0.0120141	0.752565	6.61258	6.41765	5.7573	10.01	13.3494	16.874	10.0349	9.26937	9.98027	1.37388
938	Xl.21453.1.A1_at	alpha-fodrin (Xen alpha 1)		TC267936	X06041.1	0.0121316	0.751909	13.2512	10.7111	13.6356	3.10875	2.69146	61.7741	2.3731	3.40284	2.96625	7.72968
939	Xl.23749.1.S1_at	translocation protein 1	THC2468885	TC274927	CD328974	0.0121336	0.751898	10.3458	10.2782	10.0662	16.1228	17.475	22.3653	11.3292	16.2015	13.458	1.36533
940	Xl.14508.1.A1_at	Transcribed locus, weakly similar to XP_417179.1 baculoviral IAP repeat-containing 2 [Gallus gallus]	THC2469420	TC277429	BJ078391	0.0121436	0.751842	2.30799	1.68373	2.27047	3.82101	9.98027	4.84285	4.54445	3.75952	3.90323	1.52731
941	Xl.1290.1.S1_at	MGC80122 protein	THC2468269 THC2538257 THC2551277	TC274923	BG022258	0.012168	0.751707	6.3283	5.82716	6.01817	6.64828	3.52831	13.3546	5.36229	7.05884	5.17546	1.33726
942	Xl.18460.1.A1_at	Transcribed locus		TC290624	AW198984	0.0121697	0.751697	1.31408	1.07863	1.68825	1.42319	1.5407	2.81977	1.25605	1.36667	1.46743	1.41404
943	Xl.6650.1.S1_at	protein phosphatase 2 (formerly 2A), regulatory subunit A (PR 65), alpha isoform	THC2465608 THC2466828 THC2507160	TC277554	BC046723.1	0.0121811	0.751634	5.86351	6.16085	5.06689	20.2133	4.15132	10.1117	9.05218	8.09551	8.30174	1.3547
944	Xl.15849.1.A1_at	MGC82080 protein	NP1156956 NP1472903 THC2471136 THC2617429	TC276253	AW764912	0.0123079	0.750932	26.2581	23.4257	18.9927	22.1807	23.4531	49.7258	23.2737	27.3005	23.8172	1.28186
945	Xl.9850.1.A1_at	Transcribed locus, moderately similar to XP_413750.1 similar to mKIAA1055 protein [Gallus gallus]		TC294394	BG812194	0.012325	0.750838	1.33156	1.09426	1.13139	1.54228	1.90379	3.96417	1.27069	1.98788	1.82499	1.45769
946	Xl.11469.2.A1_at	ARP1 actin-related protein 1 homolog A, centractin alpha (yeast)	THC2468765 THC2469969	TC289456	BQ400620	0.0123364	0.750775	49.1865	55.8296	48.0302	72.9413	87.5112	78.9441	71.7745	55.1546	58.2977	1.29245
947	Xl.21075.1.S1_at	MGC84466 protein	THC2463489	TC290096	BU900317	0.0123609	0.75064	31.8684	26.3196	33.4669	59.9842	30.4349	28.9072	26.104	22.1827	23.02	1.67342
948	Xl.15412.1.A1_at	Transcribed locus		TC264540	BJ055023	0.0124153	0.750342	1.09785	1.11201	1.95119	3.88692	3.06536	6.0886	3.17136	2.51892	2.50598	1.59108
949	Xl.21458.1.S1_at	helix-loop-helix transcription factor		NP278989	U25961.1	0.01247	0.750043	3.35293	2.81606	3.73072	35.7174	16.6241	6.5187	4.10576	15.9075	5.95438	2.26667
950	Xl.6159.1.S1_at	microfibrillar-associated protein 2	THC2461170	TC264441	BC041238.1	0.0125188	0.749777	1.65024	1.61741	1.3621	46.8245	39.37	45.8725	11.4346	29.7926	21.0044	2.12218
951	Xl.12085.1.S1_at	iroquois-5 homeobox transcription factor	THC2602233	TC281424	AF338158.1	0.0126054	0.749306	1.29422	1.31465	1.18076	2.38353	1.40954	1.49062	1.44312	1.58578	1.43002	1.18497
952	Xl.5521.1.A1_at	MGC83051 protein		TC287259	BI939049	0.012656	0.749032	38.3176	30.3479	29.0918	77.3251	107.548	323.493	108.375	104.289	87.6565	1.69275
953	Xl.16400.1.A1_at	hypothetical LOC496212		TC289880	BI449400	0.0127023	0.748783	1.39031	1.49581	2.01029	7.51085	2.74896	2.83709	3.14801	2.13352	3.19125	1.54576
954	Xl.14287.1.A1_at	CDNA clone MGC:85179 IMAGE:6870918, complete cds		TC292907	BJ090331	0.0127363	0.748599	1.74518	0.957871	2.05859	2.51665	6.63338	2.74892	2.44677	2.72171	2.71893	1.5086
955	Xl.12314.1.A1_at	Transcribed locus, weakly similar to XP_425372.1 similar to beta(1,6)-N-acetylglucosaminyltransferase V isoform 1; N-acetylglucosaminyltransferase IX; beta(1,6)-N-acetylglucosaminyltransferase V [Gallus gallus]		TC292022	BJ084866	0.0127533	0.748508	1.29437	1.16223	1.49786	1.46614	1.43502	1.97246	1.19017	1.12138	1.13454	1.41425
956	Xl.26176.1.S1_at	Transcribed locus, strongly similar to XP_421389.1 similar to kinesin light chain 1J; KLC1J [Gallus gallus]		TC291410	CD360774	0.0127728	0.748403	1.42059	2.53863	1.30627	71.5181	19.156	8.16883	13.761	22.3143	13.7172	1.98509
957	Xl.15816.1.A1_at	Transcribed locus, strongly similar to XP_532785.1 LOC475565 [Canis familiaris]	THC2466038	TC278227	BJ056753	0.0127747	0.748393	1.38475	2.07512	2.27602	9.44916	9.74398	39.027	10.9046	11.1351	9.927	1.82127
958	Xl.899.1.S1_at	pleiotrophic factor-alpha2		TC261892	D42057.1	0.0127953	0.748283	6.92794	6.80122	6.75781	30.3793	25.5182	34.8383	13.9901	21.8618	17.8836	1.68856
959	Xl.6324.1.A1_at	hypothetical LOC495390		TC291012	CB565569	0.0127972	0.748272	10.7785	9.97457	10.7767	93.8544	67.4772	171.127	54.8258	67.3918	59.1484	1.83308
960	Xl.20070.1.S1_s_at	hypothetical protein MGC52608 /// transcription factor E2a		TC275382	BC044064.1	0.0128285	0.748104	2.44816	6.82229	3.81748	4.57698	13.0768	14.2217	4.29899	7.01767	7.02852	1.73754
961	Xl.21809.1.S1_at	similar to calcium modulating ligand	NP097432 THC2467508	TC290161	BC041555.1	0.0128345	0.748072	1.24677	1.11437	0.957238	8.378	8.79865	4.30265	3.38756	4.47756	4.38244	1.75376
962	Xl.7371.1.A1_at	Transcribed locus, weakly similar to NP_065392.1 chromosome 20 open reading frame 3 [Homo sapiens]		TC289742	BF072022	0.0128545	0.747965	1.19084	1.38055	1.36421	1.98577	2.16295	2.27038	1.91372	1.39365	1.55213	1.32094
963	Xl.24462.1.S1_a_at	Transcribed locus, moderately similar to XP_547900.1 similar to Ubiquinone biosynthesis monooxgenase COQ6 (CGI-10) [Canis familiaris]	THC2467430 THC2487126	TC271748	AW158782	0.0128813	0.747822	5.61396	5.67117	5.07319	3.47501	21.7254	3.9839	8.21502	6.90514	4.36067	1.4981
964	Xl.12642.1.A1_at	Transcribed locus, weakly similar to XP_421133.1 similar to hypothetical protein MGC4504 [Gallus gallus]		TC279049	BJ091176	0.0129381	0.747519	3.17011	7.7131	47.7552	73.53	86.7367	61.0668	35.6824	35.5341	28.5523	2.21846
965	Xl.190.1.S1_at	rds/peripherin		TC288737	L79913.1	0.0129383	0.747518	52.6638	84.1678	24.106	69.7155	287.632	7.15497	0.580885	0.712682	0.429816	211.504
966	Xl.15735.1.A1_at	Transcribed locus		TC278431	BJ050186	0.0129395	0.747512	1.25379	1.43637	1.57101	1.43107	1.5005	2.37039	1.36171	1.24965	1.52465	1.2819
967	Xl.1477.1.S1_at	Transcribed locus			AW199520	0.0130205	0.747082	2.8555	2.54689	2.77466	3.25733	2.7359	4.83359	3.11338	2.08736	2.44405	1.41623
968	Xl.10735.1.A1_at	Transcribed locus		TC287055	BI448871	0.0130284	0.74704	3.85161	3.55646	4.02795	2.53302	9.25764	27.7324	10.3394	7.70543	4.00723	1.79227
969	Xl.2487.1.S1_at	Small nuclear ribonucleoparticle-associated protein (snRNP) mRNA, clone Sm51		TC273961	BJ043538	0.013208	0.746093	17.4916	14.7434	13.9924	28.519	21.7113	16.5793	16.9009	19.7763	17.0923	1.24252
970	Xl.3663.1.S1_s_at	inositol monophosphatase		TC292952	X65513.1	0.0132651	0.745794	1.87823	3.22535	4.49366	1.89576	2.7828	11.3964	2.92694	2.36558	2.80106	1.98613
971	Xl.17454.1.A1_at	Transcribed locus, moderately similar to XP_508076.1 similar to Sec23-interacting protein p125; phospholipase [Pan troglodytes]		TC277824	BI443084	0.0134114	0.745032	3.10845	3.54293	5.17238	15.3232	12.8574	11.8501	5.75551	11.0908	4.7791	1.85109
972	Xl.24623.1.A1_at	Hypothetical protein MGC68990		TC286275	BQ398690	0.0134162	0.745007	9.05629	11.8477	8.50893	15.6531	17.1516	26.6089	14.8714	13.5696	14.9838	1.36819
973	Xl.3261.1.A1_at	Transcribed locus		TC273634	BG022327	0.0134386	0.744891	0.567311	1.57392	0.658724	19.1669	28.7086	42.4172	16.213	16.3451	14.3394	1.92532
974	Xl.624.1.S1_a_at	p53-binding protein 1		TC289754	AF281071.1	0.0134831	0.74466	12.9072	15.3784	15.8037	24.1402	30.5433	65.1979	26.0844	30.0751	25.2048	1.47339
975	Xl.3015.1.S1_at	replication factor C (activator 1) 5 (36.5 kDa)	THC2466290 THC2615880	TC263477	BC044712.1	0.0137324	0.74338	23.8358	14.309	15.3958	21.7728	19.0317	39.8006	16.9453	18.7154	15.0133	1.59066
976	Xl.5862.1.S1_at	RNA-binding protein VgRBP71	THC2468185	TC274520	AF533513.1	0.0137603	0.743237	17.8337	20.6773	12.7626	78.0052	71.8254	155.734	58.834	61.722	59.1802	1.70007
977	Xl.3963.1.A1_at	MGC84490 protein		TC264181	BF072009	0.0137676	0.7432	1.66533	1.74854	1.34646	2.112	2.47651	1.2606	1.37018	1.51782	1.474	1.34092
978	Xl.1275.1.S1_at	protein phosphatase 2 (formerly 2A), regulatory subunit A (PR 65), alpha isoform	THC2465608 THC2466828	TC263037	CD360877	0.0139133	0.74246	19.1747	20.457	13.605	70.2455	46.2485	50.6281	37.9884	38.2746	33.2367	1.52623
979	Xl.10038.1.A1_at	hypothetical protein LOC414611	THC2479333	TC290746	BG022045	0.0139318	0.742367	1.05838	1.17197	1.39316	1.94823	2.21174	12.2292	3.54981	3.2739	3.25495	1.62613
980	Xl.3734.1.A1_at	MGC82499 protein		TC276171	BJ047714	0.0140034	0.742006	4.60016	8.26954	5.71909	4.27158	9.49102	15.5251	3.77039	3.53707	4.03849	2.58134
981	Xl.3398.1.A1_at	Transcribed locus		TC281009	BF231836	0.0140708	0.741667	1.34588	1.14845	1.19216	1.20719	1.17846	2.13989	1.21089	1.13032	1.37548	1.21763
982	Xl.14402.2.A1_x_at	Transcribed locus, moderately similar to XP_207130.4 filamin, alpha [Mus musculus]		TC293594	BJ092913	0.0141224	0.741408	1.42091	1.25756	0.893274	3.66913	4.11657	12.1347	3.47817	4.59152	3.59411	1.70788
983	Xl.7449.1.S1_a_at	CDNA clone IMAGE:4173701	THC2467046 THC2469808 THC2486420	TC275400	BG022877	0.0141777	0.741132	21.4218	22.8104	19.2813	22.9318	35.6441	19.6526	17.0116	21.1809	17.4386	1.4062
984	Xl.15002.1.A1_at	MGC82837 protein	THC2492058 THC2492781	TC262348	BJ083172	0.0141996	0.741023	12.5261	11.0907	8.60216	23.1024	25.308	21.0696	18.0208	15.811	16.105	1.39136
985	Xl.6167.1.A1_at	Transcribed locus		TC294329	BG439634	0.0142071	0.740985	9.83318	9.76139	10.3141	26.254	25.2084	20.9737	15.507	19.8066	14.6755	1.44904
986	Xl.12555.1.A1_at	Transcribed locus, weakly similar to XP_225379.2 similar to zinc finger protein 184 (Kruppel-like) [Rattus norvegicus]		TC270164	BJ087813	0.0142376	0.740833	2.61	2.1657	1.85888	2.76365	2.60826	3.39621	1.80613	1.64554	1.77372	1.67798
987	Xl.703.1.S1_at	hypothetical protein MGC82201	THC2467472	TC288654	BG016594	0.0142384	0.740829	28.0959	34.3823	28.2152	157.229	81.707	66.4759	63.9862	74.3235	58.9199	1.54851
988	Xl.9409.1.S1_at	CDNA clone MGC:84939 IMAGE:6323105, complete cds		TC264283	BG487091	0.014523	0.739422	5.95833	3.53589	5.69878	27.7417	19.0052	26.2505	11.704	17.25	14.3879	1.68422
989	Xl.13850.1.A1_at	Transcribed locus		TC264774	BJ083913	0.0145296	0.73939	1.88044	2.38525	2.49236	2.66651	3.83853	5.95307	2.76396	3.39862	3.17961	1.33353
990	Xl.573.2.S1_a_at	Cdc25 protein		TC275535	M94263.1	0.0145464	0.739307	1.95894	1.65343	1.96995	2.11419	1.85845	13.7172	4.59886	2.86389	3.73801	1.57934
991	Xl.10747.1.A1_at	Transcribed locus, strongly similar to NP_006631.1 septin 9 [Homo sapiens]		TC262355	BJ056491	0.0145478	0.739301	1.46335	1.58052	1.12227	4.58701	12.052	13.1046	2.58275	8.00161	3.59771	2.09726
992	Xl.705.1.S1_at	cadherin 6, type 2, K-cadherin	THC2464544	TC295671	AF263273.1	0.0145835	0.739126	2.06933	1.90568	1.99172	3.45282	2.36897	2.05484	1.49428	1.32945	1.24421	1.93627
993	Xl.269.1.S1_at	insulin-like growth factor-1 receptor beta subunit	THC2464704	TC261232	AF055980.1	0.0146232	0.738931	2.46971	2.54764	2.74623	2.71892	2.26884	5.29704	1.74288	1.95714	1.60173	1.93989
994	Xl.2407.1.A1_at	Transcribed locus, moderately similar to NP_006603.2 kinesin family member 1C [Homo sapiens]		TC279695	BI312511	0.0147211	0.738454	45.8541	50.6412	48.8849	36.4109	33.0413	124.098	35.491	29.8104	31.9412	1.99039
995	Xl.18179.1.S1_at	Transcribed locus		TC270210	BI312705	0.014723	0.738445	6.80124	6.13874	6.21884	43.8729	34.4836	35.5869	15.6352	29.1153	18.1696	1.81092
996	Xl.18251.1.S1_at	Alpha2-macroglobulin endocytic surface receptor		TC275841	BG513215	0.0147671	0.738231	20.5589	15.5018	12.3296	36.6199	63.7775	43.7997	15.9153	39.303	26.7579	1.75901
997	Xl.21461.1.A1_at	protein-tyrosine kinase (G56)	THC2468082 THC2606181	TC278976	U11729.1	0.0148001	0.738071	9.30247	8.37948	7.59104	8.5844	3.25308	30.0392	2.67506	2.9661	2.51769	5.13267
998	Xl.25892.1.A1_at	Transcribed locus		TC268608	BG020793	0.0148756	0.737706	1.10563	1.92753	2.06642	3.86051	6.38549	5.29901	3.13653	3.36708	3.6753	1.52718
999	Xl.502.1.S1_at	twisted gastrulation	THC2461564	TC290881	AF245221.1	0.0149102	0.737539	1.28663	0.954379	1.93046	4.48099	10.54	2.28146	2.84793	4.45096	2.88113	1.69965
1000	Xl.5341.1.A1_at	MGC81864 protein	THC2469647 THC2641696	TC289218	CD361829	0.0149489	0.737352	2.15641	2.14143	2.40189	2.34709	2.15903	3.79558	2.20734	1.68148	2.21341	1.36044
1001	Xl.14886.1.A1_at	hypothetical LOC495703		TC281337	BM180525	0.0149529	0.737333	10.6777	7.17036	6.65608	7.84099	4.47877	27.4257	3.79729	3.80054	3.89291	3.45891
1002	Xl.1924.1.A1_at	Transcribed locus, moderately similar to XP_534546.1 similar to KIAA0992 protein [Canis familiaris]		TC291417	BG439185	0.0149841	0.737183	5.07959	5.58579	4.64762	10.2515	10.1067	8.98103	3.41343	8.44647	4.71005	1.77063
1003	Xl.3435.1.A1_at	Transcribed locus		TC291056	BJ085828	0.0150665	0.736788	0.82225	0.894183	0.724618	9.39162	3.13502	4.35603	2.97937	3.70355	3.1015	1.72547
1004	Xl.16286.1.A1_at	Transcribed locus		TC297184	BJ045924	0.0150831	0.736709	1.37797	1.77445	1.34267	1.73214	2.03327	1.89045	1.40318	1.38515	1.29546	1.38495
1005	Xl.782.1.S1_at	ELK4, ETS-domain protein (SRF accessory protein 1)		NP337761	AY029410.1	0.0151872	0.736212	2.73524	2.44696	2.42789	3.18668	3.97606	1.73379	2.30036	2.68036	2.31851	1.21883
1006	Xl.3736.1.A1_at	MGC86361 protein	THC2466699	TC277424	BF428326	0.0152233	0.73604	9.26704	7.23473	6.51577	11.0074	14.4985	17.4453	4.08862	11.3174	8.44584	1.80075
1007	Xl.3678.1.A1_at	Thiosulfate sulfurtransferase (rhodanese)	THC2479469 THC2488158	TC289050	BU901527	0.0153233	0.735566	16.8653	10.3965	9.44593	21.3202	20.3155	37.5994	19.8611	18.4111	16.082	1.45775
1008	Xl.26470.1.S1_at	Fibrinogen, A alpha polypeptide	THC2464721	TC291344	BC041754.1	0.0153371	0.735501	1.37481	1.56766	1.00867	1.96502	1.41704	2.60597	0.94833	1.5129	1.42393	1.54126
1009	Xl.10147.1.A1_at	Transcribed locus		TC296142	BF614026	0.0153807	0.735295	2.37021	2.16425	1.37598	3.26183	2.92106	4.80594	2.03695	2.45015	3.03005	1.46183
1010	Xl.20564.1.A1_at	Transcribed locus		TC267960	BG023648	0.0155102	0.734686	1.35284	1.2572	1.1803	1.42232	1.28448	1.68844	1.27782	1.18943	1.3519	1.15084
1011	Xl.15138.1.S1_at	MGC86339 protein	THC2462330	TC286532	BJ078898	0.0155727	0.734394	16.0297	18.5042	16.1209	89.9341	70.8033	59.1088	40.3859	52.9559	42.492	1.61849
1012	Xl.14514.1.A1_at	Transcribed locus, weakly similar to XP_515558.1 similar to rhotekin [Pan troglodytes]		TC297388	BJ045030	0.0156079	0.734229	1.74441	1.41215	1.59251	10.9966	9.40901	11.3495	3.19926	8.54987	4.25011	1.98479
1013	Xl.16329.1.A1_at	CDNA clone IMAGE:6871492, partial cds	THC2462229	TC265566	BJ090363	0.015702	0.733791	3.94439	7.96941	5.05781	11.9194	10.7832	13.5298	8.698	8.61441	4.91124	1.63035
1014	Xl.2449.1.A1_at	Transcribed locus		TC284884	BG023657	0.0157318	0.733652	1.53081	1.36649	1.63992	2.94887	2.12061	2.89334	1.89704	2.34884	1.77875	1.32171
1015	Xl.1184.1.S1_at	XLFli protein	THC2462667 THC2490472	NP278857	X66979.1	0.0158088	0.733295	0.923779	1.08333	1.03405	2.27381	1.51127	4.37268	1.71189	1.91255	2.01989	1.4453
1016	Xl.5869.1.S1_at	capping protein beta 1	THC2470014 THC2506404 THC2511876 THC2546234	TC287946	BC041233.1	0.0158322	0.733187	26.9007	19.5462	22.4203	132.076	122.212	202.466	71.8307	94.2998	99.0855	1.72219
1017	Xl.21540.1.S1_s_at	Regulators of G protein signaling XRGSII	THC2465346	TC264280	CD256783	0.0158661	0.733031	2.22773	1.16396	1.22938	2.78362	1.81895	2.93621	1.5319	1.21139	1.48036	1.7849
1018	Xl.530.1.S1_at	flap endonuclease 1	THC2469346	TC263139	U68141.1	0.0159243	0.732762	3.89065	3.98449	4.0001	4.5038	3.17027	8.19432	2.18835	2.78361	2.97887	1.99581
1019	Xl.4928.1.S1_at	ribonucleoprotein	THC2469864	TC276587	L02956.1	0.0159247	0.73276	36.5575	33.1045	25.6016	54.1099	67.542	132.537	59.3398	62.3608	53.2712	1.45274
1020	Xl.23801.2.S1_at	Hypothetical protein MGC83105	THC2469615 THC2487470 THC2715367	TC285671	BE192055	0.0159274	0.732748	3.39181	4.1719	5.8487	14.157	13.6736	31.4971	13.6455	11.9774	11.0215	1.61901
1021	Xl.23907.1.S1_at	glycogenin 1		TC288399	CB592688	0.0160147	0.732347	3.99478	4.47956	5.09844	19.3853	3.06198	0.814629	1.44887	0.817444	1.17283	6.76388
1022	Xl.15033.1.A1_at	hypothetical LOC496084	THC2461258 THC2517715	TC278312	BJ046167	0.0160532	0.732171	6.68069	7.56412	5.72312	3.98413	10.5421	13.851	5.18071	6.94361	3.92282	1.76837
1023	Xl.6396.1.A1_at	Transcribed locus	THC2468125	TC286016	AW633122	0.0160556	0.732159	3.28845	2.14832	6.29015	5.04439	4.11841	14.7692	5.17425	3.78698	4.48486	1.77985
1024	Xl.3788.1.S1_at	XNop56 protein	THC2465255 THC2488590	TC260646	AJ311840.1	0.0160605	0.732137	71.4155	70.2555	54.7975	83.8324	76.3048	94.5527	61.1909	47.3123	53.1166	1.57586
1025	Xl.9957.1.A1_at	Transcribed locus		TC269902	BG020593	0.0160805	0.732046	16.8863	17.9896	14.5959	49.7395	32.9316	31.1578	24.7642	29.9661	26.9151	1.39419
1026	Xl.21845.1.S1_at	hypothetical protein MGC52691	THC2462271 THC2473472	TC279799	BC041214.1	0.0160852	0.732024	1.7893	1.84068	3.60552	9.92393	33.7577	14.9075	11.9788	11.1555	10.5662	1.73852
1027	Xl.17323.1.A1_at	Transcribed locus, moderately similar to XP_419897.1 similar to BAG-family molecular chaperone regulator-2 [Gallus gallus]	THC2462434	TC281046	BG023008	0.0160984	0.731964	1.08771	0.951477	1.15989	4.40196	16.2041	2.76568	4.52851	5.09672	3.92306	1.72507
1028	Xl.13831.3.S1_at	Transcribed locus, moderately similar to NP_079335.2 chromosome 6 open reading frame 97 [Homo sapiens]	THC2475532	TC291810	BJ075928	0.0162085	0.731462	1.54278	1.43851	1.48163	1.11119	1.48043	2.72275	1.18444	1.20571	1.44204	1.38677
1029	Xl.16044.1.A1_at	Transcribed locus		TC285817	BJ078810	0.0163026	0.731035	33.6142	19.2335	22.8659	56.9566	41.8329	92.132	38.6414	49.7278	40.4258	1.48237
1030	Xl.3833.1.A1_at	MGC83535 protein	THC2495225	TC289211	BF232015	0.0163322	0.7309	4.18611	3.24448	3.30702	4.60345	5.35653	3.69697	2.8608	3.29145	2.83661	1.51932
1031	Xl.21932.1.S1_at	ETS-domain protein	THC2605268	TC290867	BC042355.1	0.0163422	0.730856	1.32546	1.63983	2.51125	2.06572	2.08498	6.62845	2.78831	2.30121	2.36309	1.44636
1032	XlAffx.1.1.S1_at				S82457.1	0.0163859	0.730658	2.44422	1.3777	2.30601	1.19997	6.24898	1.82725	1.26033	1.55276	1.23059	2.294
1033	Xl.16646.1.A1_at	Hypothetical LOC495202		TC291860	CB563736	0.016444	0.730396	1.75944	1.71224	1.9364	4.39144	2.31871	3.74037	2.94273	2.39544	2.54168	1.32623
1034	Xl.2990.1.A1_x_at	Transcribed locus, moderately similar to XP_419399.1 similar to RIKEN cDNA A930039G15 gene [Gallus gallus]		TC264981	BJ053483	0.0164714	0.730273	8.71883	4.99055	4.92799	33.1443	36.9834	17.568	14.5769	20.6898	17.6947	1.65584
1035	Xl.1520.1.S1_x_at	hypothetical protein MGC68698	THC2469339 THC2610620	TC288519	BQ398957	0.0165065	0.730115	11.2445	11.9888	12.204	18.6736	22.6164	28.145	18.4161	17.1056	17.507	1.30939
1036	Xl.17576.1.S1_at	MGC84281 protein		TC286555	CD362061	0.0165593	0.729878	13.8723	21.0208	2.49586	21.4593	63.9265	1.84511	0.803776	0.755529	0.812377	36.7802
1037	Xl.15482.1.A1_at	Transcribed locus		TC282241	BJ047316	0.0165721	0.729821	1.82514	1.16624	1.49447	2.48331	2.7703	1.97599	1.37897	2.06492	1.5681	1.44246
1038	Xl.16407.1.A1_at	Transcribed locus		TC267618	BJ047731	0.0166167	0.729622	2.74674	6.80557	10.058	30.2865	21.1073	42.4249	18.0235	20.2766	18.4126	1.65428
1039	Xl.19696.1.S1_at	hypothetical protein MGC69113	THC2480841 THC2492161	TC264076	BQ398347	0.0166269	0.729576	2.08432	2.2607	2.87218	5.17361	1.66231	3.49486	1.43793	2.39905	2.34459	1.67122
1040	Xl.18676.1.A1_at	Transcribed locus		TC268040	BI443670	0.0166505	0.729471	7.75956	7.3852	7.41937	12.0943	11.6283	13.3173	5.28321	10.691	8.42346	1.51818
1041	Xl.21495.1.A1_at	spondin 1, (f-spondin) extracellular matrix protein	THC2468743	TC282103	L09123.1	0.0166738	0.729366	2.22998	1.47301	1.84717	2.60229	1.81672	3.27724	1.73427	1.96778	2.05687	1.33641
1042	Xl.24847.1.A1_at	Transcribed locus		TC272050	BG161028	0.0167285	0.729123	11.2957	10.6441	13.7188	97.2264	26.0986	19.6653	24.0978	36.1782	28.3736	1.61298
1043	Xl.26128.1.A1_at	Transcribed locus			BJ091641	0.0167607	0.72898	1.3196	1.40039	1.32809	2.81977	2.6791	4.27996	1.57773	2.82774	2.00147	1.52629
1044	Xl.3614.1.A1_s_at	ring finger protein (C3HC4 type) 8		TC260191	BG016988	0.0167639	0.728966	86.2013	76.3128	64.7587	202.013	237.682	258.416	92.896	189.739	144.208	1.63552
1045	Xl.246.1.S1_at	Wilm's tumor suppressor gene		NP278393	D82051.1	0.0167737	0.728922	12.3823	9.66841	9.9462	18.1363	16.9824	18.3324	12.8052	15.3953	13.3403	1.28671
1046	Xl.21548.1.S1_at	period homolog 1			AF250547.1	0.0168213	0.728711	3.04604	4.32172	3.74969	3.15912	8.71051	3.31515	2.82966	2.27798	2.92037	1.89147
1047	Xl.14658.1.A1_at	Transcribed locus		TC273550	BJ052130	0.0168402	0.728627	0.948496	1.02463	1.44174	4.10237	3.90664	3.36426	2.30131	2.79913	2.32682	1.53129
1048	Xl.18049.1.A1_at	epoxide hydrolase 2, cytoplasmic	THC2468266	TC263724	BG884818	0.0168884	0.728414	11.1515	12.8516	10.5868	28.0172	41.8654	41.0893	27.8718	23.3901	22.2548	1.50948
1049	Xl.25553.1.S1_x_at	ribosomal protein S27	THC2497654 THC2533911 THC2542221 THC2561022	TC288613	CB200084	0.0169649	0.728076	617.529	579.606	588.962	618.328	708.972	596.314	610.853	582.339	611.368	1.06597
1050	Xl.7551.1.S1_x_at	eukaryotic translation elongation factor 2	THC2465271	TC286946	BC044327.1	0.0170326	0.727778	798.8	815.943	765.738	873.033	868.02	904.174	726.103	808.115	818.631	1.12426
1051	Xl.941.1.S1_at	MHC class II beta-chain		TC261260	D13685.1	0.0170619	0.72765	0.558288	0.795493	1.40594	4.0307	12.4844	9.96351	7.30766	2.31993	2.25854	2.22769
1052	Xl.12560.1.S1_at	succinate dehydrogenase complex, subunit B, iron sulfur (Ip)	THC2468218	TC274657	BC043859.1	0.0171278	0.727361	80.5462	83.2597	79.3958	84.6518	82.0282	138.249	78.1917	56.6044	62.5122	1.54544
1053	Xl.7531.1.S1_at	RNA helicase II/Gu	THC2469678 THC2485867	TC287282	AF302423.2	0.0171913	0.727083	470.975	441.472	386.692	695.457	631.647	758.3	552.017	592.611	539.759	1.23808
1054	Xl.2565.1.S1_at	similar to alpha-Tubulin at 84B		TC260463	BC044001.1	0.0172278	0.726924	137.7	153.702	129.935	384.957	330.196	405.394	206.63	270.906	287.53	1.46464
1055	Xl.1643.3.A1_x_at	MGC84135 protein		TC258938	CB565717	0.017229	0.726919	23.2501	26.0472	23.4971	68.0989	60.6253	108.344	56.5438	51.7281	50.2962	1.49506
1056	Xl.10616.1.A1_at	Transcribed locus		TC294566	BE491218	0.0173192	0.726527	1.02292	1.1408	2.06972	2.05995	1.53715	3.24544	1.0747	1.08038	1.14891	2.071
1057	Xl.6569.1.A1_at	Transcribed locus		TC259634	BJ081217	0.0173587	0.726355	2.44729	2.37843	2.1906	4.54046	4.30492	4.67278	3.74235	3.45474	3.07465	1.31605
1058	Xl.18337.1.A1_at	Transcribed locus, weakly similar to XP_422638.1 similar to ribosomal protein, mitochondrial, S22 [Gallus gallus]	THC2463071 THC2594553	TC277531	BI314516	0.0173635	0.726334	14.7878	13.2399	14.3882	10.9057	14.1177	24.6913	13.5974	11.5545	11.8905	1.3421
1059	Xl.10618.1.A1_at	Transcribed locus		TC292890	BE491225	0.0174911	0.725783	2.99077	2.80633	2.99328	5.41876	13.1231	18.9948	3.53469	10.7586	4.86509	1.95928
1060	Xl.21473.1.S1_at	wnt-1 related (wnt-6), wingless-type MMTV integration site family		NP279157	L07532.1	0.0175807	0.725397	1.71791	1.52267	1.61095	1.8252	2.47902	1.67395	1.23673	1.2956	1.16711	1.61596
1061	Xl.3780.1.A1_at	hypothetical protein MGC68882		TC274884	BJ083110	0.017642	0.725134	11.7642	11.4727	8.02398	28.2776	29.9985	32.154	17.5312	24.0195	18.584	1.5038
1062	Xl.9392.1.A1_at	Transcribed locus		TC273526	BG486896	0.0176535	0.725084	3.8836	5.04195	2.29799	12.6502	24.7938	10.2205	5.8125	13.1033	7.51691	1.80324
1063	Xl.2975.1.A1_at	Transcribed locus, strongly similar to NP_080096.1 Crn, crooked neck-like 1 (Drosophila) [Mus musculus]	THC2466063	TC290301	BG019655	0.0176798	0.724971	39.3886	32.4901	18.024	72.2437	97.4833	64.5555	49.1292	59.191	48.5664	1.49332
1064	Xl.24377.1.S1_at	MGC79085 protein	THC2461516	TC289560	BI446424	0.0177092	0.724846	11.1583	7.32243	9.48453	11.463	17.2723	11.9295	11.3302	8.70199	10.0838	1.35027
1065	Xl.3194.1.A1_x_at	hypothetical LOC494650		TC264947	BG731687	0.0177322	0.724748	4.55842	5.22888	2.38796	51.0991	35.8127	34.252	17.772	28.2469	21.4105	1.7969
1066	Xl.26465.1.A1_at	Hypothetical protein MGC68628		TC263029	BJ089263	0.0178266	0.724345	1.0262	1.44354	1.06588	2.53897	10.9545	10.0474	3.43962	5.69175	4.42694	1.73627
1067	Xl.16432.1.A1_at	Transcribed locus		TC277911	BJ082080	0.0178672	0.724172	10.1551	10.6211	8.60877	78.5621	134.793	70.3047	45.2648	62.7276	53.4354	1.7572
1068	Xl.13314.1.A1_at	Transcribed locus, strongly similar to XP_425959.1 similar to hypothetical protein KIAA1190 [Gallus gallus]		TC267896	BJ085930	0.0178898	0.724076	1.88157	1.24448	1.61105	2.9937	2.85061	2.80921	2.1869	1.85803	2.37786	1.34732
1069	Xl.5178.2.A1_x_at	Actin related protein 2/3 complex, subunit 1A, 41kDa		TC276789	BF232507	0.0179267	0.72392	48.3125	43.1184	45.2362	56.6399	64.8044	61.3096	56.8552	50.3765	49.3606	1.16707
1070	Xl.6012.1.A1_at	Transcribed locus		TC291508	AW766956	0.0180848	0.723251	1.32528	1.15659	1.23797	1.26909	1.27716	2.16721	1.4637	1.35366	1.30585	1.14315
1071	Xl.2148.1.A1_at	Transcribed locus		TC263757	BG233573	0.0181532	0.722963	3.35405	3.71557	4.02975	3.20941	3.12013	8.42852	2.74331	2.27358	3.52742	1.72724
1072	Xl.21229.1.A1_at	Transcribed locus, moderately similar to XP_539924.1 similar to N-acetylgalactosaminyltransferase; similar to Q10473 (PID:g1709559) [Canis familiaris]		TC281963	BE026198	0.0184434	0.72175	1.04757	0.939035	0.731291	2.80646	9.87236	2.70822	3.80096	1.92423	3.10978	1.7416
1073	Xl.16378.1.S1_at	profilin II	THC2470022	TC261488	BC046719.1	0.0185074	0.721485	99.219	109.646	87.1552	138.254	179.211	151.583	124.335	133.227	122.793	1.23318
1074	Xl.10367.1.S1_at	ATP binding protein associated with cell differentiation	THC2468294 THC2476997	TC262333	BC045061.1	0.0185294	0.721393	9.74061	12.3081	11.0457	12.9468	12.1335	25.1005	5.31004	8.98711	4.07805	2.7309
1075	Xl.3708.1.S1_at	MGC79028 protein	THC2469780 THC2476707 THC2481560	TC262501	BJ089857	0.0185985	0.721107	26.9836	21.832	27.0748	27.2394	29.3879	49.4275	27.5528	32.0943	27.458	1.21755
1076	Xl.5951.1.A1_x_at	Transcribed locus, strongly similar to NP_989988.1 mitochondrial branched-chain alpha-keto acid dehydrogenase E1-beta subunit [Gallus gallus]	THC2461129 THC2475850 THC2632558	TC271704	BF232549	0.0186292	0.720981	16.5646	17.7516	14.1447	26.8102	51.9911	108.136	48.0419	35.0727	35.7051	1.57329
1077	Xl.22356.1.A1_s_at	Transcribed locus, weakly similar to NP_076135.2 DnaJ (Hsp40) homolog, subfamily A, member 3 [Mus musculus]	NP922854 THC2469272	TC289432	BG021311	0.0186383	0.720943	8.90167	8.30768	8.5941	11.3204	8.61906	18.8517	7.87463	4.09874	3.54205	2.50017
1078	Xl.4208.1.S1_at	MOB1 protein	THC2468495 THC2716779	TC273749	AW637580	0.0186701	0.720812	10.2727	11.3326	11.7447	20.9626	20.4811	30.3483	18.4503	18.4595	16.5488	1.34295
1079	Xl.23438.1.S1_at	similar to heterogeneous nuclear ribonucleoprotein U (scaffold attachment factor A)		TC260787	BF024995	0.0187362	0.720539	34.5624	47.3649	38.7361	89.404	83.1118	116.417	61.5917	79.0464	62.8957	1.41958
1080	Xl.21892.1.S1_at	similar to transmembrane 4 superfamily member 9		TC277853	BC041304.1	0.0187556	0.72046	1.83906	2.30254	1.74547	2.23383	7.78375	9.34086	2.36367	5.70714	2.30989	1.86485
1081	Xl.1006.1.S1_at	syndecan 2		TC262771	BC041490.1	0.0188042	0.72026	6.65771	6.79454	5.80627	12.6811	10.4303	11.8948	3.27664	9.80158	5.0987	1.92586
1082	Xl.167.1.S1_at	dsRNA adenosine deaminase	THC2491407 THC2491420	TC287812	U88065.1	0.0188505	0.72007	7.46029	7.77849	7.71289	14.8157	18.0556	10.6574	9.53759	12.1125	11.5311	1.31185
1083	Xl.1276.2.S1_at	Protein phosphatase 2 (formerly 2A), catalytic subunit, alpha isoform	THC2465466 THC2468959	TC260830	BJ056359	0.0190097	0.719421	29.1915	38.4919	28.0327	42.1722	40.7219	72.8298	42.8646	38.5851	40.9289	1.27248
1084	Xl.2565.1.S1_x_at	similar to alpha-Tubulin at 84B		TC260463	BC044001.1	0.0190462	0.719272	90.91	86.9552	91.1576	191.937	192.106	217.717	134.776	153.657	155.208	1.35641
1085	Xl.24547.1.A1_at	Transcribed locus		TC259990	BJ057190	0.0191211	0.718968	1.89282	2.01243	1.96024	3.8171	14.4224	3.41852	2.83582	6.31595	2.94096	1.79099
1086	Xl.25579.1.A1_at	MGC80304 protein		TC261773	BG020500	0.0191295	0.718934	10.9076	11.3063	9.44943	25.6624	22.546	17.4126	19.7622	10.6404	8.56653	1.68392
1087	Xl.19697.1.S1_at	Transcribed locus		TC266132	BQ398348	0.0191607	0.718807	11.8947	11.5236	9.85183	40.4238	26.9695	38.421	19.0727	27.9794	22.5985	1.51922
1088	Xl.13409.1.S1_at	hypothetical protein MGC52842	THC2471134	TC292407	BC044111.1	0.0191755	0.718748	5.62569	2.87266	2.26726	2.17049	2.04725	14.6132	3.07806	2.32991	2.75145	2.30788
1089	Xl.10058.1.A1_at	hypothetical protein MGC68755		TC278095	BM179279	0.0191924	0.718679	1.50305	1.11789	1.43114	1.00424	1.93082	4.85285	1.92203	2.20643	1.6509	1.34754
1090	Xl.8707.1.S1_at	glycoprotein M6A, myelin PLP-related membrane protein DM beta	THC2469635 THC2537363	TC277073	AF329363.1	0.0192244	0.71855	1.1271	1.75374	1.20328	1.55174	2.75133	1.41463	1.03592	1.30596	1.11205	1.65542
1091	Xl.16413.1.A1_at	Transcribed locus, weakly similar to NP_080114.1 RIKEN cDNA 1110004B13 gene [Mus musculus]	THC2475917 THC2517629	TC291825	BJ047813	0.0192856	0.718303	1.78013	1.43333	2.11635	4.59274	2.46892	5.3132	3.34429	2.75788	2.718	1.40302
1092	Xl.26184.1.A1_at	hypothetical protein MGC64396		TC265106	CB560199	0.0193149	0.718185	6.47144	4.46723	3.17643	19.33	9.00611	7.7005	9.02251	8.16273	3.27976	1.76089
1093	Xl.337.2.S1_a_at	myosin regulatory light chain		TC260053	U31118.1	0.0193187	0.71817	6.24533	11.1815	10.3669	31.8443	38.1083	77.9184	31.3957	29.9976	30.2589	1.61339
1094	Xl.25638.1.A1_at		THC2465023	TC291101	BG159980	0.0193401	0.718083	1.54368	1.51862	1.66538	2.22195	1.70046	1.32674	1.40014	1.48139	1.40237	1.22532
1095	Xl.18872.1.A1_at	Transcribed locus		TC260054	BJ092572	0.019399	0.717847	2.82867	4.32586	3.70613	40.4959	13.8262	15.1538	14.8153	14.2305	13.0714	1.64959
1096	Xl.10024.1.S1_at	Ftsj homolog (E. coli)		TC277871	BC049003.1	0.0194917	0.717475	3.46445	2.48488	2.2266	2.07701	2.36114	6.92079	2.07505	1.97652	1.97997	1.88325
1097	Xl.6298.1.A1_x_at	Transcribed locus, weakly similar to NP_922308.1 Oryza sativa (japonica cultivar-group) OSJNBa0026L12.26 gene		TC271599	AU245072	0.0195712	0.717157	1.21365	1.78083	2.27064	5.26943	3.21949	1.97227	1.39186	2.91053	2.09409	1.63546
1098	Xl.16567.1.S1_at	MGC82906 protein		TC278569	CD302226	0.0195986	0.717048	48.066	48.5623	38.653	141.9	136.53	132.639	66.2085	113.146	86.0765	1.54869
1099	Xl.11623.1.A1_at	Transcribed locus		TC287073	AW198680	0.0195998	0.717043	3.44145	4.9243	3.57292	25.3691	28.7944	48.97	20.1207	22.2569	18.1238	1.70465
1100	Xl.5262.1.A1_at	Transcribed locus, weakly similar to NP_077005.1 WD repeat domain 18 [Homo sapiens]	THC2468321	TC262458	BI348455	0.0196166	0.716976	1.71942	1.84523	1.64136	1.7509	1.3978	3.20725	1.76567	1.38989	1.36412	1.40628
1101	Xl.16792.1.A1_s_at	hypothetical protein MGC80177 /// MGC83837 protein		TC294645	BJ082695	0.0196198	0.716964	91.1365	83.8856	72.9551	130.109	127.97	96.922	45.274	84.9091	53.0023	1.93793
1102	Xl.9894.1.A1_at	hypothetical protein MGC81083		TC288264	BJ043851	0.0196294	0.716926	1.31042	2.05523	1.38932	2.44743	2.18855	3.86849	1.98674	1.96034	2.32863	1.35514
1103	Xl.5460.1.S1_at			TC290707	BE192149	0.019639	0.716887	8.62912	8.70869	5.64959	15.1468	10.6121	13.963	10.2228	10.617	9.33564	1.31636
1104	Xl.1477.1.S1_a_at	Transcribed locus			AW199520	0.0196405	0.716881	0.659258	0.959335	1.291	5.04676	5.43063	12.4782	6.2053	3.01442	2.94487	1.88708
1105	Xl.24419.1.A1_at	Transcribed locus			BJ092227	0.0196763	0.716739	1.20409	1.7418	1.83512	3.56058	3.93911	5.74648	2.8954	3.18369	3.11878	1.44013
1106	Xl.18053.1.A1_at	Transcribed locus, moderately similar to XP_533781.1 similar to mKIAA1601 protein [Canis familiaris]	THC2473670 THC2485802	TC263899	BG884841	0.0198045	0.71623	4.74527	1.88862	4.86428	3.04151	2.58104	14.4673	1.62923	1.72471	1.68457	3.98726
1107	Xl.21956.1.S1_at	hypothetical protein MGC53461		TC292372	BC042271.1	0.019851	0.716046	1.49601	1.12365	1.13715	1.93526	1.32433	1.58612	1.3623	1.19779	1.20656	1.28648
1108	Xl.12177.1.A1_at	Transcribed locus		TC296253	BG812289	0.0198542	0.716034	11.0797	7.6536	6.97467	41.5595	32.471	50.5377	14.1211	33.9536	21.7342	1.78442
1109	Xl.13571.1.A1_at	Transcribed locus			BG347562	0.0198648	0.715992	1.73949	1.50771	1.31897	12.9449	2.10776	5.29997	3.33081	4.95868	4.39793	1.60416
1110	Xl.2888.1.A1_at	Transcribed locus		TC265780	BG018099	0.019895	0.715873	0.68845	0.659518	0.702571	3.22021	10.19	15.4369	3.13719	7.57723	4.0301	1.95646
1111	Xl.4888.2.A1_at	CDNA clone IMAGE:5514008, partial cds		TC263134	BJ046227	0.0198991	0.715856	1.14573	1.59005	1.62617	2.64812	2.39414	2.85293	2.07978	2.0204	1.99052	1.29627
1112	Xl.22358.1.A1_at	hypothetical protein MGC78787		TC277206	BG021407	0.0199256	0.715752	4.02632	3.74345	5.01385	7.47595	10.6538	7.68969	4.8959	7.79456	4.2801	1.52143
1113	Xl.2425.1.S1_s_at	Transcribed locus		TC258711	BQ397847	0.0199853	0.715517	27.4481	20.0522	25.4307	73.7632	67.0236	67.2466	51.4934	48.2942	44.3062	1.44374
1114	Xl.13170.3.A1_at	Transcribed locus			BE505623	0.0200158	0.715397	1.33785	1.31963	1.36298	3.1747	1.27264	2.1986	1.58864	1.60626	2.03367	1.27108
1115	Xl.9966.1.A1_at	Transcribed locus		TC276019	BJ044950	0.0200552	0.715243	31.8131	49.5228	26.5071	143.933	127.734	177.278	81.153	108.607	94.0148	1.58204
1116	Xl.23773.1.A1_at	hypothetical LOC495251	THC2465356	TC285106	CD360920	0.0201896	0.714716	16.6284	17.4299	8.50355	25.1266	21.8253	26.3107	17.911	17.1027	16.3956	1.42508
1117	Xl.1382.1.A1_at	Transcribed locus		TC295564	BG579342	0.0203119	0.71424	1.58611	1.65595	1.90605	2.09412	1.88952	2.60599	1.95369	1.54248	1.87933	1.22586
1118	Xl.19136.1.S1_at	enhancer of zeste	THC2467172 THC2480461	TC274561	AW766688	0.0203276	0.714179	33.3621	35.1487	29.7622	33.1664	43.2192	43.3917	37.4393	33.0508	33.141	1.1558
1119	Xl.10538.1.A1_at	Transcribed locus, moderately similar to NP_005725.2 homeodomain interacting protein kinase 3 [Homo sapiens]	THC2470358	TC279357	BJ046752	0.0203595	0.714055	12.2821	12.413	11.573	26.2287	31.6588	25.7072	17.0968	23.91	18.5509	1.40359
1120	Xl.23835.1.A1_s_at	Transcribed locus		TC270856	BJ081027	0.0203638	0.714038	11.8472	11.9184	13.6203	126.168	31.7264	27.3531	42.2026	38.2814	36.3129	1.58606
1121	Xl.25660.2.S1_at	ornithine aminotransferase (gyrate atrophy)	THC2465495 THC2625135	TC287755	BF610759	0.0204644	0.713648	4.98546	9.29079	3.68562	33.0073	4.13956	4.35644	11.0314	4.17801	4.92984	2.06081
1122	Xl.700.1.S1_at	Toll/IL-1 receptor binding protein MyD88	THC2469538	TC261972	AF294272.1	0.0204696	0.713628	1.91366	2.07612	1.73693	2.35603	2.11074	2.62151	2.06975	1.54513	1.79628	1.30994
1123	Xl.24319.1.A1_at	Hypothetical LOC494829		TC258636	BQ731371	0.0205976	0.713134	18.866	17.0142	15.4837	37.7944	46.0352	27.4915	21.0952	33.4458	22.0569	1.45332
1124	Xl.9732.1.A1_at	hypothetical LOC495274	THC2472196	TC292471	BG161836	0.0206194	0.71305	2.07556	1.30816	1.47081	4.1211	2.23821	6.07074	3.03622	1.98237	3.24259	1.50463
1125	Xl.8955.1.A1_at	MGC83969 protein		TC272990	BJ055861	0.0206715	0.71285	56.8682	54.1156	40.2546	99.411	50.5684	133.669	84.4778	50.9462	62.1977	1.43531
1126	Xl.24303.1.A1_at			TC285956	CB198706	0.0208958	0.711991	10.1589	10.7442	10.6826	55.1931	41.7886	71.0084	32.1401	38.9884	33.7724	1.60142
1127	Xl.14249.1.S1_at	Transcribed locus		TC281509	BM191504	0.0209329	0.71185	2.56165	2.74641	1.60478	4.93455	2.61086	3.34582	2.62319	2.64038	2.88364	1.33681
1128	Xl.22388.1.S1_at	hypothetical LOC494701	THC2523414	TC258968	BF231607	0.0209622	0.711738	9.98002	7.36379	8.90516	13.1926	13.0879	17.3479	6.52533	12.866	9.01821	1.53569
1129	Xl.22629.1.S1_at	Transcribed locus, moderately similar to XP_426534.1 similar to family with sequence similarity 26, member B [Gallus gallus]		TC279487	AW782860	0.0210277	0.711489	1.28619	1.3262	1.35307	1.68725	1.36196	1.81248	1.29034	1.32	1.57129	1.16263
1130	Xl.1502.1.S1_at	mesenchyme homeobox 2	THC2470587 THC2612695	TC265716	BC044705.1	0.0210368	0.711455	1.46199	1.26653	1.03697	3.03236	3.46967	3.49231	2.109	2.48967	2.43867	1.42019
1131	Xl.8805.1.S1_at	ribosomal protein	THC2465539 THC2513109	TC287314	CB564916	0.0210904	0.711251	778.672	753.34	692.615	853.779	874.668	965.787	641.94	578.605	536.282	1.53358
1132	Xl.19381.2.S1_at	hypothetical protein MGC64368		TC290034	BQ385095	0.021146	0.711041	0.980939	1.27848	1.09952	1.35062	1.50961	3.56026	1.92953	1.32795	1.40067	1.37834
1133	Xl.13333.1.A1_s_at	Transcribed locus		TC289412	BJ092279	0.0212122	0.710791	4.80968	2.37108	6.9108	10.1105	2.41371	11.749	3.69372	2.87423	2.67757	2.62541
1134	Xl.24384.2.S1_at	Hypothetical protein MGC68674	NP1212903 THC2468092 THC2471234 THC2485476	TC288369	BI314483	0.0212174	0.710771	28.1236	23.4187	22.3103	56.3727	25.0799	13.5567	26.7764	27.5733	26.8702	1.16978
1135	Xl.11940.1.A1_at	MGC83390 protein	THC2608251	TC263060	BJ092633	0.0213502	0.710271	2.43203	2.71219	3.87096	1.44366	3.19932	7.86463	2.33938	2.43797	2.8639	1.63685
1136	Xl.12281.1.S1_at	hypothetical protein LOC443676		TC287716	BG162103	0.0214702	0.709821	1.18941	0.934557	2.00263	1.56885	1.31315	3.64998	1.19301	1.10502	1.19883	1.86796
1137	Xl.21852.1.S1_at	Hypothetical protein MGC64423	THC2492347	TC287868	AF033312.1	0.0215012	0.709705	2.71401	3.40327	2.19691	4.7432	4.0626	11.7759	5.13599	4.93254	4.65992	1.39741
1138	Xl.15152.1.A1_at	hypothetical protein MGC83473		TC279617	BJ078127	0.0215132	0.70966	48.5952	49.6743	39.9277	58.4547	73.0279	48.0594	46.9422	54.7133	49.0725	1.19117
1139	Xl.17406.1.S1_at	Transcribed locus			BM929026	0.0215203	0.709634	1.09598	1.12839	1.24819	4.32774	2.76232	1.50536	2.40436	1.7595	1.9133	1.41438
1140	Xl.17394.1.S2_at	TRH4 protein	THC2466947	TC291143	CA788877	0.0215249	0.709617	1.49968	0.912489	0.875116	2.20362	1.4354	3.61285	2.01499	1.57228	1.33823	1.47231
1141	Xl.13115.1.S1_at	glutathione s-transferase		TC261007	AF525020.1	0.0216157	0.709278	68.6514	79.3885	30.1002	563.056	399.332	282.794	261.847	243.965	249.406	1.64877
1142	Xl.15390.1.A1_at	MGC81998 protein	THC2465026 THC2466074 THC2472820 THC2480698	TC288845	BM191220	0.0216897	0.709003	2.87142	4.10912	4.97577	4.47067	8.06072	4.40879	2.74553	3.42375	2.87835	1.87233
1143	Xl.1949.1.A1_at	hypothetical protein MGC81053	THC2462490	TC263132	BJ088532	0.0217232	0.708878	12.4689	10.5985	11.353	12.4872	7.33234	33.6906	5.26846	13.9366	10.3629	1.80974
1144	Xl.14984.1.A1_at	Transcribed locus, weakly similar to XP_417816.1 similar to dJ1174N9.1 (novel protein with IBR domain) [Gallus gallus]		TC278388	BQ385240	0.0217813	0.708662	4.20399	2.9772	2.73228	2.57865	3.01311	12.9628	4.64046	4.9963	4.27215	1.33401
1145	Xl.6570.1.S1_at	similar to FUS interacting protein (serine-arginine rich) 1	THC2468077 THC2481780	TC260978	BC046695.1	0.0218518	0.708402	1.72817	1.13196	1.40915	1.87738	1.31807	2.50142	1.11727	1.17946	1.40289	1.53985
1146	Xl.4665.1.A1_at	MGC84252 protein	THC2467128	TC276100	BJ045701	0.0219169	0.708161	1.3895	1.16001	0.944742	1.61204	1.47824	3.60021	1.93356	1.48377	1.53853	1.35001
1147	Xl.13595.1.A1_at	Transcribed locus		TC293245	BJ089412	0.0220007	0.707852	1.20912	1.4592	0.878497	2.09601	2.04172	1.81163	1.56823	1.55853	1.39767	1.31494
1148	Xl.10973.1.A1_at	Transcribed locus, weakly similar to XP_512864.1 similar to zinc finger protein 615 [Pan troglodytes]		TC273853	BE026517	0.0220484	0.707677	0.805886	0.988648	0.75515	2.10773	3.2176	1.96411	1.58928	1.87033	1.62171	1.43455
1149	Xl.21471.1.A1_at	wnt-1 related (wnt-7c), wingless-type MMTV integration site family		NP279154	L07535.1	0.022085	0.707542	1.29718	1.5232	2.28311	2.18168	3.38577	4.8838	2.93062	2.19823	2.18189	1.42958
1150	Xl.7365.1.S1_at	oocyte membrane protein	THC2493244	TC288725	AB026995.1	0.0225122	0.705985	14.3255	14.3497	15.4135	28.0362	20.9908	30.4381	18.6244	23.0222	20.7021	1.27452
1151	Xl.13443.1.A1_at	Transcribed locus		TC268443	BJ078438	0.0225478	0.705856	2.00254	1.53793	0.92321	2.58282	3.18891	2.88054	1.24275	2.39724	1.59988	1.65124
1152	Xl.266.2.S1_a_at	homeobox protein Hox A11	THC2471950	NP375191	AJ319668.1	0.0225887	0.705708	1.3463	1.46096	1.29951	1.73404	1.24496	1.70297	1.44977	1.29381	1.42466	1.12325
1153	Xl.21414.1.A1_at	hypothetical protein LOC432253		TC285191	BG160919	0.0226505	0.705485	17.8852	18.1968	16.998	27.8801	27.847	35.139	26.1821	24.7464	21.8114	1.24919
1154	Xl.14810.2.A1_a_at	Transcribed locus			BM179523	0.0227984	0.704952	46.0241	35.1972	42.2073	39.6549	59.6153	71.1303	22.8551	35.2269	23.8281	2.08033
1155	Xl.23488.1.A1_at	MGC80096 protein		TC288418	BJ085194	0.0228147	0.704894	3.37589	5.72476	5.1527	12.6903	12.9184	14.3125	9.59688	9.11613	9.19874	1.43027
1156	Xl.23829.1.S1_at	hypothetical LOC495438	THC2482342 THC2600963	TC272092	AW199421	0.0228233	0.704863	2.34178	3.44151	2.81201	0.796305	10.856	1.44023	1.56884	0.983619	1.27699	3.41891
1157	Xl.2400.1.A1_at	Transcribed locus		TC284481	BG023155	0.0228318	0.704832	1.31165	1.26801	1.28999	1.67286	1.3119	1.18106	1.14463	1.23023	1.20669	1.16313
1158	Xl.13872.1.A1_x_at	Transcribed locus, moderately similar to NP_003052.1 slit homolog 1 (Drosophila) [Homo sapiens]	THC2471879	TC277564	BJ076152	0.0229396	0.704446	2.55006	4.80189	2.46408	8.32509	26.9262	19.5402	7.00351	14.7928	9.64428	1.7427
1159	Xl.24227.1.A1_at	Transcribed locus		TC260287	BJ075912	0.0230804	0.703944	2.43559	2.56575	2.55652	2.74024	2.01937	4.74963	2.55742	2.69339	3.06028	1.14416
1160	Xl.8382.1.A1_at	hypothetical LOC494743		TC259608	BJ084304	0.0230906	0.703908	1.17923	1.58762	1.26156	2.03337	1.47188	1.5725	1.14219	1.26433	1.04269	1.47215
1161	Xl.1261.1.S1_at	nuclear/mitotic apparatus protein		TC290591	Y07624.1	0.0231979	0.703526	2.23834	2.38297	2.11894	1.21757	2.01576	5.09098	1.61486	1.64661	2.10807	1.55028
1162	Xl.25556.2.S1_at	Transcribed locus, strongly similar to NP_033292.2 selenophosphate synthetase 2 [Mus musculus]	THC2470102	TC288129	BI816968	0.0232472	0.703351	93.7595	94.5976	93.9284	116.994	93.4287	136.678	112.476	90.6403	96.6685	1.15783
1163	Xl.15031.2.A1_at	MGC81882 protein	THC2462910	TC265150	BJ084247	0.0232539	0.703328	22.251	16.8435	14.6677	25.5952	31.635	39.4499	24.7341	26.6467	22.2188	1.3136
1164	Xl.16626.1.A1_a_at	MGC81012 protein		TC258824	BJ091229	0.0232604	0.703305	1.83484	1.3636	1.42594	4.73416	3.07544	1.67452	2.30291	2.67659	2.06295	1.34671
1165	Xl.8266.1.S1_at	ribonucleotide reductase M2	THC2465430	TC287526	BC047975.1	0.0232659	0.703285	2.0477	2.35418	1.56084	2.35204	3.31528	2.5918	1.99652	2.32415	2.11664	1.28301
1166	Xl.13766.1.A1_at	Transcribed locus		TC268194	BJ075930	0.0234061	0.70279	5.06595	4.034	6.28964	13.8163	17.6528	11.5598	12.7309	3.71113	6.80744	1.85075
1167	Xl.17442.1.A1_at	procollagen C-endopeptidase enhancer 2	THC2461928	TC290760	BJ090152	0.0234219	0.702734	1.66363	1.78747	1.27455	1.30834	2.57047	2.09498	1.33339	1.41939	1.59161	1.37506
1168	Xl.21583.1.S1_at	kinesin-like protein	NP333767 THC2736421	NP386635	AJ297516.2	0.023467	0.702575	2.88529	2.79814	2.14874	3.77366	12.7447	11.4452	2.84794	8.42651	3.63118	1.87604
1169	Xl.3882.1.A1_at	Transcribed locus, strongly similar to XP_421689.1 similar to TBP-associated factor 172 (TAF-172) (TAF(II)170) [Gallus gallus]		TC275437	BF232418	0.023541	0.702315	5.34964	2.624	1.40948	8.7454	3.741	11.0608	3.77662	5.99538	3.74327	1.74226
1170	Xl.15201.1.A1_at	Transcribed locus, moderately similar to NP_954993.1 thrombospondin, type I, domain containing 3 [Homo sapiens]		TC278051	BM180612	0.0235967	0.702119	2.12617	1.64189	2.05896	3.15771	2.50084	3.88018	1.78778	2.91829	2.19853	1.3815
1171	Xl.2544.1.S1_at	hypothetical LOC495474	THC2468619	TC275943	CA791963	0.0236457	0.701948	71.2313	74.8437	54.5538	118.602	70.5851	92.365	83.077	72.4212	73.4489	1.22977
1172	Xl.19745.1.S1_at	hypothetical protein MGC53517	THC2461587 THC2518873	TC261302	BC051239.1	0.0236542	0.701918	11.3048	11.9014	10.4006	13.8468	15.1084	22.7324	8.1979	15.6055	11.4737	1.46519
1173	Xl.14754.1.A1_at	Transcribed locus			BM179290	0.0238328	0.701294	2.33853	1.83332	1.65874	1.59404	2.58593	3.35243	1.50953	1.6721	1.43429	1.63183
1174	Xl.2392.1.S1_at	protein tyrosine phosphatase, receptor type, C	THC2468590	TC279074	CD325011	0.0238469	0.701245	0.616803	0.674584	0.590001	2.29537	8.55586	17.8854	7.57667	3.91698	3.98824	1.85614
1175	Xl.4461.1.A1_at	LIM domain binding 1	THC2462946 THC2483166	TC261071	BC044043.1	0.0238581	0.701206	57.0888	53.3248	44.107	142.36	153.254	235.392	105.858	139.222	110.727	1.4924
1176	Xl.3631.2.A1_at	hypothetical protein MGC80064	THC2462116 THC2493347	TC262441	BE678817	0.0240019	0.700707	18.2633	20.4566	14.4727	48.5123	45.3739	40.8137	33.9317	33.5133	29.6159	1.38778
1177	Xl.13490.1.A1_at	Transcribed locus		TC283975	BJ051944	0.0240158	0.700658	2.01826	1.94313	1.45664	3.40533	2.83653	2.00997	1.66046	2.46871	2.01692	1.34261
1178	Xl.24509.1.A1_at	Transcribed locus, moderately similar to NP_990675.1 heme oxygenase [Gallus gallus]	THC2468207 THC2694441	TC285513	BJ078115	0.0240733	0.700459	6.52292	6.72654	8.46752	14.9676	24.6697	62.4368	26.2826	19.8415	18.4502	1.58072
1179	Xl.16782.1.A1_at	hypothetical LOC494765			BG346112	0.0240908	0.700399	3.9175	5.83837	4.72985	12.5407	21.7163	56.8549	20.6896	16.0692	19.6465	1.61531
1180	Xl.1449.1.A1_at	Transcribed locus		TC285749	BJ046348	0.0241749	0.700108	27.9838	24.1418	18.9046	64.1039	35.4956	28.9439	25.4902	37.3395	31.9802	1.3558
1181	Xl.9052.1.A1_at	Transcribed locus, weakly similar to NP_612449.1 vasorin [Homo sapiens]		TC280659	BJ092583	0.0242748	0.699764	2.92942	1.72636	2.20954	19.1033	21.8283	16.4639	4.25885	16.0186	8.90059	1.96708
1182	Xl.906.1.S1_at	guanylyl cyclase-1	THC2461611	TC267163	AB025111.1	0.0243129	0.699633	1.44349	2.20668	2.55617	2.52184	2.86458	3.34076	1.89405	1.68172	1.48364	1.72494
1183	Xl.16069.1.A1_at	Transcribed locus, moderately similar to XP_422256.1 similar to syntaxin 6 [Gallus gallus]		TC263432	BJ046199	0.0244292	0.699234	5.89481	4.14181	4.6395	3.86775	2.44814	14.067	3.93275	2.47229	3.87249	1.98324
1184	Xl.3668.2.S1_at	XLCL2		TC274832	BJ092035	0.0244556	0.699144	7.76709	10.8588	9.40266	40.9261	38.5428	55.2022	25.931	31.1051	29.7499	1.55176
1185	Xl.4833.1.A1_at	Transcribed locus, moderately similar to NP_038659.1 pyruvate kinase liver and red blood cell [Mus musculus]		TC275972	BG893330	0.024518	0.698931	63.626	55.0743	51.1457	113.407	99.587	139.158	86.4488	95.8049	86.2511	1.31153
1186	Xl.185.1.S1_at	integrin alphaV subunit	THC2461191 THC2580720	TC278323	U92006.1	0.0247127	0.698267	1.53714	1.8911	1.67436	6.08551	17.9634	5.31284	7.53972	4.8876	5.6054	1.62825
1187	Xl.7920.1.S1_at	vacuolar protein sorting 4B (yeast)	THC2466569	TC288260	BG016481	0.0247562	0.69812	1.26745	2.22505	1.58141	2.48131	2.00287	4.86949	2.27085	2.13384	2.52216	1.35035
1188	Xl.7553.1.S1_at	Protease (prosome, macropain) 26S subunit, ATPase 1	THC2463387	TC272631	BJ056751	0.0247687	0.698077	7.11124	9.48561	5.15704	23.9999	27.5723	3.52967	14.6106	13.3021	9.91016	1.45684
1189	Xl.15049.1.A1_at	Transcribed locus		TC274122	BJ100366	0.0247689	0.698077	3.90568	3.96352	2.05443	2.25953	2.91486	10.1424	3.69813	2.34782	3.03222	1.68722
1190	Xl.312.1.S2_at	tyrosine 3-monooxygenase/tryptophan 5-monooxygenase activation protein, epsilon polypeptide	THC2465656 THC2486129	TC260790	BC045025.1	0.0247698	0.698074	141.323	155.108	116.129	236.411	223.19	271.927	172.136	190.324	209.691	1.27856
1191	Xl.9998.2.S1_a_at	hypothetical protein LOC414512	THC2602264	TC289139	BJ090211	0.0248059	0.697951	22.5998	27.9602	19.827	313.996	368.473	274.188	214.424	159.526	184.997	1.71153
1192	Xl.2030.1.A1_at	Transcribed locus		TC294802	BQ386129	0.0248455	0.697817	1.49947	1.26145	1.60642	4.37175	3.78044	8.95042	3.89804	3.6467	3.90973	1.49309
1193	Xl.6309.1.A1_at	Transcribed locus		TC260262	AW632866	0.0248754	0.697716	2.77177	1.62288	1.54519	3.92374	3.40204	3.25899	2.4951	2.78298	2.20127	1.4152
1194	Xl.18551.1.A1_at	Transcribed locus		TC293684	BI441764	0.0248846	0.697685	1.17852	1.03942	1.2479	1.98211	3.68777	10.5552	3.83432	3.40437	3.30736	1.5385
1195	Xl.17825.1.A1_at	MGC84788 protein	THC2462955 THC2603625	TC292066	BG811695	0.0249508	0.697461	33.6813	27.4617	28.7128	31.1311	38.116	42.8285	33.1685	32.8585	28.1896	1.18955
1196	Xl.25094.1.A1_at	Transcribed locus, weakly similar to XP_536857.1 plasminogen activator inhibitor type 1 [Canis familiaris]		TC280921	CB756550	0.0249655	0.697411	0.896444	1.12178	1.08561	28.6757	29.9053	39.9488	15.2608	22.2001	18.0392	1.77531
1197	Xl.1097.1.S1_x_at	myosin heavy chain alpha-isoform		TC271686	S74057.1	0.0249768	0.697373	1.77754	2.46647	1.45914	3.31015	2.16222	2.85192	1.90886	1.82824	2.219	1.39761
1198	Xl.25993.1.S1_at	MGC84072 protein		TC272434	BI447686	0.0250129	0.697252	1.79669	2.68539	1.79792	10.0858	12.3471	7.7534	8.63094	3.6297	5.03944	1.74486
1199	Xl.5845.1.A1_at	Histocompatibility 13	THC2469411	TC261504	BJ075766	0.025058	0.6971	17.9126	17.0657	16.5587	60.9643	62.2027	54.7156	38.9454	43.4648	39.4575	1.45964
1200	Xl.24048.1.S1_at			TC260022	AW199486	0.0253381	0.696161	1.52214	2.06848	1.43369	2.34883	2.95566	2.10134	1.55009	2.08939	1.94961	1.32505
1201	Xl.3365.1.A1_at	Transcribed locus, moderately similar to XP_511360.1 similar to Ras-related protein Rab-34 (Rab-39) (Ras-related protein Rah) [Pan troglodytes]		TC272748	BJ079872	0.0253585	0.696093	1.77939	1.51574	2.12809	4.63499	2.24023	3.92887	2.74533	2.99886	2.44733	1.31894
1202	Xl.4690.1.A1_at	histidyl-tRNA synthetase 2	THC2461223	TC262889	BG555873	0.0253596	0.696089	3.66919	1.99224	1.13742	8.19833	2.71477	1.44887	1.69017	2.32998	1.80737	2.12131
1203	Xl.21668.1.A1_at	Transcribed locus, moderately similar to XP_534117.1 similar to human gene expressed in odontoblast protein [Canis familiaris]		TC280286	BM191786	0.0254389	0.695824	1.28608	1.03736	1.53316	1.43857	1.89294	4.61114	2.32978	1.58319	1.826	1.38399
1204	Xl.4181.1.S1_at	X-ray repair complementing defective repair in Chinese hamster cells 5 (double-strand-break rejoining; Ku autoantigen, 80kDa)	THC2526606	TC262739	BE678877	0.0255249	0.695538	18.7393	17.1596	12.7765	40.4332	41.9671	56.1701	33.2831	34.9067	29.4781	1.41879
1205	Xl.318.1.S1_at	gremlin	THC2468932	TC294898	AF045798.1	0.0255413	0.695484	0.845655	1.03206	2.29289	32.7994	27.7242	46.0962	16.3133	24.8604	19.0523	1.77033
1206	Xl.3647.1.S2_at	CCAAT box transcription factor p122 subunit		TC287156	U07155.1	0.0255861	0.695335	20.739	17.6014	16.757	34.8597	31.297	27.5173	22.703	27.8659	23.7615	1.26024
1207	Xl.11463.3.S1_a_at	MGC80878 protein		TC280799	BU917037	0.025689	0.694994	0.457384	1.8303	1.44926	16.9325	11.8277	27.5787	7.98224	13.0999	11.1694	1.74686
1208	Xl.14089.1.S1_at	Transcribed locus		TC280834	BJ079201	0.0257826	0.694685	2.03261	1.63564	1.31512	1.37771	1.142	3.98552	1.43827	1.32272	1.35807	1.5793
1209	Xl.5703.1.S1_at	Hypothetical protein MGC64282	THC2552303	TC287482	AI031173	0.02586	0.69443	709.55	666.452	676.053	773.803	710.575	855.926	657.694	756.461	704.534	1.1046
1210	Xl.877.1.S1_at	retinoid X receptor, alpha	THC2465878 THC2647232	TC266729	L11446.1	0.0258876	0.694339	1.33513	1.13132	1.44798	2.54875	4.22337	2.77383	2.61554	2.3335	1.94086	1.3855
1211	Xl.16126.1.A1_at	Transcribed locus		TC266482	BJ085816	0.0258925	0.694323	3.70878	3.11015	3.56352	13.1806	14.0842	22.9207	5.20391	15.1116	6.18669	1.89363
1212	Xl.23830.2.A1_at	MGC84052 protein	THC2469533 THC2538578	TC272391	BJ090354	0.0259381	0.694173	63.4734	46.2956	54.3676	190.662	29.028	35.5585	24.0813	14.9364	16.358	4.60939
1213	Xl.18969.1.A1_at	Transcribed locus			BI448805	0.026093	0.693665	1.5181	1.19003	1.28783	1.10591	1.27877	2.39092	1.106	1.25755	1.26457	1.31627
1214	Xl.13259.1.A1_at	Transcribed locus		TC271015	BJ051191	0.0261569	0.693456	2.44004	1.71486	1.5683	3.20877	11.7035	4.40142	3.40201	5.34204	3.93678	1.52306
1215	Xl.24733.3.A1_at	MGC78962 protein		TC294002	BJ086445	0.0263242	0.69291	1.01774	0.928477	1.10536	1.16096	0.971764	1.3062	0.93296	0.928818	0.915177	1.23838
1216	Xl.18910.1.A1_at	Transcribed locus		TC258888	BI443065	0.0264439	0.692521	3.37209	3.74935	0.996803	1.98586	6.83014	8.73538	4.50643	1.98239	2.91364	1.86668
1217	Xl.15409.1.S1_at	MGC80705 protein		TC277011	BJ055008	0.0268132	0.69133	3.50592	3.11048	2.23273	4.81556	3.34724	5.30183	3.48469	3.83561	3.06205	1.29688
1218	Xl.3144.1.S1_at	Transcribed locus, weakly similar to NP_620181.1 Metallothionein [Rattus norvegicus]		TC288860	BG021170	0.0271116	0.690374	4.06476	3.05924	4.03337	35.7313	39.3147	34.6675	20.7798	23.9661	22.111	1.64102
1219	Xl.4904.1.S1_at	Transcribed locus, weakly similar to NP_004562.2 PBX/knotted 1 homeobox 1 [Homo sapiens]		TC266100	BE505989	0.0273322	0.689673	10.213	14.6829	9.66729	35.5558	25.8719	37.1027	25.0754	23.7742	20.4817	1.42115
1220	Xl.24308.1.A1_at	Transcribed locus		TC271763	BG730719	0.0273477	0.689624	11.9559	10.7399	9.74432	40.3565	46.741	36.5574	24.741	31.43	27.0369	1.4861
1221	Xl.15703.1.A1_at	hypothetical LOC495415		TC276540	BJ045643	0.0274608	0.689266	1.07311	1.17118	1.29042	21.3994	23.3467	37.4477	15.6232	16.8842	15.7086	1.7047
1222	Xl.843.1.S1_x_at	magainin II copy E		TC288798	CB563702	0.0274827	0.689197	3.10684	2.53105	2.57913	5.15454	2.99607	2.72347	1.7738	1.60921	1.66197	2.15543
1223	Xl.1265.1.S1_at	maternal transcription factor	THC2466987	TC288659	BG022051	0.0275629	0.688943	0.829706	0.892765	1.61817	4.21977	3.46157	9.09418	3.9374	3.46767	3.42629	1.54879
1224	Xl.6725.1.A1_at	Transcribed locus, moderately similar to NP_640339.3 chromosome 9 open reading frame 97 [Homo sapiens]	THC2466445	TC277132	BG019704	0.0275901	0.688858	2.89792	3.34244	4.77295	8.27657	3.82797	3.30941	3.85566	3.64423	3.7151	1.37441
1225	Xl.10922.1.A1_at	Transcribed locus, strongly similar to NP_002835.2 protein tyrosine phosphatase, receptor type, K [Homo sapiens]	THC2753387	TC277667	BE491045	0.0277379	0.688393	9.74145	9.88262	8.62642	14.9413	25.5226	35.4889	19.7652	16.3597	18.7385	1.3844
1226	Xl.13289.1.S1_at	Transcribed locus, moderately similar to XP_534019.1 similar to cGMP-stimulated cyclic nucleotide phosphodiesterase [Canis familiaris]			BJ067538	0.0277607	0.688321	1.29338	0.972939	1.2453	1.93452	7.27667	1.85952	2.54924	2.86276	2.29497	1.43645
1227	Xl.12104.1.S1_at	hypothetical protein MGC64401 /// non-muscle tropomyosin	THC2526622 THC2562678	TC288861	CB565012	0.0277651	0.688307	1.463	2.01007	1.65318	3.81702	4.11958	7.69097	2.49698	4.36274	3.54189	1.50242
1228	Xl.9739.1.S1_at	MGC84316 protein	THC2467535 THC2478779	TC276642	BG162540	0.0277787	0.688265	1.43995	3.74222	1.90803	11.3342	17.1466	7.86704	8.63833	8.51746	5.22257	1.62424
1229	Xl.345.1.S1_at	aldehyde dehydrogenase class 1		TC289196	AB016717.1	0.0277829	0.688252	0.873345	0.847576	0.857556	2.26287	2.42234	9.77412	3.57449	2.76582	2.88649	1.5671
1230	Xl.19975.1.S1_at	hypothetical LOC494651		TC277815	AW148092	0.0277955	0.688212	33.779	28.7684	19.0831	60.4921	53.1836	122.628	55.7038	58.6641	52.1269	1.41928
1231	Xl.22869.1.A1_at	Transcribed locus		TC282534	BJ075997	0.0278223	0.688128	1.02652	1.16137	1.12565	1.09508	1.38886	2.83381	1.43125	1.61359	1.28984	1.22679
1232	Xl.1148.1.S1_at	c-ets-1a proto-oncogene	THC2476399 THC2609333	TC289441	BU909088	0.0278461	0.688054	1.42585	1.26354	1.52097	2.15518	1.43971	1.31709	1.23194	1.44985	1.25994	1.24615
1233	Xl.7478.1.S1_at	MGC80562 protein	THC2470150	TC288036	BC052220.1	0.027919	0.687826	13.5118	15.617	11.7671	22.3552	33.0371	28.3615	19.071	22.9016	21.9864	1.30949
1234	Xl.22924.1.A1_at	Transcribed locus, weakly similar to NP_036596.3 tolloid-like 1 [Homo sapiens]		TC295262	BJ098791	0.0280286	0.687484	4.58602	3.62241	4.10612	10.8484	10.6927	11.6594	3.06401	10.3081	3.75683	1.93827
1235	Xl.18947.1.S1_at	MGC85474 protein	THC2467775 THC2510256	TC289469	BJ045951	0.0282123	0.686912	4.45877	6.36395	5.52033	11.4906	14.8972	10.971	9.19215	10.3724	7.88819	1.36084
1236	Xl.3642.2.S1_at	Transcribed locus, weakly similar to XP_518767.1 similar to KIAA1244 [Pan troglodytes]		TC261337	BG018124	0.0282152	0.686903	14.6682	14.575	11.5379	51.3658	72.1734	103.194	49.433	45.5911	51.5025	1.54738
1237	Xl.4443.1.A1_at	hypothetical protein MGC81078	THC2469637 THC2486917	TC276223	BM261698	0.028235	0.686842	2.10862	3.8509	3.48172	3.60353	2.64914	8.67025	3.45184	3.40592	4.10468	1.36128
1238	Xl.26347.1.A1_at	Transcribed locus		TC281288	CD329507	0.0283563	0.686466	1.24158	2.37541	3.85337	1.11887	5.56601	6.19356	1.48452	1.43269	1.18129	3.14223
1239	Xl.3214.1.S1_at	hypothetical protein LOC398554	THC2468626 THC2479335 THC2490732 THC2657499	TC278408	BC046721.1	0.028365	0.686439	23.3895	18.2142	20.5868	36.6908	32.2121	35.4379	28.8941	30.0299	24.6649	1.24826
1240	Xl.7856.1.S1_a_at	Riddle 4		TC291700	AF465788.1	0.0283676	0.686431	1.27255	1.12734	1.04767	1.26691	1.24707	1.5673	1.20163	1.15327	1.00084	1.21621
1241	Xl.16382.1.A1_at	G protein pathway suppressor 2		TC275370	BJ043695	0.0284188	0.686273	4.26573	4.2814	6.33327	15.2226	6.88307	7.0427	8.7093	6.41513	5.68546	1.4007
1242	Xl.11624.1.S1_at	Hypothetical LOC495227		TC275170	AW199545	0.0284622	0.686139	2.0128	1.48672	1.84632	2.57026	1.59371	2.26292	1.60914	1.56825	1.59442	1.34684
1243	Xl.12709.1.A1_at	Transcribed locus		TC294360	BJ089782	0.028662	0.685524	1.34168	1.18561	1.08474	1.56166	1.27993	1.40293	1.13303	1.11987	0.976891	1.31418
1244	Xl.5421.1.S1_at	similar to 5'-nucleotidase, cytosolic III	THC2466091 THC2493569	TC262195	BC046729.1	0.0286992	0.68541	3.52735	5.455	2.59522	42.6334	27.9145	69.0873	29.9747	29.3084	25.1461	1.65387
1245	Xl.9998.2.S1_at	hypothetical protein LOC414512	THC2602264	TC289139	BJ090211	0.0287942	0.685119	10.8188	10.2623	8.27998	112.461	120.633	45.536	61.5158	56.2346	54.0248	1.62206
1246	Xl.4185.1.A1_at	Transcribed locus, strongly similar to XP_417120.1 similar to PABP1-dependent poly A-specific ribonuclease subunit PAN3; PABP-dependent poly(A) nuclease 3 [Gallus gallus]	THC2477028 THC2601628	TC264422	BF024840	0.0288658	0.6849	2.39241	1.81533	2.21789	3.73081	1.91043	2.11338	1.98751	2.1252	1.80405	1.31062
1247	Xl.21570.1.S1_at	collagen alpha1(III)		NP317876	AF170319.1	0.0288791	0.68486	2.41371	3.06791	2.47204	36.9805	42.266	35.5608	18.294	28.7487	19.9688	1.71325
1248	Xl.5399.1.A1_at	Transcribed locus		TC273033	BE575713	0.0288867	0.684836	2.14488	2.09635	2.442	3.51717	2.41245	3.67475	2.90461	1.65528	2.3229	1.39542
1249	Xl.773.1.S1_at	Gli-Kruppel zinc-finger protein NKL isoform a		TC266272	AF249341.1	0.0289556	0.684626	9.8839	10.3706	7.495	27.4303	22.1916	14.434	5.17427	19.1755	11.1662	1.80358
1250	Xl.21471.1.S1_at	wnt-1 related (wnt-7c), wingless-type MMTV integration site family		NP279154	L07535.1	0.0289726	0.684575	2.79137	3.50651	3.94244	4.31578	3.49148	4.87586	2.96794	3.04461	2.73615	1.44972
1251	Xl.22149.1.S1_at	MGC80950 protein	THC2465165 THC2502137 THC2543787	TC273744	BF232346	0.0289789	0.684555	79.2777	72.7759	55.8579	208.044	169.882	213.782	148.494	140.489	135.523	1.39388
1252	Xl.1588.1.S1_at	transcription factor Sox10		TC265339	AY149116.1	0.0289902	0.684521	0.904935	0.876362	0.767409	2.03284	4.08536	3.09307	1.02898	2.63754	1.92619	1.64701
1253	Xl.8608.1.A1_at	glycoprotein M6A, myelin PLP-related membrane protein DM beta		TC259690	CD326032	0.0290103	0.68446	3.92729	12.5881	2.06403	11.4079	28.2529	1.52279	1.52153	3.6277	2.63186	5.29278
1254	Xl.2699.1.A1_at	Transcribed locus		TC291455	BG579253	0.0290131	0.684451	1.52391	1.83647	0.942457	3.48863	2.50978	2.20439	2.32813	1.90552	1.4975	1.43127
1255	Xl.24018.1.A1_at	CDNA clone IMAGE:5047900, partial cds		TC272062	BJ079794	0.0290283	0.684405	10.5927	13.4793	10.5606	26.511	26.7423	53.9897	26.2133	26.1208	23.4413	1.41527
1256	Xl.3947.1.A1_at	Transcribed locus, strongly similar to XP_238366.2 similar to ER degradation enhancing alpha mannosidase-like; A130059K23Rik [Rattus norvegicus]		TC279051	BF071898	0.029029	0.684403	1.0338	1.64285	1.599	3.55745	2.90338	4.68928	2.39587	2.98386	2.61836	1.3941
1257	Xl.21685.1.A1_at	utrophin, or dystrophin-related protein 1	THC2491224 THC2510090	TC272378	X99701.1	0.0290414	0.684365	6.04696	4.21877	6.03691	12.5727	3.16108	6.90556	3.82737	5.92175	3.80693	1.67006
1258	Xl.18889.1.A1_at	hypothetical protein LOC443594	THC2468439	TC272019	BM192081	0.0290936	0.684207	20.0517	24.6556	19.685	40.515	59.6101	43.7825	36.7049	39.2537	32.145	1.3312
1259	Xl.11399.1.S1_at	methyl-CpG binding domain protein 1		TC265985	BC043835.1	0.0291028	0.684178	2.00542	1.89649	1.93537	3.46341	3.45361	4.05655	3.1157	3.05547	2.3121	1.29355
1260	Xl.12041.1.A1_at	Transcribed locus		TC268671	BG370976	0.0291185	0.684131	1.99028	1.14403	1.86648	2.08589	1.83735	3.67969	1.14975	2.02857	1.50002	1.62513
1261	Xl.3940.1.S1_at			TC279593	BF071866	0.0291917	0.683909	11.4315	9.9883	8.99349	27.8992	25.3339	21.722	12.4157	22.255	16.7878	1.45661
1262	Xl.3057.2.S1_a_at	Transcribed locus, moderately similar to XP_416523.1 Zyxin [Gallus gallus]		TC289646	BU901475	0.029193	0.683905	4.84276	3.76339	3.87859	10.7302	10.21	5.32629	3.30565	8.18668	4.4735	1.64517
1263	Xl.15722.1.A1_at	Transcribed locus, weakly similar to XP_422634.1 similar to RIKEN cDNA 4933408N02 [Gallus gallus]		TC264731	BG021215	0.0292075	0.683861	3.49448	1.97224	5.51707	1.69268	1.40367	15.3895	2.64636	1.73427	1.85413	2.96496
1264	Xl.180.1.S1_at	XFD-11 protein	THC2492617	TC291355	AF116844.1	0.0292569	0.683711	0.815654	0.368688	0.409166	29.97	27.5714	18.5567	12.2183	16.9993	14.6303	1.7355
1265	Xl.6992.1.A1_at	hypothetical protein MGC81295		TC286584	BM180449	0.0292718	0.683666	2.42575	3.01299	1.94645	4.33432	4.21052	4.30119	3.55362	3.37812	3.11767	1.27829
1266	Xl.24294.1.S1_at	Transcribed locus, moderately similar to NP_004640.1 chromosome 21 open reading frame 33 [Homo sapiens]	THC2467935	TC285083	BJ098811	0.0293322	0.683483	3.59715	1.62829	3.43819	67.882	39.8333	196.578	67.1394	57.1091	53.1031	1.71577
1267	Xl.10257.1.A1_at				BF231649	0.0293707	0.683367	1.42162	1.51827	1.68994	2.10255	3.27	2.51739	2.49147	1.62198	1.8297	1.32757
1268	Xl.6733.2.A1_at	polymerase (RNA) III (DNA directed) polypeptide C (62kD)	THC2461951	TC262200	BJ085282	0.0293867	0.683319	8.89033	8.42792	9.46658	12.9623	14.4455	25.9569	16.2122	12.5721	11.3664	1.32911
1269	Xl.4634.1.S1_at	stathmin 1/oncoprotein 18	THC2486004	TC261292	BE678068	0.0294241	0.683206	13.4732	22.4687	14.2411	71.2227	81.8135	76.0582	52.9845	50.7233	48.1549	1.50856
1270	Xl.21618.1.S1_x_at	frog integumentary mucin B.1		NP1044463	M83821.1	0.0295194	0.682919	1.06825	0.95494	1.03153	1.21838	1.21878	1.09289	1.11306	0.921728	0.95906	1.1791
1271	Xl.24682.1.A1_at	Transcribed locus		TC297611	CB563566	0.0296002	0.682676	1.30393	1.38714	1.58993	1.4459	2.29891	2.022	1.02114	1.67867	1.42313	1.39871
1272	Xl.7882.1.A1_at	Transcribed locus		TC284896	AW198858	0.0296493	0.682529	2.59262	2.41588	1.56448	2.37789	2.0418	4.35852	2.0106	2.108	2.00575	1.43333
1273	Xl.6031.1.S1_at	MGC82783 protein		TC276077	BJ091873	0.0297198	0.682318	128.127	124.234	119.052	168.311	198.839	146.636	151.087	155.682	143.707	1.14054
1274	Xl.24175.1.A1_at	hypothetical protein MGC64570	THC2470176	TC289740	BJ097343	0.0297802	0.682137	14.2653	13.0357	14.9743	36.4407	40.3036	42.0298	27.816	32.7238	23.7923	1.40841
1275	Xl.2387.1.A1_at	Transcribed locus		TC269264	BG023069	0.0298844	0.681826	9.56219	8.13784	7.86489	21.1947	27.8401	40.8117	24.0751	20.2498	16.6085	1.4745
1276	Xl.3305.2.A1_at	hypothetical LOC494588	THC2470823	TC275266	BG016867	0.0299142	0.681737	4.02155	3.65014	1.66181	1.77451	1.4049	11.5193	2.10076	1.56335	1.83118	2.67478
1277	Xl.564.1.S1_at	synapsin IIa	THC2464056 THC2475641	NP277716	AF192752.1	0.0299331	0.68168	1.81039	1.37226	2.63055	3.25856	1.47796	3.82493	1.29757	1.18122	1.16244	2.35125
1278	Xl.23438.1.S1_s_at	scaffold attachment factor A		TC260787	BF024995	0.029952	0.681624	89.5352	104.863	82.7292	188.511	231.31	254.313	155.287	196.365	131.518	1.39523
1279	Xl.15117.1.S1_at	hypothetical protein LOC432234	THC2462050 THC2462675	TC258590	BE026103	0.0299798	0.681541	4.06554	4.69975	4.23922	7.46024	8.63713	8.79579	7.84367	3.38546	3.88904	1.64657
1280	Xl.968.1.S1_s_at	beta-transducin repeat containing /// beta-transducin repeat containing protein-3	THC2467110 THC2471864 THC2603430	TC275476	M98268.1	0.0300809	0.681241	6.78544	10.4416	3.84706	3.27846	13.3862	18.1262	5.16168	6.98921	4.82868	2.04899
1281	Xl.8631.1.A1_at	MGC80231 protein	THC2468064	TC289583	BQ398837	0.0301216	0.68112	3.29833	1.46102	3.09369	1.95067	8.58633	2.08743	0.967996	1.08678	1.42388	3.62911
1282	Xl.15575.1.A1_s_at	Transcribed locus, moderately similar to NP_990534.1 beta-1,4-galactosyltransferase [Gallus gallus]		TC291178	BJ055384	0.0301946	0.680903	15.9249	17.4078	18.9094	22.2189	26.9894	34.6272	19.695	24.539	24.0172	1.22834
1283	Xl.901.1.S1_s_at	MGC84465 protein		TC263506	D42060.1	0.0303879	0.680332	17.5051	54.0287	3.27595	40.4799	118.083	19.8733	4.36791	5.14831	4.82261	12.4443
1284	Xl.12889.1.A1_at	Transcribed locus		TC297386	BJ080704	0.030399	0.680299	1.63364	1.28412	1.30603	1.46615	0.997458	2.94907	0.964548	0.93934	0.956448	1.89232
1285	Xl.5614.1.S1_at	hypothetical protein MGC68646	THC2698926	TC290343	BE026933	0.0305867	0.679747	0.95803	1.12018	0.968262	1.16155	1.20834	1.11128	0.972599	1.05611	1.03268	1.13712
1286	Xl.16472.1.A1_at	Transcribed locus		TC268165	BG579572	0.0306014	0.679704	6.57596	6.38744	3.73716	50.2352	20.1575	15.2745	18.5986	19.9141	17.7518	1.52258
1287	Xl.8926.1.A1_at	Transcribed locus, moderately similar to XP_421184.1 UDP-N-acetyl-alpha-D-galactosamine:polypeptide N-acetylgalactosaminyltransferase-like 1 [Gallus gallus]		TC279474	BM192950	0.0306404	0.679589	2.88012	1.68177	1.61424	1.2154	7.30374	1.16106	1.23439	2.21564	2.04337	1.76215
1288	Xl.6594.1.A1_at	Transcribed locus, moderately similar to XP_422070.1 ribosomal protein L37a [Gallus gallus]	NP708851 THC2461361 THC2476127	TC264571	BJ044872	0.030729	0.67933	1.28959	1.365	1.70496	1.85863	1.58943	1.79025	1.34218	1.4194	1.3572	1.27181
1289	Xl.1154.1.S1_at	cellular retinoic acid binding protein 2	THC2464817 THC2468864	TC274894	S74933.1	0.0307574	0.679247	5.69203	8.5585	4.59729	15.1863	26.0303	3.7025	8.84699	12.5021	10.394	1.41508
1290	Xl.1100.1.S1_at	transcription factor XTCF-3b	THC2463852	TC261483	BI315137	0.0308678	0.678924	5.52067	9.93467	7.04933	36.2509	38.9917	54.0275	27.5269	26.2091	30.1066	1.54182
1291	Xl.25848.1.S1_at	signal subunit, signaling transmembrane co-receptor			AY278366.1	0.0310171	0.678489	1.29318	1.77611	1.33127	1.69653	1.57341	2.50216	1.6167	1.39191	1.19008	1.37474
1292	Xl.3309.1.A1_at	Transcribed locus, moderately similar to XP_418663.1 similar to Hypothetical protein zgc:85777 [Gallus gallus]		TC271833	CB755791	0.0310579	0.67837	4.78302	7.24469	3.40586	16.8492	10.5449	12.889	9.62374	10.8421	4.64278	1.60435
1293	Xl.14487.1.A1_at	Transcribed locus, moderately similar to NP_990037.1 Bcl-2-related ovarian killer protein [Gallus gallus]		TC281442	BJ091672	0.0311173	0.678198	1.73379	1.24348	1.01537	3.91199	2.10801	2.13996	2.35026	1.82612	1.81465	1.36203
1294	Xl.7479.1.A1_at	Transcribed locus, strongly similar to XP_527394.1 similar to GTP binding protein 2 [Pan troglodytes]		TC278567	BJ085979	0.0311739	0.678034	4.23189	3.98799	4.66271	12.035	10.7785	46.78	16.2176	15.8451	13.4868	1.52787
1295	Xl.3502.1.A1_at	hypothetical protein MGC82406	THC2465163 THC2468394 THC2516048	TC275017	BJ090023	0.0312435	0.677832	7.88551	8.03713	4.76242	15.2696	21.1118	8.21747	11.0087	11.6471	10.8037	1.33292
1296	Xl.11153.1.A1_at			TC292431	BJ057396	0.0312822	0.67772	4.54455	5.12821	3.9747	3.38572	6.92106	7.29797	2.95354	2.95789	2.90874	1.99596
1297	Xl.17907.1.A1_at	Transcribed locus		TC259713	BQ735473	0.0313676	0.677473	2.3114	4.61439	3.04569	8.59618	16.0965	12.4603	3.34898	9.77059	8.79654	1.69524
1298	Xl.17236.1.A1_at	Transcribed locus		TC265910	BM261967	0.0313692	0.677469	2.34962	1.785	1.44722	8.29156	2.59525	1.74268	2.89472	3.56645	2.81907	1.3609
1299	Xl.9587.1.A1_at	Mitotic phosphoprotein 67		TC290125	BJ047357	0.0314451	0.67725	0.965127	0.781114	0.683279	30.6636	8.35441	8.44518	10.7555	8.53436	9.13948	1.66951
1300	Xl.22029.2.S1_a_at	Transcribed locus, strongly similar to NP_055662.2 ubiquitin associated protein 2-like [Homo sapiens]	THC2469454	TC285192	AW636179	0.0315332	0.676996	2.52585	3.04959	1.73502	5.58146	2.57411	1.81382	2.00346	2.02699	1.73712	1.72852
1301	Xl.24891.1.A1_x_at	MGC83148 protein		TC278237	CB756600	0.0315957	0.676817	1.43741	1.87081	2.62737	6.22897	2.57672	3.57293	3.27886	2.32793	3.27981	1.39295
1302	Xl.21495.1.S1_at	spondin 1, (f-spondin) extracellular matrix protein	THC2468743	TC282103	L09123.1	0.0316649	0.676618	2.87765	1.43988	3.97757	2.65927	8.31649	2.4891	2.57125	2.51276	1.86173	1.93857
1303	Xl.14010.1.A1_at	Transcribed locus		TC288755	BJ078360	0.0316859	0.676558	17.3216	19.8126	12.9197	54.0285	80.0454	67.4236	38.6514	48.8155	48.6392	1.48045
1304	Xl.6290.1.A1_at	DEAD (Asp-Glu-Ala-Asp) box polypeptide 55	THC2465061	TC262543	BM261828	0.0317523	0.676367	21.6531	26.682	24.7874	37.1236	27.1801	24.3466	22.8543	20.521	17.4131	1.45834
1305	Xl.7983.1.S1_at	DUF140	THC2467931	TC261306	AB004794.2	0.0317706	0.676315	12.0171	11.9347	12.3645	22.1891	22.6582	25.434	19.382	19.6926	16.2548	1.27024
1306	Xl.13360.1.A1_at	MGC80882 protein	THC2467008	TC262253	CB560503	0.0317828	0.67628	3.18686	1.41761	1.32308	13.8901	16.0125	4.65471	5.54461	9.68263	5.64687	1.65551
1307	Xl.23253.1.S1_at	similar to forkhead box K1	NP091637 NP813911 THC2467652	TC276634	BC046369.1	0.0318114	0.676198	11.4208	12.4434	12.7477	40.2636	38.7239	51.6211	28.4679	32.1141	30.5665	1.43292
1308	Xl.25023.1.A1_at	similar to histone deacetylase 2	THC2469319 THC2620224	TC276665	CB756221	0.0318205	0.676172	23.8675	33.8015	23.6325	64.5541	51.8464	36.2834	38.6956	43.0318	36.4923	1.29153
1309	Xl.18880.1.A1_at	Transcribed locus, weakly similar to NP_079087.2 pre-mRNA cleavage factor I, 59 kDa subunit [Homo sapiens]		TC278372	BI447530	0.032079	0.675435	2.2391	1.8657	2.90835	2.4473	2.37096	4.6983	1.61243	2.38596	1.98596	1.59024
1310	Xl.5873.1.A1_at	Transcribed locus, moderately similar to XP_422097.1 similar to Protein disulfide isomerase A5 precursor (Protein disulfide isomerase-related protein) [Gallus gallus]		TC286241	BJ087935	0.0322856	0.674849	4.08451	4.9841	4.84811	34.1737	59.7072	45.994	28.1337	34.8818	22.2251	1.64094
1311	Xl.5273.1.S1_at	MGC83928 protein	THC2471354 THC2518158	TC289182	BI450333	0.0323006	0.674807	1.82841	1.38812	1.91089	1.46466	1.39951	3.63959	1.83208	1.40195	1.57659	1.35196
1312	Xl.13549.1.A1_at	Transcribed locus, weakly similar to XP_527378.1 similar to MAM domain containing glycosylphosphatidylinositol anchor 1; glycosyl-phosphatidyl-inositol-MAM [Pan troglodytes]		TC279662	BJ075702	0.0323886	0.674558	1.23575	1.41376	1.23923	1.59041	2.16221	1.4475	1.07165	1.57617	1.45068	1.26879
1313	Xl.13927.1.A1_at	Transcribed locus, moderately similar to XP_543181.1 similar to centromere protein J [Canis familiaris]	THC2464904 THC2621630	TC277769	BJ077635	0.0325279	0.674165	4.79504	6.44847	2.6276	13.8004	10.8763	16.116	12.2798	7.02405	5.58016	1.63931
1314	Xl.744.1.S1_s_at	similar to DEAD/H (Asp-Glu-Ala-Asp/His) box polypeptide 5 (RNA helicase, 68kDa) /// p68 RNA helicase	THC2465569 THC2488045 THC2570805	TC260344	BC047981.1	0.0326007	0.67396	142.912	146.919	128.215	155.503	179.106	155.543	129.889	155.454	140.272	1.15163
1315	Xl.25395.1.A1_at	Transcribed locus, weakly similar to XP_045581.7 5-azacytidine induced 1 [Homo sapiens]	THC2493610	TC264792	BJ077284	0.0326151	0.67392	12.7594	12.0099	12.8306	46.9127	42.997	46.7531	27.459	36.6686	29.813	1.45478
1316	Xl.25872.1.S1_at	Transcribed locus		TC280446	CB942111	0.0326863	0.67372	17.4494	26.2017	23.0471	89.899	119.26	141.501	61.0259	92.7958	72.102	1.55211
1317	Xl.13684.1.A1_at	Transcribed locus		TC293242	BJ082919	0.0327115	0.673649	3.96827	1.93167	2.13109	2.87974	1.96975	7.53502	1.86984	2.16769	2.30929	1.95129
1318	Xl.11200.1.A1_at	hypothetical LOC495017		TC265220	BJ056960	0.0327253	0.67361	3.87297	6.4711	3.70798	14.2538	10.0167	13.4801	2.65944	8.4768	10.3136	1.75995
1319	Xl.8232.2.S1_at	hypothetical protein LOC432318	THC2469842	TC259175	CA982569	0.0328463	0.673271	11.8518	13.1164	12.4678	30.7381	34.983	28.0371	19.5223	26.7847	22.3729	1.36515
1320	Xl.4985.1.S1_a_at	HELLS protein	NP1079524 THC2463826	TC260981	CA972107	0.032914	0.673082	2.57023	3.55187	3.97335	6.28167	4.18127	3.32088	2.95549	2.31802	1.88249	1.92619
1321	Xl.11035.1.A1_at	Transcribed locus			BE026984	0.0330175	0.672793	1.06783	1.18694	1.16547	1.15851	1.41857	1.20522	1.02692	1.05584	1.16192	1.1657
1322	Xl.18752.1.A1_at	Transcribed locus		TC267730	BI314325	0.0330284	0.672763	2.36652	1.89542	3.1323	3.25179	2.59101	4.09944	2.49937	2.31084	2.39978	1.37895
1323	Xl.5502.1.S1_at	Transcribed locus, moderately similar to NP_859067.1 proline rich 6 [Homo sapiens]		TC276797	BE027103	0.0330446	0.672718	2.6179	1.81387	1.31657	3.99886	2.91464	1.87643	2.2631	1.89617	1.85116	1.46245
1324	Xl.7108.1.A1_at	Transcribed locus, strongly similar to XP_497119.1 upstream regulatory element binding protein 1 [Homo sapiens]	THC2463544 THC2470410 THC2498780 THC2500394 THC2601028	TC259213	BE678821	0.033156	0.672408	31.6203	21.2084	28.3556	31.8254	33.8735	38.3095	25.9234	28.3797	23.9141	1.32974
1325	Xl.22580.1.A1_at	Transcribed locus		TC284574	BE026516	0.033157	0.672405	11.5026	10.3312	8.59831	34.5961	32.395	29.0188	14.1826	28.7046	19.6082	1.53627
1326	Xl.13717.1.S1_at	hypothetical LOC496303	THC2461805	TC258585	BI941394	0.0332056	0.67227	31.0634	33.9503	37.0115	44.3093	40.7729	96.4552	51.5547	47.443	48.5414	1.23044
1327	Xl.15933.1.A1_at	Transcribed locus		TC268032	BJ082163	0.0332209	0.672227	1.35821	1.08929	1.08413	1.00921	1.32589	1.94347	0.93331	0.886475	1.01635	1.50859
1328	Xl.4708.1.S2_at	TAR DNA binding protein	THC2466998 THC2512164	TC274380	BC044271.1	0.0333004	0.672007	100.243	99.3795	98.8183	125.344	148.172	154.455	116.504	136.474	111.518	1.17415
1329	Xl.13914.1.A1_at	Transcribed locus, weakly similar to XP_414574.1 similar to gemin 5 [Gallus gallus]		TC260243	BJ090722	0.0334446	0.671608	4.10451	4.73831	5.52755	2.40789	12.6343	4.9927	2.24203	4.01942	2.38549	2.31699
1330	Xl.5381.1.A1_at	Transcription factor E2F		TC261923	BG020332	0.0337025	0.670897	3.47028	3.88271	4.20081	2.68035	1.88304	9.78803	2.70135	3.08055	2.44664	1.7441
1331	Xl.7751.1.S1_at	mesendoderm nuclear factor		TC277208	AF536830.1	0.0337212	0.670846	5.17447	5.40258	2.63136	17.9182	11.3083	2.64965	1.11068	9.14895	2.60521	2.47777
1332	Xl.6758.1.A1_a_at	MGC80871 protein		TC276105	BE678580	0.0337311	0.670818	13.9286	17.9665	12.1115	154.363	89.7568	94.5292	73.2579	75.5367	68.3305	1.55969
1333	Xl.290.2.S1_x_at	structural maintenance of chromosomes protein 3		TC274629	BJ045437	0.0338534	0.670483	7.0488	7.61967	7.12903	16.8315	22.404	32.8846	17.0254	16.5676	17.8144	1.40291
1334	Xl.22602.1.A1_at	Transcribed locus, weakly similar to NP_004583.2 splicing factor, arginine/serine-rich 8 (suppressor-of-white-apricot homolog, Drosophila) [Homo sapiens]		TC266023	AW766679	0.033854	0.670481	1.37155	1.7164	3.2402	2.54807	9.12582	1.67218	3.05718	3.13935	3.17172	1.42461
1335	Xl.13864.1.A1_at	Transcribed locus, weakly similar to XP_414282.1 similar to Tex264 protein [Gallus gallus]		TC281743	BJ092656	0.0340698	0.669891	0.661886	1.78406	1.57432	1.48643	1.73327	7.03066	1.88796	2.85324	2.23178	1.47001
1336	Xl.23729.1.A1_at	hypothetical LOC494824	THC2468850	TC258743	BJ056405	0.0341028	0.669801	40.4315	40.6174	36.5451	251.421	259.657	229.976	167.614	165.828	151.375	1.52852
1337	Xl.3208.1.A1_at		THC2462326	TC274336	BJ057240	0.0341392	0.669702	17.483	24.461	15.8863	73.3105	47.3344	101.174	58.0453	43.5281	49.8704	1.46469
1338	Xl.2581.1.A1_at	Transcribed locus, strongly similar to NP_446376.1 ATP-binding cassette, sub-family C (CFTR/MRP), member 5 [Rattus norvegicus]		TC271981	BG159915	0.0341542	0.669661	19.712	27.5973	15.6581	43.7669	56.756	43.2572	29.3625	35.4654	39.9123	1.37273
1339	Xl.12846.1.A1_at	Transcribed locus		TC295303	BJ082800	0.0342176	0.669488	1.48639	1.10755	1.57144	1.92845	3.16596	2.97679	1.863	2.26753	2.14732	1.28566
1340	Xl.22553.1.A1_at				BE188655	0.0342626	0.669366	1.47234	1.2731	1.11397	1.16766	2.24411	1.94568	0.998541	1.20826	1.62521	1.39808
1341	Xl.552.1.S1_at	dickkopf homolog 2	THC2473817	NP299356	AJ300197.1	0.0343239	0.669199	1.98111	1.57445	1.42832	2.47404	2.25812	2.23619	1.62126	2.12338	1.78167	1.26094
1342	Xl.9619.1.S1_at	Mitotic phosphoprotein 67			CD099546	0.034429	0.668914	32.1151	30.4416	21.0522	38.7188	48.3038	38.0581	29.4522	37.401	30.6822	1.28241
1343	Xl.10770.1.A1_at	MGC83866 protein		TC294928	BE508288	0.0345257	0.668652	11.4126	18.1424	11.7995	76.22	83.0328	170.778	66.3795	73.2172	71.934	1.5602
1344	Xl.3194.1.A1_at	hypothetical LOC494650		TC264947	BG731687	0.0345716	0.668528	4.94105	4.02139	3.16804	46.1394	35.3061	29.3903	19.7893	28.4371	20.621	1.60988
1345	Xl.12358.1.A1_at	Transcribed locus		TC266119	BM261684	0.0346469	0.668325	1.21155	1.24707	1.22759	1.25772	1.94159	3.30752	1.77291	1.38089	1.96703	1.27066
1346	Xl.15436.1.A1_at	Transcribed locus, moderately similar to NP_032541.1 leucine rich repeat (in FLII) interacting protein 1 [Mus musculus]		TC277704	BJ082303	0.0346628	0.668282	6.1635	5.74533	3.93252	2.40824	18.2697	1.42551	3.28932	2.72636	2.76691	2.51674
1347	Xl.582.1.S1_at	Tcf-3 co-repressor CtBP		TC287731	AF152006.1	0.0347201	0.668128	3.18961	2.12795	3.07813	7.2389	1.94798	3.07506	1.28405	2.77845	1.52689	2.19379
1348	Xl.10632.1.A1_at	Transcribed locus		TC268474	BJ090743	0.0347471	0.668055	1.0974	1.4126	1.19797	1.62061	1.2718	1.78951	1.25798	1.35761	1.40378	1.16484
1349	Xl.3010.1.A1_at	Transcribed locus	THC2491794	TC276904	BJ076239	0.0348472	0.667786	1.7632	2.33574	1.51906	2.51191	2.3648	3.9803	2.59419	2.28764	1.76937	1.33164
1350	Xl.4522.1.S1_at	homeobox transcription factor iriquois 3		TC265379	AF027175.1	0.0348926	0.667664	1.49465	1.44241	1.57054	1.93273	1.6868	1.47404	1.47953	1.50717	1.66347	1.09535
1351	Xl.15828.1.A1_at	hypothetical LOC495425		TC274716	BJ089281	0.0348991	0.667646	29.2049	17.7191	14.35	48.2312	37.9745	36.5875	31.7552	30.1525	27.8904	1.36744
1352	Xl.6758.1.A1_x_at	hypothetical LOC495256		TC276105	BE678580	0.0351724	0.666914	19.2424	20.6984	16.106	86.3007	57.3605	53.0011	46.8969	49.0852	42.7641	1.41742
1353	Xl.7302.1.S1_at	WD repeat domain 4	THC2464592 THC2478149	TC276118	BC043907.1	0.0351795	0.666895	9.12778	11.2607	11.6092	16.2595	13.2244	18.6676	9.41516	14.8804	12.5088	1.30831
1354	Xl.6507.1.A1_at		NP801115 THC2470513	TC274428	BE491164	0.0353199	0.666521	8.22014	11.0048	8.48545	42.6643	19.0248	19.9424	18.5227	22.14	18.1284	1.3885
1355	Xl.15762.2.S1_at	copine III		TC288101	BI312865	0.0354733	0.666113	15.4636	9.78348	8.9516	38.1088	29.6359	30.7727	22.8742	25.5304	22.3137	1.3931
1356	Xl.15042.1.A1_at	Transcribed locus		TC289643	BJ051020	0.0356902	0.665538	1.58384	2.86583	1.75127	10.5523	13.6947	13.1654	3.38788	10.0332	8.39737	1.71472
1357	Xl.13471.1.A1_at	Transcribed locus		TC279557	BJ086432	0.0356914	0.665535	2.12129	3.59755	1.6828	3.20499	13.5166	2.29127	1.56646	5.76856	2.78173	1.87935
1358	Xl.25489.1.A1_at	Transcribed locus		TC285673	CB564587	0.0357047	0.6655	0.852536	0.892137	1.22403	3.56679	4.61035	1.15415	1.71244	2.21245	2.57305	1.43604
1359	Xl.3904.1.A1_at	hypothetical LOC496313		TC260484	BM172569	0.0357057	0.665497	1.87054	1.18173	1.66934	3.01284	2.83463	4.93841	2.71502	2.97722	2.38634	1.33512
1360	Xl.26058.2.A1_at	MGC84234 protein	THC2476621	TC289260	BG810862	0.0357208	0.665457	2.87117	6.71686	2.91884	3.96711	15.2804	2.20616	1.19713	2.21332	1.99609	3.9681
1361	Xl.10289.1.A1_at	Transcribed locus, weakly similar to NP_079990.1 DNA segment, Chr 3, ERATO Doi 250, expressed [Mus musculus]			BF232362	0.0357548	0.665367	11.6619	11.665	10.9139	42.6196	30.6958	38.751	27.3002	29.6002	22.4547	1.41221
1362	Xl.16095.1.A1_at	Transcribed locus		TC273036	BJ051339	0.0358075	0.665228	3.02832	2.54653	2.02139	3.68084	3.18797	3.41989	2.8565	1.89274	2.0548	1.51215
1363	Xl.12.1.S1_s_at	nuclear protein SDK2 /// nuclear protein	THC2465711 THC2524664	TC275915	BG018221	0.035851	0.665114	75.2654	80.4241	45.5374	98.9656	92.7082	80.8547	54.2373	54.3688	49.4189	1.72459
1364	Xl.4797.1.A1_at	MGC82984 protein	THC2470169	TC276225	BJ044823	0.0358566	0.665099	1.17683	1.37742	1.19955	29.4387	17.6003	37.2492	8.42277	22.796	15.8559	1.79052
1365	Xl.24291.1.A1_at	Transcribed locus, weakly similar to XP_521343.1 similar to ESO3 protein [Pan troglodytes]		TC285577	BJ048974	0.0359321	0.6649	4.23827	3.82012	1.29255	3.26296	3.18997	10.236	3.09831	3.66234	3.71066	1.59378
1366	Xl.24076.1.A1_at	Transcribed locus, weakly similar to XP_416468.1 similar to protofilament ribbon protein [Gallus gallus]		TC271921	BM261707	0.0360113	0.664692	10.1617	10.3352	9.60719	67.1476	74.0274	55.1734	34.2372	47.8766	44.9194	1.54565
1367	Xl.5180.1.S1_x_at	MGC81924 protein	THC2465808 THC2605573	TC262484	BM262061	0.0363944	0.663688	1.12265	1.30816	1.49452	3.19309	2.66997	2.17436	2.0194	2.25657	2.01294	1.27803
1368	Xl.651.1.S1_at	muscle LIM protein	THC2462781	TC295540	AF272888.1	0.0364838	0.663455	1.57447	1.27153	1.57467	3.62583	3.30643	5.7067	2.99402	3.13967	3.16563	1.35913
1369	Xl.15270.1.A1_at	Transcribed locus		TC293354	BI447679	0.036574	0.66322	3.408	5.46923	3.54977	26.6023	47.6603	32.7611	14.1505	31.6602	15.9021	1.73422
1370	Xl.8927.1.A1_at	Transcribed locus, moderately similar to NP_958357.1 zinc finger protein 644 [Homo sapiens]	THC2464093	TC284767	BG554167	0.0366537	0.663013	8.17775	5.66996	5.80116	9.15234	17.5911	15.095	12.9902	4.04224	4.78505	1.91766
1371	Xl.11304.1.A1_at	Transcribed locus, weakly similar to NP_116274.3 APG4 autophagy 4 homolog D (S. cerevisiae) [Homo sapiens]		TC268630	BG552002	0.0366899	0.662919	2.51344	1.9068	1.9411	1.72757	1.61292	4.64024	1.4051	1.64796	1.73449	1.66698
1372	Xl.7065.1.S1_at	Metalloprotease/disintegrin	THC2468474	TC261029	AF508151.1	0.0366924	0.662913	21.2713	23.975	15.8842	27.0745	26.9318	41.7457	22.3635	28.8494	24.4278	1.26588
1373	Xl.907.1.S1_at	guanylyl cyclase-2		TC278219	AB025112.1	0.0369676	0.6622	1.9977	2.07423	1.76493	3.20533	2.76624	1.52354	1.66728	1.98526	2.36335	1.24589
1374	Xl.23898.1.A1_at	MGC82089 protein		TC273008	BF428365	0.0369692	0.662196	1.8095	1.89543	1.91788	379.541	79.7593	88.5578	104.796	111.229	114.177	1.65916
1375	Xl.24531.1.A1_at	Transcribed locus		TC272168	BF071811	0.0371152	0.66182	1.29984	1.69285	1.26374	1.86385	1.44253	1.96272	1.37353	1.1291	1.37112	1.36021
1376	Xl.4125.1.A1_at	Transcribed locus, moderately similar to NP_056392.1 retinoic acid induced 14 [Homo sapiens]	THC2468100	TC278889	BF025364	0.0371595	0.661705	1.86177	0.768587	2.12264	2.27421	3.5078	4.79315	2.05207	3.05226	1.97092	1.49467
1377	Xl.26464.1.A1_at	MGC80412 protein	THC2461216	TC262188	BF428484	0.037218	0.661555	1.34276	1.64936	1.71325	2.87198	2.50778	6.2945	2.34848	3.20506	3.07431	1.35309
1378	Xl.26226.1.S1_at	MGC84773 protein	THC2478512	TC266420	CD362193	0.0372333	0.661516	4.32619	7.05016	1.94432	3.24134	16.7488	3.05695	1.74375	2.28945	2.30778	3.63462
1379	Xl.22696.1.A1_at	Transcribed locus			AW199481	0.0372446	0.661487	2.741	1.72038	4.23856	2.76784	2.01572	8.66763	2.65343	2.148	2.34886	1.88121
1380	Xl.8257.1.S1_at		THC2537505 THC2549550 THC2553763 THC2567111 THC2599221	TC287550	CB590943	0.0373946	0.661102	667.239	700.61	689.74	715.306	780.996	852.072	757.612	713.152	741.603	1.06148
1381	Xl.99.2.S1_at	beta-transducin repeat containing protein-3	THC2467110 THC2471864 THC2603430	TC275476	CA971789	0.0374352	0.660998	1.38769	2.50962	1.84117	10.4902	16.8955	15.4012	4.33924	12.9636	6.65488	1.78594
1382	Xl.10189.1.A1_at			TC267396	BG234514	0.0374689	0.660912	1.88872	2.28538	1.55871	2.1783	1.74019	3.3731	1.87498	1.75837	2.04927	1.28314
1383	Xl.25260.1.A1_at	Transcribed locus, strongly similar to XP_420150.1 similar to G protein-coupled receptor 23 [Gallus gallus]	THC2461047 THC2476074 THC2519492	TC289302	BJ087258	0.037477	0.660891	1.29334	1.46153	1.64651	1.73204	3.02937	2.91821	1.56734	2.26962	2.14552	1.28369
1384	Xl.8753.1.A1_at	hypothetical protein MGC68870	THC2488159	TC290940	BJ043693	0.0374937	0.660848	9.15269	6.29656	6.6736	12.3595	12.5447	9.07281	4.74376	9.85487	5.80764	1.66503
1385	Xl.12267.1.A1_at	Hypothetical protein MGC81246	THC2466573	TC291317	BJ084193	0.0375954	0.660588	2.29207	2.13849	1.11575	3.78528	1.61903	4.21	2.59213	2.20892	2.33804	1.34671
1386	Xl.5214.1.S1_at		THC2461973	TC272598	BF611093	0.0376005	0.660575	11.4488	12.2733	14.52	18.4076	16.0594	12.4151	12.2403	10.9979	8.93515	1.45717
1387	Xl.15279.1.A1_at	Transcribed locus		TC292999	BJ043704	0.0377159	0.660281	5.48841	4.97683	3.57101	9.40114	13.4026	14.1917	9.32441	10.0502	7.72692	1.36507
1388	Xl.1475.1.A1_at	Phosphoinositide-3-kinase, regulatory subunit, polypeptide 2 (p85 beta)	THC2468518	TC276405	BG811395	0.0379941	0.659574	1.40791	1.3493	1.96107	2.08999	2.60847	1.30954	1.24258	1.20751	1.33115	1.5889
1389	Xl.648.1.S1_at	p68 RNA helicase	THC2465569 THC2570805	TC260347	AF218580.1	0.0380175	0.659514	39.2256	39.0833	30.17	48.889	42.228	41.4727	26.4404	33.9109	30.1747	1.46466
1390	Xl.5014.2.S1_x_at	Transcribed locus, moderately similar to XP_343121.1 similar to KIAA0602 protein [Rattus norvegicus]			BE507894	0.0380608	0.659405	17.306	13.5105	15.5852	16.606	19.9958	23.2289	17.79	12.8965	12.0055	1.40145
1391	Xl.15362.1.A1_at	Transcribed locus		TC290353	BI443221	0.0380894	0.659332	3.16686	1.85376	2.38854	4.06175	3.04419	3.10532	2.07683	2.45579	2.65259	1.42115
1392	Xl.2151.1.S1_at	creatine kinase, mitochondrial 1 (ubiquitous)	THC2464146 THC2469046	TC262509	BC045123.1	0.0383117	0.658771	9.71253	33.8182	2.87996	25.9233	71.5613	9.42126	4.97497	12.0282	7.94292	4.28548
1393	Xl.23225.1.S1_at	Transcribed locus, weakly similar to NP_922186.1 Oryza sativa (japonica cultivar-group) cDNA clone:001-200-C12, full insert sequence	THC2463309	TC261986	BI676061	0.038351	0.658672	4.33829	6.17146	6.45386	14.1888	11.0464	45.2351	21.5459	10.9504	11.8963	1.58743
1394	Xl.8007.1.A1_at	Transcribed locus		TC293118	BF047474	0.0385091	0.658274	1.66799	2.47341	2.49788	3.26015	2.40446	3.48928	1.08819	2.02765	1.59962	1.94125
1395	Xl.22960.2.A1_at	MGC80266 protein			BJ085655	0.0385946	0.658059	1.06097	1.11773	1.10044	3.123	1.25078	4.20384	2.47337	1.90528	1.97073	1.35094
1396	Xl.7888.1.A1_at	Transcribed locus, weakly similar to XP_218972.2 nuclear mitotic apparatus protein 1 [Rattus norvegicus]		TC262424	BJ089393	0.0386403	0.657945	3.58068	7.96338	5.16531	36.4117	49.1174	70.2912	31.9667	30.1049	37.6369	1.56276
1397	Xl.6677.2.S1_a_at	cyclin E1		TC264865	Z13966.1	0.0386426	0.657939	1.22432	0.834766	2.12552	1.50629	11.0844	2.40976	3.16942	3.8736	3.2963	1.45082
1398	Xl.13245.1.A1_at	Transcribed locus		TC266442	BJ080302	0.0388053	0.657532	1.21598	1.31279	0.972905	3.4001	3.66687	1.91887	1.7733	2.61178	2.16411	1.37206
1399	Xl.5366.1.S1_at	U1 70K			BG812248	0.0388964	0.657304	94.5937	107.368	77.4631	143.863	146.596	100.755	78.97	120.541	94.3867	1.33112
1400	Xl.12723.1.A1_at	Transcribed locus		TC286007	BJ076819	0.038913	0.657263	6.1614	2.47992	6.26196	23.6169	36.2093	52.8293	25.4187	25.1002	23.0497	1.5313
1401	Xl.10534.1.S1_at	Transcribed locus		TC260240	BE678370	0.0390958	0.656808	4.54203	1.55732	1.92493	2.79483	1.8742	9.41014	2.25492	2.37755	2.20578	2.05889
1402	Xl.24301.1.S1_at	Paired-domain transcription factor Pax3delta isoform		TC285089	CB560201	0.0391534	0.656665	39.954	41.2516	57.9585	91.0947	107.384	114.682	65.8824	85.2478	84.393	1.32964
1403	Xl.18013.1.A1_at	Transcribed locus, strongly similar to NP_631892.1 centaurin, gamma 3 [Mus musculus]		TC292307	BG816875	0.0391728	0.656616	0.953354	1.85299	1.16691	2.54323	1.50568	2.76992	1.38773	1.92335	1.55145	1.40232
1404	Xl.14077.1.A1_at	MGC80418 protein		TC279036	BG555735	0.039315	0.656264	1.94629	6.35052	1.93824	4.40499	11.924	3.09238	2.00663	1.5771	1.76825	3.62882
1405	Xl.21917.1.S1_at	microtubule-associated protein 1 light chain 3 alpha	THC2470754 THC2621178	TC292531	BC043946.1	0.0394432	0.655947	4.09025	6.97951	8.53366	15.4074	13.9816	10.3471	4.51647	11.96	4.41291	1.90222
1406	Xl.3294.1.S1_at	Ser/Thr protein kinase PAR-1B alpha		TC267138	AF509738.1	0.0395366	0.655716	14.8793	6.71109	3.95283	44.7458	46.7914	61.3332	31.2253	38.3103	30.4318	1.5292
1407	Xl.18665.1.S1_at	Transcribed locus, moderately similar to XP_543063.1 similar to chromosome 20 open reading frame 108 [Canis familiaris]	THC2468290	TC293744	BI442950	0.0395666	0.655642	2.37173	2.22445	1.99321	2.48355	2.59618	3.04512	1.44727	2.09698	1.61863	1.57371
1408	Xl.8023.1.S1_at	Transcribed locus, weakly similar to XP_421397.1 similar to Siva-pending protein [Gallus gallus]		TC277464	CB942605	0.0396428	0.655454	1.40674	1.27352	1.41585	2.65894	4.70735	4.78411	3.45601	2.65282	2.69144	1.38069
1409	Xl.10241.1.A1_at	Transcribed locus		TC278306	BF428422	0.039925	0.65476	1.04276	0.992858	1.45256	2.44716	1.23993	3.41656	2.04286	1.76089	1.6886	1.29337
1410	Xl.13774.1.A1_at	Transcribed locus		TC278979	BE507492	0.0399331	0.654741	2.04219	1.29737	1.52298	1.79775	2.37311	3.21844	1.43302	2.24326	1.56147	1.41078
1411	Xl.4853.1.A1_at	Transcribed locus		TC293727	BI444799	0.0399942	0.654591	2.08574	4.45612	1.90383	8.00089	3.80665	2.0875	1.77515	2.5588	2.62589	1.99646
1412	Xl.175.1.S1_a_at	ubiquitin-conjugating enzyme E2I (UBC9 homolog, yeast)	THC2490600	TC287515	U88561.1	0.0400284	0.654507	16.6275	15.3215	17.4357	28.219	28.5066	31.3425	25.6901	21.3655	24.7111	1.22714
1413	Xl.16687.1.A1_at	Transcribed locus		TC291912	BG552170	0.0402738	0.653908	17.9142	15.0756	16.1627	26.9014	33.4665	50.8253	28.9437	31.1285	25.8066	1.29477
1414	Xl.23441.1.A1_at	Transcribed locus, strongly similar to XP_236644.2 similar to SWI/SNF-related matrix-associated actin-dependent regulator of chromatin c1; mammalian chromatin remodeling complex BRG1-associated factor 155; SWI/SNF complex 155 kDa subunit; chromatin remode			BG160855	0.0404807	0.653404	5.96597	5.22041	5.3693	8.46326	8.96696	7.68307	4.13391	7.92262	4.22853	1.54211
1415	Xl.24289.1.A1_at			TC292398	CB560881	0.040504	0.653348	14.3302	20.3312	10.1223	23.948	31.9073	26.952	18.5092	24.1509	17.4812	1.37688
1416	Xl.191.1.S1_at	rds/peripherin		TC262958	L79914.1	0.0405651	0.653199	8.27922	13.3631	2.4747	8.5442	35.1215	2.01623	0.803024	1.21497	1.69895	12.2902
1417	Xl.23050.1.S1_at	type XVIII collagen alpha1 chain	NP1157140	TC262960	AB047066.1	0.0406469	0.653001	1.54084	3.22643	1.47579	173.653	206.154	393.834	134.043	161.371	174.731	1.64554
1418	Xl.10921.1.S1_at	MGC84594 protein	THC2461859	TC289859	BE491041	0.0407008	0.652871	4.01307	2.10456	3.14264	2.26074	9.24009	1.69407	1.66392	2.21459	1.69826	2.36605
1419	Xl.10045.1.A1_at	Transcribed locus, weakly similar to XP_509889.1 similar to HECT domain containing 1 [Pan troglodytes]		TC264446	BG731721	0.0407187	0.652827	10.2161	8.49425	6.31426	13.1775	11.6825	14.4854	4.04441	10.1845	4.09916	2.14673
1420	Xl.23426.3.A1_x_at	Transcribed locus, weakly similar to XP_217340.2 similar to hypothetical protein MGC19067 [Rattus norvegicus]		TC259779	BI478159	0.0409129	0.652358	6.31647	3.5304	2.68707	2.74025	2.71894	14.4267	2.26255	1.78781	1.89893	3.34257
1421	Xl.13606.1.A1_at	Transcribed locus, moderately similar to XP_423667.1 similar to lysyl oxidase-like 3 [Gallus gallus]		TC265518	BJ088564	0.0409189	0.652344	1.68556	1.26992	1.43684	1.84119	2.00049	1.79363	1.48077	1.63876	1.6838	1.17321
1422	Xl.24387.1.A1_at	Transcribed locus		TC258704	CB563523	0.0411371	0.651818	12.0166	9.96451	8.71401	27.8854	27.7955	42.6753	16.5286	29.6264	20.9519	1.46566
1423	Xl.16706.1.S1_at	Transcribed locus, strongly similar to XP_345422.1 similar to KIAA0252 protein [Rattus norvegicus]	THC2468457	TC262089	BJ069605	0.0411861	0.651701	9.56796	11.2775	13.0517	25.1287	35.4225	41.177	26.7899	25.2419	22.535	1.36425
1424	Xl.4681.1.S1_at	NADH dehydrogenase (ubiquinone) flavoprotein 1, 51kDa	THC2465312 THC2528484	TC274860	BC041320.1	0.0411897	0.651692	89.3932	95.0897	81.8642	162.393	168.831	213.377	150.057	152.995	127.345	1.26534
1425	Xl.10258.1.A1_at	Transcribed locus		TC285768	BF231657	0.0412899	0.651451	20.6111	25.6358	20.7791	34.2055	34.0707	39.6089	32.9418	27.9537	28.3944	1.20826
1426	Xl.10263.1.A1_at	Transcribed locus		TC266198	BF231803	0.0413877	0.651218	3.22389	5.75623	4.16515	13.8542	14.2553	10.1402	4.35813	9.69717	10.6275	1.54965
1427	Xl.896.1.S1_at	Myc binding protein Xmax2	THC2466185 THC2751549	TC262325	L09738.1	0.0414081	0.651169	4.25045	6.75615	6.12195	12.3517	14.8329	31.4262	13.9782	15	13.0906	1.39321
1428	Xl.170.1.S1_at	growth factor Livertine		TC290644	U57455.1	0.0415045	0.650938	1.41446	1.20619	0.965096	1.50098	1.65194	1.31705	1.21995	1.08289	1.18429	1.28184
1429	Xl.22588.1.A1_at	Transcribed locus, strongly similar to XP_543767.1 similar to UPF0198 protein CGI-141 (HDCMA39P) (UNQ432/PRO793) [Canis familiaris]	THC2466175	TC287510	BJ097389	0.0415334	0.650869	11.4533	9.855	9.92527	80.7823	35.4262	59.0297	43.3199	37.5822	37.9259	1.47472
1430	Xl.24971.1.S1_at	Transcribed locus, weakly similar to NP_783313.1 NADH dehydrogenase (ubiquinone) 1 alpha subcomplex, 11, 14.7kDa [Homo sapiens]	THC2466553	TC266845	BU901854	0.0416144	0.650676	73.2546	76.1506	75.1805	102.378	94.469	169.232	117.004	84.4123	95.9338	1.23114
1431	Xl.179.1.S1_at	similar to L-myc-2 protein		TC276728	L11363.1	0.0417728	0.650299	3.54207	1.42545	1.16193	12.0571	9.35094	22.528	9.23459	10.7512	8.80719	1.52593
1432	Xl.17526.1.A1_s_at	Transcribed locus, moderately similar to XP_417009.1 similar to ORF2 [Gallus gallus]		TC259998	BQ109761	0.0418194	0.650188	87.5123	100.229	77.1448	172.599	218.211	200.445	102.868	180.923	144.685	1.37991
1433	Xl.15727.1.A1_at	Transcribed locus, moderately similar to XP_234988.2 similar to DKFZP586C1619 protein [Rattus norvegicus]	THC2471528	TC295093	BJ088170	0.041883	0.650037	2.34784	1.88668	1.64796	3.53272	1.65234	2.20567	1.36346	1.79602	1.70182	1.52032
1434	Xl.39.1.S1_at	XP-G related factor	THC2468255	TC293113	X69977.1	0.0419287	0.649928	11.5847	13.386	11.6551	20.0794	20.6481	24.022	16.825	19.3649	16.914	1.2193
1435	Xl.3318.1.A1_at	hypothetical protein MGC81486	THC2461562	TC289198	BJ056137	0.0420572	0.649624	1.91768	2.68847	3.94055	2.99152	4.45586	4.8638	2.05325	1.88735	1.70586	2.18034
1436	Xl.5369.1.S1_at	fork head protein		TC277353	X74315.1	0.042072	0.649589	1.20184	1.19442	1.10675	1.76504	1.18986	1.36697	1.3028	0.875927	0.955528	1.37891
1437	Xl.16733.1.A1_at	Transcribed locus, weakly similar to XP_420293.1 similar to caudal-type homeobox protein CDXB [Gallus gallus]		TC289933	BJ054400	0.042146	0.649414	1.35859	1.24209	0.920477	2.13542	0.961907	1.24389	1.01863	0.948583	1.03763	1.44474
1438	Xl.7305.1.S1_at	hypothetical protein MGC64284	THC2461226 THC2469374 THC2475631	TC263015	BC041558.1	0.0425149	0.648544	4.51	3.69728	7.90504	3.82822	7.38157	16.6891	7.62563	4.2621	5.69519	1.5867
1439	Xl.647.2.S2_at	Similar to paired box gene 6	THC2462968	TC291062	U77532.1	0.0425576	0.648444	1.58635	1.91033	1.95001	2.13426	2.64451	1.65206	1.88727	1.93768	1.66717	1.17092
1440	Xl.16647.1.S1_at	hypothetical protein MGC53293	THC2467073	TC264353	BC049177.1	0.0425585	0.648442	2.42599	1.22654	2.55092	27.8122	31.6706	32.2462	18.4668	21.5929	18.411	1.5688
1441	Xl.20900.2.S1_at	CD63 antigen	THC2494498 THC2747689	TC287555	CB565206	0.0426079	0.648326	31.0462	37.9742	22.3171	171.957	195.286	341.88	146.951	158.638	164.068	1.50987
1442	Xl.5727.1.A1_at	Transcribed locus, weakly similar to XP_236640.2 plexinB1 [Rattus norvegicus]		TC270924	BG016392	0.0426767	0.648164	4.1032	4.8815	13.3527	24.6425	31.8639	24.7263	19.0739	19.3257	16.8408	1.47053
1443	Xl.25675.1.A1_at	Transcribed locus, strongly similar to XP_039676.4 KIAA1240 protein [Homo sapiens]		TC266165	BF232157	0.0426865	0.648141	1.52822	2.01104	2.2851	2.32849	2.24327	2.95552	1.91199	1.37813	1.43475	1.59312
1444	Xl.17587.1.A1_at	Transcribed locus		TC267567	CD302818	0.0427132	0.648079	9.71076	16.341	2.50025	14.195	40.5095	0.909482	0.606347	0.55701	0.654398	30.5949
1445	Xl.24386.1.A1_at	Transcribed locus		TC293559	BI449398	0.042733	0.648032	4.45789	6.08664	6.42581	16.1473	14.1348	35.8437	14.7984	17.029	15.0207	1.41149
1446	Xl.11125.1.A1_at	Transcribed locus		TC279785	AW766673	0.0428856	0.647675	1.40556	0.919563	3.69751	2.59201	2.86467	11.3076	4.48766	2.95096	3.2305	1.57129
1447	Xl.382.1.S1_at	DNA replication licensing factor MCM2	THC2463123 THC2520433	TC274741	U44047.1	0.0429297	0.647572	5.51945	5.42173	4.2633	3.31309	2.72429	12.4177	4.72128	3.85267	3.77622	1.49432
1448	Xl.10480.1.A1_at	Transcribed locus, weakly similar to XP_228862.2 similar to dJ14O9.1 (Inter-Alpha-Trypsin Inhibitor Heavy Chain LIKE) [Rattus norvegicus]		TC265849	BJ079309	0.0429671	0.647485	1.73242	2.30264	1.64616	1.73739	1.87345	3.47017	1.67211	1.5672	1.91619	1.37349
1449	Xl.18889.1.A1_x_at	hypothetical protein LOC443594	THC2468439	TC272019	BM192081	0.0429854	0.647442	14.8445	13.6453	15.1912	30.9016	42.331	33.9053	28.2172	29.1895	24.6818	1.30515
1450	Xl.5143.1.S1_at	Glutamate oxaloacetate transaminase 2		TC291314	AJ413218.1	0.0432689	0.646782	51.8186	39.5275	30.4022	4.34927	12.3535	175.553	3.99383	10.0528	7.29925	9.00667
1451	Xl.19808.1.A1_at	Transcribed locus, moderately similar to XP_513923.1 LOC457435 [Pan troglodytes]		TC265669	CB756725	0.0433778	0.64653	7.48289	10.8208	7.38879	18.3828	16.6837	26.6223	11.8881	19.5923	11.5235	1.43449
1452	Xl.16801.1.A1_at	Hypothetical LOC496142	THC2467737	TC290272	BJ049051	0.043483	0.646286	25.9216	15.6157	17.5812	38.1548	35.2197	23.4398	25.6795	26.8625	23.5072	1.27305
1453	Xl.16218.1.A1_at	Transcribed locus		TC294228	BM179188	0.0436619	0.645872	7.67096	7.12793	7.48945	31.3949	25.651	41.6347	25.3952	19.7953	23.5526	1.4355
1454	Xl.14849.1.A1_at	Transcribed locus		TC297596	BM180308	0.0436951	0.645796	1.30327	1.74494	1.32425	1.21974	1.31381	2.94604	1.53085	1.57257	1.37166	1.22447
1455	Xl.7118.1.S1_at	MGC83543 protein	THC2462067	TC262730	BJ091603	0.0437133	0.645754	1.22123	1.42582	1.49738	3.23055	5.53007	3.62889	3.6133	2.64833	2.7207	1.37932
1456	Xl.7587.1.S1_at	heat shock protein gp96	THC2465650	TC273748	AY187545.1	0.0437445	0.645682	11.3905	10.6809	7.70827	54.7317	79.7316	55.1917	39.205	49.1184	38.5992	1.49426
1457	Xl.12508.1.A1_at	Frizzled-8 associated multidomain protein		TC266498	BJ087304	0.043848	0.645443	1.1129	1.06766	1.30107	1.16057	1.77656	2.32392	1.21247	1.63849	1.4822	1.21414
1458	Xl.17631.1.A1_at	Transcribed locus, moderately similar to NP_989453.1 protein tyrosine phosphatase, receptor type, O [Gallus gallus]		TC292286	BG811043	0.0438933	0.645339	1.75271	2.86755	2.36159	2.69641	2.75995	3.8186	1.52361	1.44446	1.49407	2.07859
1459	Xl.13203.1.S1_at		THC2467151	TC259610	BJ097712	0.04398	0.64514	24.1431	19.614	22.4563	36.0902	39.2739	30.2033	31.3624	30.4601	26.8006	1.19119
1460	Xl.9728.1.A1_at	Transcribed locus		TC283563	BG161784	0.0440357	0.645012	1.23271	1.52295	1.77542	1.67098	2.23729	1.88004	1.59933	1.64234	1.58842	1.19839
1461	Xl.18840.1.A1_at				BI446713	0.0441232	0.644811	3.21102	2.49818	1.50589	1.56048	1.78456	6.97904	2.25733	1.86953	1.73847	1.76019
1462	Xl.16527.1.A1_at	hypothetical LOC495998	THC2470489	TC262505	BJ051324	0.0441691	0.644706	12.2524	10.3638	17.9314	19.3547	25.3257	14.8761	14.4	6.73884	10.0821	1.90758
1463	Xl.556.1.S1_s_at	MHC class I antigen /// hypothetical protein MGC69053		NP277746	AF185582.1	0.0442672	0.644481	0.936765	1.27984	0.903035	3.65636	1.88939	2.6379	2.3475	1.4382	2.10721	1.38873
1464	Xl.787.1.S1_at	sequence -specific binding protein	THC2471642 THC2492911	TC262925	M59454.1	0.044329	0.64434	6.49936	7.94908	5.55953	11.8828	10.1809	4.39348	4.30483	3.17053	4.46253	2.21624
1465	Xl.18997.1.A1_at	hypothetical protein MGC81305	THC2467290 THC2483765	TC289846	BQ386819	0.0445003	0.643949	5.82995	8.30637	12.0634	28.978	24.1934	44.1172	23.5507	24.0403	21.5759	1.40658
1466	Xl.2855.1.A1_at	MGC82859 protein	THC2466229	TC261945	BM191868	0.0445657	0.6438	12.3913	7.6261	7.05602	22.9417	26.0908	27.856	18.7538	19.3904	18.6269	1.35436
1467	Xl.14330.2.S1_at	CDNA clone MGC:85135 IMAGE:6868874, complete cds		TC287963	BG021901	0.0445829	0.643761	12.0326	8.09744	8.4847	54.5996	48.7422	80.8955	44.1085	42.1197	38.2959	1.47953
1468	Xl.2554.1.A1_at	Transcribed locus		TC292716	BG038785	0.0447241	0.64344	1.57768	1.42199	1.66143	1.56541	1.7859	2.30462	1.01657	1.05077	1.0792	1.79751
1469	Xl.6182.1.A1_at	Transcribed locus, strongly similar to NP_003301.1 tumor suppressing subtransferable candidate 1 [Homo sapiens]	THC2468158	TC292039	AW782560	0.0447727	0.643329	3.54554	3.49246	3.72929	3.44546	3.89124	4.53172	3.09906	3.23012	2.91446	1.28395
1470	Xl.10552.1.A1_at	choroideremia (Rab escort protein 1)	THC2471014 THC2477223	TC264830	BE679025	0.0448549	0.643143	3.29318	2.32867	1.83148	4.29836	4.53557	4.88726	4.18219	2.95147	3.00587	1.35324
1471	Xl.2212.1.A1_at	Transcribed locus		TC295351	BG234030	0.044922	0.642991	1.203	1.1346	1.20179	1.22787	1.14813	1.65377	1.13796	0.890048	1.04206	1.3126
1472	Xl.3337.1.S2_at	similar to gap junction protein, alpha 7, 45kDa (connexin 45)	THC2475061	TC287864	BC042343.1	0.0449248	0.642984	2.07162	1.52486	1.08808	5.57646	15.9647	14.4514	4.9942	9.57799	8.28759	1.57449
1473	Xl.1506.1.S2_at	hypothetical protein MGC52765		TC265015	BQ400130	0.0449741	0.642873	43.1966	38.1042	36.2058	24.8835	70.9735	40.9751	32.2177	31.3903	28.8144	1.48051
1474	Xl.19277.1.A1_at	CDNA clone MGC:84945 IMAGE:6323423, complete cds	THC2471377	TC292843	CB561575	0.0450079	0.642796	1.38006	1.54555	1.25072	1.44178	1.61619	1.85327	1.40304	1.44147	1.17427	1.22207
1475	Xl.17529.1.S1_at	ATP-binding cassette, sub-family A, member 4		TC285693	BG810709	0.045036	0.642733	5.63007	14.9766	1.44609	6.23702	38.0152	2.25356	1.06106	0.996448	1.09412	14.7561
1476	Xl.15250.1.A1_at	Transcribed locus, weakly similar to XP_141565.2 RIKEN cDNA 5530400B04 gene [Mus musculus]		TC280970	BJ044042	0.0450554	0.642689	0.955483	1.06152	1.46644	4.14688	2.71504	6.22553	3.14494	2.91653	3.31037	1.39646
1477	Xl.17543.1.S1_at	Transcribed locus		TC290170	BG810759	0.0452226	0.642311	1.64411	1.45331	1.90286	2.62276	1.13894	2.43514	1.09857	1.39857	1.10267	1.72144
1478	Xl.9115.2.A1_a_at	Transcribed locus			CB562869	0.0452396	0.642273	1.37161	0.982894	1.87911	1.62181	1.51283	2.93257	1.36366	1.53394	1.47493	1.38758
1479	Xl.21634.1.S1_at	msh homeo box homolog 2	THC2470747	TC277044	CA792675	0.0454225	0.641861	1.90873	1.13257	1.2389	3.21662	1.32999	1.25116	0.964766	1.21882	1.09255	1.7697
1480	Xl.9953.1.A1_at	MGC82619 protein	NP1189767	TC262744	BI444056	0.0454327	0.641838	1.72541	3.22179	2.66831	34.8516	28.147	33.8286	19.3911	22.2694	21.2597	1.53889
1481	Xl.23860.1.S1_at	MGC84816 protein	THC2464379	TC275718	BM191804	0.0457364	0.641157	15.7187	15.3687	14.6745	42.1295	36.5995	37.2791	33.4168	28.5372	26.273	1.31488
1482	Xl.11348.1.S1_at	synuclein, gamma (breast cancer-specific protein 1)	THC2636975	TC276558	AY055119.1	0.0457825	0.641054	1.47931	0.994478	1.30702	2.26136	1.21854	1.25337	1.11577	0.989451	0.897687	1.57623
1483	Xl.4095.1.A1_at	MGC83623 protein	THC2465875	TC276106	BQ398053	0.0458571	0.640887	1.50997	1.51733	2.05174	1.90249	1.57183	2.82015	1.58141	1.26795	1.35308	1.49781
1484	Xl.16473.1.A1_at	Transcribed locus		TC264400	BQ397952	0.0459263	0.640733	2.79178	1.1054	1.65823	2.68376	2.3502	3.67941	1.82162	1.75131	1.64762	1.66906
1485	Xl.5608.1.S1_at	hypothetical protein MGC53351		TC262384	BC043969.1	0.0460296	0.640502	70.9262	81.8784	59.6607	432.95	310.682	526.137	317.835	259.961	288.083	1.46645
1486	Xl.19322.1.S1_at	hypothetical protein MGC53421	THC2462260 THC2717078	TC290004	BC046252.1	0.0460519	0.640452	1.23838	0.995823	1.18147	1.42395	1.14561	1.38991	1.16392	1.08639	0.976945	1.22689
1487	Xl.10914.1.S1_s_at	Gastrula-specific protein kinase		TC273305	BG233701	0.046199	0.640125	8.00533	3.28472	3.87541	9.12105	8.52945	10.8447	3.22631	7.68367	3.53192	1.97309
1488	Xl.16138.1.S1_at	splicing factor 3a, subunit 2, 66kDa	THC2468720 THC2492870 THC2495215	TC288781	BC041254.1	0.0462465	0.640019	4.90906	0.922805	3.44183	23.5172	16.0706	12.9776	8.78745	14.4824	11.1193	1.52854
1489	Xl.4720.1.S1_at	glypican-4	THC2461284 THC2475418	TC274990	AB082534.1	0.0464322	0.639607	8.76332	8.06141	10.4696	20.9435	23.8268	18.0677	17.733	16.6732	14.1791	1.29335
1490	Xl.18072.1.A1_at	xenotropic and polytropic retrovirus receptor		TC265275	BQ400946	0.0464469	0.639575	1.40285	1.39166	2.09165	2.48804	2.763	1.49149	1.81803	1.69633	1.82333	1.26319
1491	Xl.486.1.S1_s_at	basic helix-loop-helix transcription factor XMad4 /// basic helix-loop-helix transcription factor XMad4-236	THC2476301 THC2662861	TC266286	AF127039.1	0.0464676	0.639529	4.63564	3.76064	3.40366	29.4237	36.6664	42.4469	22.1511	25.584	24.2746	1.50726
1492	Xl.21509.1.A1_at	potassium voltage-gated channel, KQT-like subfamily, member 1	THC2465064	TC279105	U71076.1	0.046626	0.639179	3.24564	2.95563	2.46017	4.49871	3.01598	3.46744	2.49009	2.93942	3.3644	1.24883
1493	Xl.7640.1.S1_at	golgi reassembly stacking protein 2	THC2465486 THC2513757 THC2539879	TC261196	BC043840.1	0.0466664	0.639089	3.19174	3.1889	2.12833	4.1636	4.4593	10.8522	5.37453	4.59718	5.07191	1.29458
1494	Xl.5476.1.S1_at	similar to nuclear matrix protein	THC2464383	TC288366	BQ387111	0.046956	0.638451	7.23038	6.37685	4.98972	5.61516	14.0314	4.11766	3.76886	4.3273	3.95588	1.9718
1495	Xl.12425.1.A1_at	Transcribed locus		TC265773	BQ398076	0.0470953	0.638145	8.36313	5.81601	4.45709	13.577	8.39987	4.54691	2.97691	4.15243	3.22865	2.56071
1496	Xl.7841.1.A1_at	hypothetical LOC495129	THC2468576 THC2482049	TC275089	BG016643	0.0471638	0.637995	13.4604	14.0328	12.6842	71.2872	94.1924	87.8295	57.1705	57.9377	58.5783	1.45843
1497	Xl.26008.1.S1_at	Transcribed locus	THC2492772	TC282581	CB983966	0.0472013	0.637913	1.35494	1.25755	1.07395	2.04421	1.65077	3.22988	1.35805	2.08644	1.91802	1.29135
1498	Xl.16042.1.S1_at	MGC82441 protein	THC2462070	TC289861	BC045244.1	0.0472132	0.637887	1.75292	1.83803	1.06417	3.21734	2.88572	1.33316	1.82411	2.21214	1.69655	1.29714
1499	Xl.9201.1.A1_x_at	Transcribed locus		TC273575	BJ049766	0.0472935	0.637711	1.56775	0.893403	0.84666	8.93949	8.47877	16.4062	5.45532	6.89576	9.25126	1.56578
1500	Xl.9547.1.S1_at	hypothetical protein MGC53571	THC2469245	TC272079	BC045273.1	0.0473092	0.637676	13.1524	12.746	9.05801	22.6758	15.4029	20.5426	16.2809	17.4712	12.7934	1.25944
1501	Xl.4772.1.S1_at	propionyl-CoA carboxylase		TC276122	BG730718	0.04752	0.637216	8.63745	8.90785	7.86003	9.02978	13.0401	11.7809	3.76097	8.07046	5.04578	2.00571
1502	Xl.12634.1.A1_at	Transcribed locus, moderately similar to XP_487667.1 similar to Shb-like adapter protein, Shf - human [Mus musculus]		TC279112	BJ089180	0.0481191	0.635914	1.14788	1.16939	1.08309	1.10391	1.18963	2.45968	1.47831	1.40464	1.33234	1.12762
1503	Xl.4192.2.S1_a_at	Transcribed locus, moderately similar to NP_068567.1 ELK4, ETS-domain protein (SRF accessory protein 1) [Homo sapiens]		TC262711	BJ083646	0.0482058	0.635727	1.69184	1.77309	1.02998	2.67432	4.99029	3.46791	2.77236	3.1053	2.54836	1.32121
1504	Xl.15535.1.A1_at	Transcribed locus		TC277305	BG811238	0.0482486	0.635634	23.7574	24.3831	17.6232	44.9911	44.1004	57.5864	35.1211	44.2239	33.3866	1.30113
1505	Xl.22525.1.S1_at	Transcribed locus		TC280944	BE192389	0.0485582	0.634967	1.73258	1.35814	1.38852	1.32484	3.23204	2.88825	1.85259	2.22727	2.08916	1.20686
1506	Xl.25286.1.A1_a_at			TC273831	BG016797	0.048571	0.63494	2.98008	1.76734	2.35263	4.51551	3.18635	3.29687	3.35057	2.12773	2.57225	1.36621
1507	Xl.25124.1.A1_at	Transcribed locus	THC2461723	TC282068	CB756526	0.0486157	0.634844	10.2583	9.88744	10.4426	26.938	48.6572	29.928	21.7149	29.0057	25.9072	1.37709
1508	Xl.15764.1.A1_at	MGC83277 protein	THC2470005	TC275502	BG810723	0.048659	0.634751	9.36266	8.01814	5.40618	23.2909	19.248	23.7754	17.0806	17.9379	13.9009	1.35558
1509	Xl.607.2.S1_a_at	XMeis1-2 protein	THC2495357	TC289884	U68387.1	0.0488827	0.634271	1.60664	1.35418	1.1495	3.0492	2.4689	4.98716	2.60522	2.8675	2.59321	1.30242
1510	Xl.7418.1.S1_at		THC2462932 THC2503001	TC279681	BG016432	0.0488929	0.634249	3.00875	4.6921	4.40936	7.80269	6.16125	1.55523	3.18852	2.86389	2.6592	1.78144
1511	Xl.26161.1.S1_at	Transcribed locus		TC273909	CD360448	0.0490742	0.633861	2.09288	1.63737	0.854504	3.25746	13.0602	2.65342	4.97917	3.84332	4.51569	1.42231
1512	Xl.16255.1.S1_at	Transcribed locus		TC263427	BJ054245	0.0491267	0.633749	4.42137	1.80472	2.50579	6.81177	13.9167	4.71556	5.69146	7.07144	5.49206	1.39381
1513	Xl.18410.1.S1_at	Transcribed locus		TC291470	BI315448	0.0492275	0.633535	1.16541	1.54583	1.20166	4.96632	4.43289	4.12351	1.99288	3.94879	3.31443	1.46095
1514	Xl.4489.1.A1_a_at	Transcribed locus		TC292698	BG023388	0.0494861	0.632984	2.76122	1.40451	4.43848	2.02817	1.94549	9.87677	1.29274	1.58891	1.32368	3.29355
1515	Xl.6929.1.S1_at	hypothetical protein MGC81107	THC2471242 THC2517853	TC260936	BJ047589	0.0495324	0.632886	25.5086	16.5573	14.1732	28.1085	17.242	33.6915	20.1833	18.0895	17.6748	1.41279
1516	Xl.26273.1.A1_at	Transcribed locus, moderately similar to XP_519525.1 nitric oxide synthase 3 (endothelial cell) [Pan troglodytes]		TC270999	AW764664	0.0498894	0.63213	0.797103	0.945302	1.33791	9.34857	15.4781	21.8648	7.74509	12.7483	9.19785	1.57256
