# Supplementary material for: Transdifferentiation from cornea to lens in Xenopus laevis depends on BMP signalling and involves upregulation of Wnt signalling
Source: BMC Dev Biol. 2011 Sep 6;11:54. doi: 10.1186/1471-213X-11-54 (PMC3184090; doi:10.1186/1471-213X-11-54)
Supplement: Additional file 3 — Excel spreadsheet of primers used. [file 1471-213X-11-54-S3.XLS]

## Sheet: qrtPCR primers
CRY list:
	source NCBI	primer name	sequence 5'-3'	covers region	product length	primer length	Tm	%GC	strand
	BC082450.1	Cryba1	TGCAGCTTCGACAACATCAG	166-186	142	20	71	50	F
			AAGCATTGCTTCCACTCCAG	287-307		20	71	50	R
	BC078538.1	Crygb1	GCATGAGTCCCTATCACCAAG	268-279		21	59.57	52.38	F
			ATGTCATGGAAACGGAATCG	374-394	127	20	60.72	45	R
	BC081142	Crybb3	TCTAACAGCCACAGGAGTGA	301-321	127	20	66	50	F
			CATCGTCCACAATCTCCATC	407-427		20	68	50	R
	D88185	Cryaa	TTCATGTCCTCCACCATCAG	181-201	84	20	69	50	F
			TGAACGCACCTCAGAGATCC	244-264		20	71	55	R
	CB200130	Glb1	TCTAAGCCTGCCACAGTGGA	254-274	69	20	72	55	F
			GGCCAGTACCTACCTACATT	302-322		20	64	55	R
	BM261695	Cugbp1b	AGGAAGGTGTGCAGAATAGC	414-434	81	20	67	50	F
			TTGACACTGACCAGCCTTAG	474-494		20	68	50	R
	BC080061	CCDC124	ACTGGCAGGATGATGACAAG	159-179		20	68	50	F
			TCCTCCTCATCTAGCAATCG	259-279	121	20	68	50	R
	D88186	Crybb1	ttgacagagtgcgcagtgtt	244-321	78	20	70	50	F
			acatctcaccacggaagttg			20	68	50	R
	L07533	wnt7a	TCCGGATCCTGCACCACGAA	2027-07-01	106	20	79	60	F
			CTGGCTCCACTTGAACTGCT	92-112		20	71	55	R
	BC042228	Frz7	AACTGGTTGTGACCAAGCTCC	3105-3125	147	20	68	50	F
			AGTTAACCAGTGCCAACACC	3231-3151		20	68	50	R
	BC044083	Kif19	AACACCGCTCTCTCTGTGAT	1922-1942	78	20	67	50	F
			GGTGAGGAACAGTCAGATTG	1979-1999		20	65	50	R
RAG list:
	source NCBI	primer name	sequence 5'-3'	covers region	product length	primer length	Tm	%GC	strand
	BC073264	Amph	ACATTGGCACCTGTCTCATC	1073-1093		20	68	50	F
			GTAAAGGTGGAACAGGAGGA	1137-1157	85	20	67	50	R
	BC084239	Creld1	TATTGTGTGCGCTGAGTGTG	168-188	109	20	69	55	F
			TCATCTCTGGCTACAGCTGC	256-276		20	69	55	R
	BC123281.1	Crop	AAGTGTGGCTACGAGAAGGA	266-286	116	20	68	50	F
			GAAGCCTGTTGAGACTGAGA	361-381		20	65	50	R
	BC084923.1	Gnai2	ACCTCGAGCGCCGAAGACAA	173-193	195	20	78	60	F
			CTGGCGACACTCTTCTTCAG	347-367		20	68	55	R
	BC054949.1	Mmp11	AATGAGATTCCTGCGGCAGA	1047-1067	105	20	73	50	F
			GCGCCATACATAACCAGACT	1131-1151		20	68	50	R
	NM_001089180.1	Mybph	CCTGGATGGATACTTACTGG	441-461	132	20	65	50	F
			GTAACACGGACAGTGACCTT	552-572		20	65	50	R
	NM_001112831.1	Nipsnap1	AGTTGGCTTCGCTCTCTCTT	116-136	135	20	69	50	F
			TTCTTCCAGGCATTCAGGCT	230-250		20	73	50	R
	NM_001091120.1	Pdik1lb	CGCATGTTACATGGTTCCAG	354-374	125	20	70	50	F
			CCATCACAGAAGTCCATCAC	458-478		20	65	50	R
	BC042352.1	Taf1b	GTATCTGATGGAAGCCAACC	951-971	140	20	67	50	F
			GCACATCATAGCGGATATGC	1070-1090		20	69	50	R
	BC086475.1	Tcf4(sim)	GGTGGCATTGGATCAGGATA	1163-1183	80	20	71	50	F
			TCTTCACGATGCGCTCCAAC	1222-1242		20	75	55	R
	BC079972	Tcf7	ATAGCGAGTCCTTCAGCCAT	532-552	142	20	69	50	F
			GATATCTGTCCAACTCCTCC	653-673		20	63	50	R
	AJ511277.1	Lmo4	ctgtgccggaacgactacat	270-290	153	20	71	55	F
			CAGTCTGTTCCTGCACGTGG	402-422		20	72	60	R
	NM_001091009.1	Mmp14	CCAAGCAATGTGCAAGCACT	284-304	121	20	72	50	F
			GAGCAACTCAGGTCTTGGTA	384-404		20	65	50	R

## Sheet: primers used to make Probes
	Gene	Forward primer	Reverse primer	Tm (F/R)	Length (bp)
In situ hybridisation probes, RAG list:	Nipsnap1	GGATACTTGCCACTGCTG	CGTGACTCCATATTCCTG	64/61	746
	Dvl2	TACCATCTGGATGAGGAG	CTCAGTGACAGAGGTGCT	60/60	1191
	PdikIl	GCGGCCACAAGAGATAGA	CCTACTGGCACCACTTGA	67/64	934
	Tcf7	GGACCTGGCTGATCTCAA	ACTGGAATCCTGGTGCTT	66/65	1206
	Taf1B	CACGTCACGCACTATGGA	CCAGTGGTGTAGTTCATC	66/57	970
	Tsr2	TGATTCACGTGGCCTGTT	AACAGTCACCGTTGCTGC	67/67	744
	Prox1	AAGCAGGCAGACCAAGAGAA	CTACTCGTGAAGAAGTTCCTGAAG	60/59	2194
	Cryba1	CCACTCTCCATGCACATA	TTCATTGGAGCTGCTGGT	62/67	868
	Cryaa	GTGTTCTGAGTCCGGCTT	CTTGGACACAGGAATGGT	65/63	518
	Crygb	CTTCTTCTACGAGGACAG	GTATTGTCCAGGTCTCAG	57/56	445
